# Supplementary material for: A constraint-based model of Scheffersomyces stipitis for improved ethanol production
Source: Biotechnol Biofuels. 2012 Sep 21;5:72. doi: 10.1186/1754-6834-5-72 (PMC3503688; doi:10.1186/1754-6834-5-72)
Supplement: Additional file 1 — Genome reannotation. This Excel workbook contains the detailed gene annotation results by BLAST and KAAS, as well as the 36 reannotated sugar transporters. [file 1754-6834-5-72-S1.xlsx]

## Sheet: sce-sst
Query	Database	Identity	Alignment length	E-value
ZWF1 MET19 YNL241C N1110	ZWF1 PICST_85065	67.21	494	0
ZWF1	ZWF1 PICST_85065	67.21	494	0
ZUO1 YGR285C	PICST_74602	62.24	286	3e-102
ZTA1 YBR046C YBR0421	ZTA1 PICST_84928	55.22	335	1e-104
ZRT2 YLR130C L9606.9 L3120	ZRT2.1 PICST_71850	50.84	415	1e-114
ZRT2 YLR130C L9606.9 L3120	ZRT2.2 PICST_59345	46.45	211	1e-52
ZRT1 YGL255W NRC376	ZRT2.1 PICST_71850	41.57	356	2e-63
ZRC1 YMR243C YM9408.05C	ZRC1 PICST_45334	48.6	428	9e-85
ZRC1 OSR	ZRC1 PICST_45334	47.67	430	9e-85
ZPR1 YGR211W	ZPR1 PICST_37460	65.05	495	0
YVH1 YIR026C	YVH1 PICST_74151	45.65	322	8e-69
YVC1 YOR087W/YOR088W YOR3151W	YVC1 PICST_68215	48.64	588	1e-151
YUR1 YJL139C J0657	KTR1 PICST_65185	50.67	300	3e-88
YUR1 YJL139C J0657	KTR2 PICST_45743	49.25	398	6e-107
YUR1 YJL139C J0657	KRE2 PICST_81517	45.4	315	1e-81
YUR1 YJL139C J0657	KTR3 PICST_37188	44.84	310	8e-77
YTP1 YNL237W N1129	PICST_63445	50.82	429	1e-98
YTM1 YOR272W	YTM1 PICST_42488	61.46	480	6e-168
YTA7 YGR270W	YTA7 PICST_56164	50.55	910	0
YTA7 YGR270W	CDC48 PICST_67138	45	240	4e-56
YTA7 YGR270W	CDC48 PICST_67138	43.8	274	6e-61
YTA7 YGR270W	AFG2 PICST_90881	42.75	276	5e-58
YTA7 YGR270W	PEX6 PICST_31786	41.42	239	6e-45
YTA7 YGR270W	RPT1 PICST_75017	41.03	234	2e-47
YTA7 YGR270W	RPT4 PICST_85761	40.16	249	1e-48
YTA7 YGR270W	PRS4 PICST_54032	40	255	7e-49
YTA6 YPL074W LPF11C	SAP11 PICST_86369	50	468	1e-108
YTA6 YPL074W LPF11C	PICST_60303	49.8	249	1e-58
YTA12 RCA1 YMR089C YM9582.14C	RCA1 PICST_34770	67.79	596	0
YTA12 RCA1 YMR089C YM9582.14C	AFG3 PICST_82096	61.06	624	0
YTA12 RCA1 YMR089C YM9582.14C	YME1 PICST_86417	44.52	438	1e-104
YTA12 RCA1 YMR089C YM9582.14C	RPT6 PICST_71824	43.03	244	3e-50
YTA12 RCA1 YMR089C YM9582.14C	RPT3 PICST_66830	42.51	247	2e-44
YTA12 RCA1 YMR089C YM9582.14C	RPT4 PICST_85761	41.77	249	5e-48
YTA12 RCA1 YMR089C YM9582.14C	RPT5 PICST_52887	41.57	255	3e-48
YTA12 RCA1 YMR089C YM9582.14C	PRS4 PICST_54032	41.3	247	9e-47
YTA12 RCA1 YMR089C YM9582.14C	RPT1 PICST_75017	40.87	252	2e-50
YTA12 RCA1 YMR089C YM9582.14C	CDC48 PICST_67138	40.76	238	6e-47
YTA12	RCA1 PICST_34770	67.79	596	0
YTA12	AFG3 PICST_82096	61.06	624	0
YTA12	YME1 PICST_86417	44.52	438	1e-104
YTA12	RPT6 PICST_71824	43.03	244	3e-50
YTA12	RPT3 PICST_66830	42.51	247	2e-44
YTA12	RPT4 PICST_85761	41.77	249	5e-48
YTA12	RPT5 PICST_52887	41.57	255	3e-48
YTA12	PRS4 PICST_54032	41.3	247	9e-47
YTA12	RPT1 PICST_75017	40.87	252	2e-50
YTA12	CDC48 PICST_67138	40.76	238	6e-47
YSR3 LBP2 YKR053C	YSR3 PICST_28253	43.44	343	6e-73
YSP3 YOR003W	PRB2 PICST_78783	47.66	491	5e-123
YSP3 YOR003W	PICST_4493	44.56	469	3e-110
YSP2 YDR326C	PICST_48545	41.67	204	7e-43
YSH1 BRR5 YLR277C	PICST_89936	49.08	815	0
YSC84 LSB4 YHR016C	PICST_59246	71.78	202	1e-69
YSA1 YBR111C YBR0907	PICST_53805	44.08	211	3e-42
YRA1 YDR381W D9481.2 D9509.1	PICST_81261	40.44	225	2e-32
YPT7 VAM4 YML001W YM8270.02	PICST_67584	64.19	215	1e-77
YPT6 YLR262C L8479.11	PICST_61694	66.67	210	2e-73
YPT53 YNL093W N2223	VPS21 PICST_63641	51.64	213	2e-56
YPT53 YNL093W	VPS21 PICST_63641	50.7	213	1e-55
YPT52 YKR014C YK112	YPT52 PICST_51244	49.15	234	7e-51
YPT32 YPT11 YGL210W	PICST_68134	67.58	219	4e-88
YPT31 YPT8 YER031C	PICST_68134	66.97	221	9e-86
YPT1 YP2 YFL038C	YPT1 PICST_71522	77.4	208	1e-88
YPT1 YP2 YFL038C	SEC4 PICST_89948	46.04	202	5e-50
YPS3 YLR121C L2964 L9233.10	PICST_68459	40.98	327	5e-68
YPR157W	VPS62 PICST_37519	48.58	422	6e-100
YPR1 YDR368W D9481.8	GCY2 PICST_31015	52.26	310	7e-88
YPR1 YDR368W D9481.8	GCY3 PICST_88249	51.77	311	8e-93
YPR1 YDR368W D9481.8	GCY1 PICST_63050	50	306	4e-82
YPR1 YDR368W D9481.8	ARA1 PICST_59505	40.07	302	3e-51
YPR091C	PICST_83810	40.22	552	1e-100
YPR011C LPZ11C YP9531.04C	CMC3 PICST_31296	50.46	323	1e-83
YPR003C YP9723.03C LPZ3C	SUL4 PICST_32535	48.78	615	3e-157
YPL264C	PICST_73086	43.92	362	1e-71
YPL260W	PICST_55159	43.34	503	3e-98
YPL184C	PICST_67503	58.28	477	6e-149
YPL184C	PICST_67901	40.37	218	2e-35
YPL150W	PICST_67669	48.78	287	2e-78
YPL141C	PICST_57744	64.09	298	1e-107
YPL141C	SNF1 PICST_68332	40.28	288	5e-44
YPL109C LPH17C	PICST_52708	50.09	575	1e-157
YPL088W	IFD4 PICST_38391	58.46	337	2e-114
YPL088W	AAD2 PICST_37376	58.16	337	3e-112
YPL088W	AAD3 PICST_31613	57.1	338	2e-113
YPL088W	AAD6 PICST_37697	55.97	352	6e-112
YPL088W	AAD5 PICST_47116	54.97	342	6e-112
YPL009C YP8132.04C	SDCG1 PICST_32024	47.78	203	2e-35
YPL009C YP8132.04C	SDCG1 PICST_32024	46.07	445	1e-96
YPK2 YKR2 YMR104C YM9718.03C	YPK2 PICST_65306	52.39	607	2e-176
YPK2 YKR2 YMR104C YM9718.03C	TPK2 PICST_68202	43.2	294	3e-68
YPK2 YKR2 YMR104C YM9718.03C	PICST_70266	42.76	304	2e-70
YPK1 SLI2 YKL126W	YPK2 PICST_65306	52.01	598	2e-176
YPK1 SLI2 YKL126W	PICST_65437	49.32	367	7e-94
YPK1 SLI2 YKL126W	TPK2 PICST_68202	44.9	294	5e-70
YPK1 SLI2 YKL126W	PICST_70266	43.42	304	3e-71
YPC1 YBR183W YBR1305	PICST_63351	47.41	270	1e-61
YOR378W	ATR3 PICST_29969	47.52	484	1e-124
YOR378W	ATR2 PICST_30815	45.33	492	5e-120
YOR365C	PICST_79644	40.1	621	1e-121
YOR356W	ETF4 PICST_49344	64.08	579	0
YOR291W	ATC9 PICST_58093	51.1	1180	0
YOR283W	GPM1.3 PICST_34127	41.74	230	5e-39
YOR262W	PICST_46516	62.03	345	1e-117
YOR251C	THT5 PICST_60020	41.48	311	3e-65
YOR246C	PICST_67671	50	334	5e-88
YOR246C	PICST_86463	44.74	333	4e-82
YOR1 YGR281W	PICST_77740	50.88	1427	0
YOR1 YGR281W	PICST_49071	47.49	1455	0
YOR1 YGR281W	PICST_60398	46.57	1413	0
YOR1 YGR281W	PICST_40574	44.79	1420	0
YOR021C OR26.11	PICST_76584	64.79	213	8e-77
YOR006C UND313	PICST_81457	66.39	244	8e-97
YOL162W O0235	ALT2 PICST_46242	54.42	215	3e-66
YOL162W O0235	ALT1 PICST_65827	52.56	215	1e-66
YOL162W O0235	DAL12 PICST_33930	44.6	213	2e-52
YOL162W O0235	DAL11 PICST_33997	40.38	213	1e-44
YOL162W O0235	PICST_34802	40.38	213	2e-43
YOL157C	MAL6 PICST_42120	49.57	581	2e-162
YOL157C	MAL9 PICST_29292	49.4	583	1e-160
YOL157C	MAL8 PICST_78743	49.23	585	2e-156
YOL157C	AGL1 PICST_62666	48.97	584	7e-157
YOL157C	MAL7 PICST_60352	48.29	584	9e-152
YOL153C O0435/O0437/O0440	PICST_28659	41.46	533	6e-98
YOL153C O0435/O0437/O0440	CPS1 PICST_34371	40.31	521	1e-107
YOL128C	MCK1 PICST_46278	41.97	355	5e-78
YOL128C	RIM11 PICST_77550	41.31	305	1e-61
YOL100W HRC1081	PKH1 PICST_924	57.63	321	8e-110
YOL100W HRC1081	PKH2 PICST_83871	41.52	342	9e-75
YOL098C HRF1037	PICST_84931	40.19	1030	0
YOL092W O0929	PICST_41151	50	280	3e-67
YOL057W O1232	DPP3 PICST_88224	47.17	725	8e-174
YOL045W	PICST_54240	64.96	274	2e-103
YNR070W N3568	CDR2 PICST_57529	56.32	1344	0
YNR070W N3568	CDR1 PICST_85570	40.11	1314	0
YNR065C N3539	PICST_53535	40.29	1102	0
YNR064C N3535	PICST_39941	43.14	299	2e-71
YNR048W N3453	PICST_44336	49.08	379	2e-101
YNR048W N3453	LEM3 PICST_34280	42.97	370	1e-92
YNR047W N3449	PICST_77777	58.62	435	3e-145
YNR047W N3449	PICST_65437	41.72	314	1e-57
YNR029C N3260	PICST_44069	43.51	393	3e-85
YNR013C N2052	PHO91 PICST_83361	53.42	702	0
YNL320W N0342	PICST_40120	46.91	275	5e-67
YNL313C N0364	PICST_32396	47.19	907	0
YNL274C N0631	MDH97 PICST_31562	51.59	347	3e-87
YNL247W N0885	CYR1 PICST_81289	54.75	758	0
YNL200C N1370	PICST_44269	48.02	252	2e-54
YNL181W N1640	PICST_66867	46.58	395	2e-92
YNL108C N1962	TFC7 PICST_57574	47.12	278	1e-67
YNL095C N2215	ECM3 PICST_83377	42.03	207	2e-39
YNL095C	ECM3 PICST_83377	42.51	207	1e-40
YNL088W	TOP2 PICST_74317	61.45	1271	0
YNL088W	TOP2 PICST_74317	61.45	1271	0
YNL088W	TOP2 PICST_74317	61.37	1271	0
YNL088W	TOP2 PICST_74317	61.37	1271	0
YNL088W	TOP2 PICST_74317	61.21	1271	0
YNL045W N2535	LTA4 PICST_82220	54.64	646	0
YNL045W N2535	LKA4 PICST_76777	52.34	642	8e-177
YNL035C N2730	PICST_91430	43.52	324	2e-64
YNL022C N2815	PICST_73698	45.59	476	2e-95
YNL010W N2866	PICST_61736	54.32	243	1e-74
YND1 YER005W	YND1 PICST_75213	48.47	491	2e-133
YMR315W YM9924.07	PICST_65576	54.29	350	2e-102
YMR279C YM8021.05C	ATR1 PICST_41453	46.2	474	6e-103
YMR278W YM8021.04	PGM3 PICST_91072	47.78	630	1e-162
YMR253C YM9920.07C	PICST_73086	45.38	368	5e-72
YMR244W YM9408.06	UTH1 PICST_65010	53.45	275	8e-82
YMR226C YM9959.08C	YIM4 PICST_80053	61.65	266	4e-93
YMR226C YM9959.08C	YDF1 PICST_52102	59.85	269	2e-83
YMR196W YM9646.09	PICST_87266	59.26	994	0
YMR185W YM8010.15	PICST_55575	45.02	271	1e-53
YMR166C YM8520.15C	PICST_77600	57.28	316	2e-92
YMR099C YM6543.06C	PICST_85423	57.33	300	8e-96
YMR085W	GFA1 PICST_67692	59.67	429	1e-147
YMR084W	GFA1 PICST_67692	52.11	261	6e-73
YMR034C YM9973.08C	PICST_31146	55.64	399	2e-128
YMR027W YM9711.17	HRT2 PICST_37773	41.98	474	2e-96
YMR010W YM8270.13	PICST_32773	42.96	277	3e-48
YML6 YML025C	PICST_32454	48.95	239	5e-59
YML125C YM4987.10C YM7056.01C	CBR3 PICST_45522	45.02	291	3e-76
YML125C YM4987.10C YM7056.01C	CBR1 PICST_68997	41.06	263	6e-56
YML082W	PICST_36608	40.75	643	4e-123
YML020W	PICST_56130	47.91	430	5e-104
YML018C	PICST_56066	47.54	366	6e-64
YME1 OSD1 YTA11 YPR024W YP9367.04	YME1 PICST_86417	67.61	636	0
YME1 OSD1 YTA11 YPR024W YP9367.04	RCA1 PICST_34770	42.53	435	8e-101
YME1 OSD1 YTA11 YPR024W YP9367.04	AFG3 PICST_82096	41.77	462	2e-98
YME1 OSD1 YTA11 YPR024W YP9367.04	RPT6 PICST_71824	40.98	244	6e-48
YME1 OSD1 YTA11 YPR024W YP9367.04	RPT3 PICST_66830	40.93	259	3e-41
YME1 OSD1 YTA11 YPR024W YP9367.04	AFG2 PICST_90881	40.73	248	2e-44
YME1 OSD1 YTA11 YPR024W YP9367.04	RPT5 PICST_52887	40.71	226	7e-41
YME1 OSD1 YTA11 YPR024W YP9367.04	RPT1 PICST_75017	40.24	251	2e-47
YME1 OSD1 YTA11 YPR024W YP9367.04	CDC48 PICST_67138	40.09	232	2e-44
YMC2 YBR104W YBR0833	YMC2 PICST_84609	52.79	305	4e-74
YMC1 YPR058W YP9499.14	YMC2 PICST_84609	58.28	302	4e-97
YMC1 YPR058W YP9499.14	YMC1 PICST_44274	41.04	307	1e-57
YLR345W	FRK26.2 PICST_57978	40.48	546	5e-111
YLR253W L9672.2	PICST_30558	57.19	549	0
YLR243W	FET5 PICST_68965	77.24	268	2e-124
YLR241W	PICST_53781	48.33	840	0
YLR177W	PICST_41737	43.11	225	1e-38
YLR118C L2955	PICST_83761	42.61	230	6e-49
YLR063W L2174	PICST_60045	47.69	325	9e-67
YLL029W	XPA1 PICST_75738	47.8	726	0
YLH47 MRS7 YPR125W	MDM38 PICST_37719	52.06	340	1e-88
YLF2 YHL014C	PICST_85543	51.36	405	5e-111
YLF2 YHL014C	YBN5 PICST_85807	46.7	409	2e-90
YKT6 YKL196C	PICST_65879	74	200	1e-91
YKR106W	ARN1 PICST_77439	40.85	612	2e-118
YKR104W	PICST_69625	52.1	309	7e-91
YKR104W	PICST_60398	43.69	293	4e-65
YKR104W	PICST_36940	42.66	293	3e-60
YKR104W	PICST_77740	42.62	305	2e-64
YKR104W	PICST_49071	42.41	316	3e-69
YKR104W	PICST_70510	41.89	296	1e-62
YKR104W	PICST_40574	41.78	292	9e-63
YKR104W	PICST_54822	41.28	298	9e-65
YKR104W	BPT1 PICST_32401	40.75	292	1e-60
YKR070W	PDT1 PICST_39206	50.56	360	2e-93
YKR051W	PICST_63490	44.57	359	6e-74
YKR043C	GPM2 PICST_89865	49.62	264	2e-69
YKL215C	HYU1.1 PICST_81320	50.54	1300	0
YKL215C	HYU1.3 PICST_86944	47.62	1300	0
YKL215C	HYU1.2 PICST_29736	47.52	1309	0
YKL161C YKL615	PICST_18249	51.45	379	2e-113
YKL161C YKL615	ERK1 PICST_38082	43.52	347	3e-72
YKL091C	PICST_85298	59.8	306	2e-105
YKL088W	PCD1.1 PICST_62046	58.44	231	1e-75
YKL088W	SIS2.2 PICST_42367	41.32	242	1e-47
YKL077W	PICST_77835	40.74	405	1e-73
YKL071W	YKH1.2 PICST_36622	45.2	250	6e-59
YKL071W	FAB7 PICST_32277	40.64	251	2e-42
YKL071W	YKH1.1 PICST_32278	40	250	6e-43
YKL033W-A	PICST_59029	53.77	212	5e-54
YKL027W	YEX1 PICST_54676	61	400	2e-120
YJR149W J2213	NPO2 PICST_56894	42.52	381	8e-74
YJR142W J2171	TNR3 PICST_46967	41.69	331	1e-66
YJR124C J2046	PICST_46289	49.09	440	8e-115
YJR116W J2031	PICST_35491	41.44	263	1e-48
YJR098C J1936	PICST_42853	42.52	588	2e-116
YJR096W J1926	AKR2 PICST_31498	40.43	282	6e-58
YJR008W J1431 YJR83.9	PICST_36516	41.76	352	2e-68
YJL216C J0228 HRF581	MAL9 PICST_29292	49.83	578	4e-165
YJL216C J0228 HRF581	MAL6 PICST_42120	49.15	588	3e-163
YJL216C J0228 HRF581	MAL7 PICST_60352	48.72	587	6e-159
YJL216C J0228 HRF581	AGL1 PICST_62666	48.55	587	5e-157
YJL216C J0228 HRF581	MAL8 PICST_78743	48.21	587	7e-156
YJL206C J0316	GIN1 PICST_77168	40.8	473	1e-94
YJL198W J0336	PHO87 PICST_86239	53.42	672	4e-160
YJL198W J0336	PHO91 PICST_83361	45.45	638	2e-130
YJL171C J0512	TOS1 PICST_87531	42.15	242	1e-37
YJL068C J1102 HRE299	PICST_65460	49.33	298	2e-75
YJL055W J1148	PICST_79930	59.91	217	4e-75
YJL045W J1194	SDH1 PICST_66251	76.95	642	0
YJL010C J1357	PICST_32802	50.22	697	0
YIR035C	PICST_61312	46.25	253	6e-61
YIR007W YIB7W	PICST_55209	43.3	612	2e-152
YIP1 YGR172C	PICST_55366	47.66	256	6e-50
YIL172C; YJL221C J0218 HRE589	MAL6 PICST_42120	49.4	581	4e-161
YIL172C; YJL221C J0218 HRE589	MAL9 PICST_29292	49.23	583	2e-159
YIL172C; YJL221C J0218 HRE589	MAL8 PICST_78743	49.06	585	3e-155
YIL172C; YJL221C J0218 HRE589	AGL1 PICST_62666	48.97	584	1e-156
YIL172C; YJL221C J0218 HRE589	MAL7 PICST_60352	48.45	582	3e-152
YIL170W YI9402.06B	SUT3 PICST_27984	60.31	451	2e-154
YIL170W YI9402.06B	sut2 SUT2 PICST_27983	60.31	451	2e-154
YIL170W YI9402.06B	SUT4 PICST_64741	60.09	451	7e-154
YIL170W YI9402.06B	SUT1 PICST_66414	57.33	450	1e-146
YIL166C	ALT1 PICST_65827	46.11	514	1e-130
YIL166C	ALT2 PICST_46242	43.46	543	4e-129
YIL166C	PICST_34802	41.35	520	2e-115
YIL166C	DAL11 PICST_33997	40.53	533	5e-116
YIL108W	PICST_89184	40.93	733	1e-143
YIL096C	PICST_55094	41.28	298	3e-54
YIL091C	PICST_84833	41.95	665	9e-143
YIL083C	PICST_54534	51.09	368	1e-95
YIL067C	PICST_29524	42.1	715	1e-145
YIL006W	FLX2 PICST_45267	51.39	323	5e-87
YIH1 YCR059C YCR59C	PICST_39512	49.78	229	1e-59
YHR202W	PICST_62920	43.09	543	1e-117
YHR122W	PICST_56464	55.74	235	1e-58
YHR113W	DNP1 PICST_75911	56.26	487	2e-156
YHR112C	PICST_59680	55.76	373	1e-121
YHR097C	PICST_39747	46.04	202	1e-38
YHR048W	MDR110 PICST_46042	45.47	508	5e-119
YHR033W	PRO2 PICST_29301	54.05	420	3e-118
YHR032W	PICST_32724	49.11	393	1e-103
YHR032W	PICST_29306	42.39	394	2e-88
YHR032W	ERC1 PICST_30992	42.06	554	5e-115
YHR032W	PICST_54310	42.03	395	1e-93
YHR020W	YHI0 PICST_84407	63.69	672	0
YHR009C	DAD1 PICST_70688	56.48	301	6e-95
YHR003C	YEX1 PICST_54676	47.93	434	3e-115
YHM2 YMR241W YM9408.03	YHM2 PICST_78537	75.17	294	1e-117
YHM1 SHM1 YDL198C D1214	YHM1 PICST_60316	81.69	295	6e-132
YHL012W	UGP1 PICST_40866	40.58	446	7e-85
YHL008C	FOC1 PICST_47526	46.22	437	1e-102
YHC3 BTN1 YJL059W J1139	YHC3 PICST_51733	48.06	412	4e-82
YGR266W	PICST_87049	43.78	715	1e-167
YGR210C G7748	PICST_35157	69.76	410	1e-161
YGR207C G7742	PICST_80857	61.3	261	2e-79
YGR205W G7737	PICST_38956	42.23	296	7e-53
YGR201C G7727	TEF4 PICST_88081	40.37	218	2e-36
YGR173W	PICST_42420	68.83	369	5e-149
YGR173W	PICST_81735	49.86	369	5e-102
YGR149W G6639	PICST_57033	46.53	331	2e-79
YGR125W G6362	SUL1 PICST_85698	41.97	984	0
YGR054W	PICST_88690	40.46	435	1e-93
YGR043C	TAL1 PICST_74289	61.3	323	5e-113
YGR031W	PICST_57391	40.66	273	9e-56
YGR012W	CYK2 PICST_30734	63.66	355	1e-123
YGR012W	CYK1 PICST_59891	40.29	340	5e-59
YGL157W G1857	GRE2 PICST_72153	52.05	342	1e-89
YGL157W G1857	GRP1 PICST_36555	44.44	342	1e-78
YGL157W G1857	GRP3.4 PICST_49223	43.99	341	2e-72
YGL157W G1857	GRP3.3 PICST_58065	43.07	339	7e-72
YGL157W G1857	GRP3.1 PICST_32463	41.52	342	2e-72
YGL157W G1857	GRP3.2 PICST_56762	41.52	342	3e-66
YGL157W G1857	GRP2.1 PICST_42452	41.11	343	1e-68
YGL157W G1857	GRP2.2 PICST_34974	40.41	339	7e-67
YGL114W	PICST_30676	52.95	729	0
YGL101W	PICST_42834	49.77	219	1e-56
YGL085W	PICST_29232	42.21	244	1e-45
YGL059W	BCK4 PICST_29203	41.39	459	7e-87
YGL039W	GRE2 PICST_72153	49.27	341	6e-83
YGL039W	GRP3.4 PICST_49223	44.12	340	1e-72
YGL039W	GRP1 PICST_36555	43.53	340	1e-77
YGL039W	GRP3.3 PICST_58065	42.18	339	6e-71
YGL039W	GRP3.2 PICST_56762	41.69	343	1e-69
YGL039W	GRP3.1 PICST_32463	41.18	340	6e-72
YGL039W	GRP2.1 PICST_42452	40.24	338	5e-70
YFR006W	PICST_62767	54.53	475	4e-154
YFL034W	PICST_60438	44.44	774	1e-159
YER163C SYGP-ORF3	PICST_27149	46.86	239	1e-56
YER156C	PICST_43180	62.94	340	3e-118
YER152C	YEY2 PICST_89470	42.43	436	1e-97
YER080W	FMP29 PICST_28269	42.51	621	1e-145
YER078C	PICST_67038	48.28	524	2e-138
YER010C	PICST_29980	50	230	1e-57
YEL047C SYGP-ORF35	OSM1 PICST_45689	44.21	484	7e-88
YEL041W SYGP-ORF17	UTR1 PICST_87580	50.27	370	1e-102
YEL006W	FLX2 PICST_45267	48.52	305	1e-65
YEF3 EFC1 TEF3 YEF3A YLR249W L9672.5	ETF3 PICST_90176	76.67	1046	0
YEA4 YEL004W	YEA4 PICST_44590	41.61	322	2e-50
YDR541C	GRE2 PICST_72153	47.48	337	2e-82
YDR541C	GRP1 PICST_36555	46.76	340	6e-81
YDR541C	GRP3.3 PICST_58065	44.84	339	3e-75
YDR541C	GRP3.2 PICST_56762	43.62	337	1e-71
YDR541C	GRP3.4 PICST_49223	42.48	339	1e-66
YDR541C	GRP3.1 PICST_32463	42.18	339	1e-73
YDR541C	GRP2.1 PICST_42452	41.04	346	3e-69
YDR531W	PICST_57761	49.45	362	5e-75
YDR415C	APE3.2 PICST_28372	46.38	373	6e-94
YDR341C D9651.10	SYR1 PICST_38727	71.38	608	0
YDR338C D9651.8	ERC1 PICST_30992	44.97	447	2e-98
YDR338C D9651.8	PICST_54310	43.43	647	1e-138
YDR338C D9651.8	PICST_29306	40.82	441	6e-94
YDR338C D9651.8	PICST_32724	40.55	513	4e-100
YDR306C	PICST_52347	46.72	366	2e-92
YDR282C	PICST_58312	48.88	268	2e-66
YDR128W	PICST_65933	43.66	536	4e-114
YDR109C	RKS1 PICST_86603	52.89	745	0
YDR090C	PICST_34004	51.19	252	2e-73
YDL144C	KPR1 PICST_34207	45.37	335	3e-66
YDL124W D2240	AKR4 PICST_48452	47.97	296	3e-67
YDL124W D2240	AKR5 PICST_48294	42.76	297	7e-61
YDL119C	PICST_91291	45.69	313	2e-59
YDL114W	PICST_32420	40.55	254	3e-49
YDL109C D2325	PICST_55443	42.66	640	5e-119
YDL086W	DLH1 PICST_78962	58.97	273	1e-92
YDL025C D2810	HRK1 PICST_82367	55.2	250	7e-75
YDL025C D2810	OCA2 PICST_33265	45.21	376	3e-84
YDL025C D2810	NPR1 PICST_41008	42.74	358	1e-81
YDJ1 MAS5 YNL064C N2418 YNL2418C	YDJ1 PICST_85654	63.5	411	2e-116
YDC1 YPL087W LPG21W	PICST_63351	44.55	321	1e-65
YCS4 LOC7 YLR272C L8479.14	PICST_62058	49.96	1185	0
YCR072C YCR72C	WDR7 PICST_49918	70.11	522	0
YCR061W/YCR062W YCR61W/YCR62W YCR904	YTP1 PICST_40722	47.32	355	1e-83
YCR045C YCR45C	PICST_4493	41.35	266	3e-42
YCR045C YCR45C	PICST_28842	41.01	417	3e-73
YCR023C YCR23C YCR241	PICST_78175	44.23	572	7e-120
YCR023C YCR23C YCR241	PICST_88213	42.22	630	2e-116
YCP4 YCR004C YCR4C YCR042	PICST_79909	60	205	2e-69
YCL073C YCL70C/YCL71C/YCL73C	ARN1 PICST_77439	41.08	611	5e-119
YCK3 CKI3 YER123W	YCK1 PICST_89119	65.18	359	1e-137
YCK3 CKI3 YER123W	YCK2 PICST_65270	61.13	355	7e-125
YCK3 CKI3 YER123W	HRR25 PICST_67511	46.44	323	4e-78
YCK2 CKI1 YNL154C N1755	YCK2 PICST_65270	83.07	319	5e-163
YCK2 CKI1 YNL154C N1755	YCK1 PICST_89119	70.71	338	5e-145
YCK2 CKI1 YNL154C N1755	HRR25 PICST_67511	53.1	290	2e-83
YCK1 CKI2 YHR135C	YCK2 PICST_65270	82.45	319	7e-161
YCK1 CKI2 YHR135C	YCK1 PICST_89119	70.68	324	1e-141
YCK1 CKI2 YHR135C	HRR25 PICST_67511	53.79	290	1e-84
YCK1	YCK2 PICST_65270	82.45	319	1e-160
YCK1	YCK1 PICST_89119	70.68	324	1e-141
YCK1	HRR25 PICST_67511	53.79	290	1e-84
YCF1 YDR135C YD9302.11C	PICST_70510	55.97	1540	0
YCF1 YDR135C YD9302.11C	PICST_36940	45.89	1192	0
YCF1 YDR135C YD9302.11C	BPT1 PICST_32401	40.79	1461	0
YBT1 BAT1 YLL048C	PICST_69625	50.45	1685	0
YBR246W YBR1634	PICST_60505	41.04	385	2e-79
YBR242W YBR1627	PICST_42834	49.08	218	2e-55
YBR241C YBR1625	YBR1 PICST_56933	44.79	489	1e-98
YBR239C YBR1622	FST9 PICST_77215	48.12	266	6e-66
YBR235W YBR1601	PICST_40457	52.65	906	0
YBR220C YBR1510	PYC2 PICST_33225	50.36	554	4e-147
YBR187W YBR1310	PICST_45794	57.38	237	4e-64
YBR180W YBR1242	DTR1 PICST_29843	45.71	455	1e-88
YBR139W YBR1015	PICST_36810	58.18	428	5e-149
YBR139W YBR1015	CPY2 PICST_38351	53.2	485	3e-154
YBR139W YBR1015	PICST_31676	51.16	430	4e-130
YBR094W YBR0821	YBU4 PICST_74933	43.43	753	7e-154
YBR043C YBR0413	AQR2 PICST_60920	46.61	620	5e-136
YBL036C YBL0413	PICST_48387	56.97	244	3e-69
YAT1 YAR035W	YAT1 PICST_68034	43.99	741	1e-162
YAP1802 YGR241C G8610	PICST_31200	43.64	275	7e-59
YAP1801 YHR161C	PICST_31200	43.16	285	2e-60
YAL017W YAL002 FUN31	PICST_54240	65.58	276	1e-103
YAL017W YAL002 FUN31	PICST_54240	40.55	217	2e-32
YAK1 YJL141C J0652	YAK2 PICST_15651	55.23	440	1e-142
YAF9 YNL107W N1966	YAF9 PICST_44008	43.69	222	6e-44
XYL2 YLR070C	XYL2 PICST_86924	46.34	369	2e-90
XPT1 YJR133W J2118	HPT1 PICST_66841	57.21	208	1e-56
XKS1 YGR194C G7584	XKS1 PICST_68734	43.34	623	3e-132
XKS1 XYK	XKS1 PICST_68734	44.82	589	2e-130
WRS1 YOL097C HRE432	SYWC PICST_53719	75.89	423	0
WRS1	SYWC PICST_53719	75.65	423	0
VTI1 YMR197C YM9646.10C	PICST_34970	45.81	203	6e-38
VTC4 PHM3 YJL012C J1345	VTC4 PICST_83565	63.64	715	0
VTC3 PHM2 YPL019C	VTC2 PICST_33877	43.05	806	3e-154
VTC2 PHM1 YFL004W	VTC2 PICST_33877	46.31	555	6e-124
VRG4 GOG5 LDB3 MCD3 VAN2 VIG4 YGL225W	VRG4 PICST_48772	64.42	312	2e-101
VPS74 YDR372C D9481.15	PICST_67545	58.31	355	9e-113
VPS62 YGR141W	VPS62 PICST_37519	48.12	399	1e-99
VPS4 CSC1 DID6 END13 GRD13 VPL4 VPT10 YPR173C P9705.10	PICST_60303	74.94	435	0
VPS4 CSC1 DID6 END13 GRD13 VPL4 VPT10 YPR173C P9705.10	SAP11 PICST_86369	43.22	317	3e-64
VPS4 CSC1 DID6 END13 GRD13 VPL4 VPT10 YPR173C P9705.10	RPT4 PICST_85761	40.17	229	6e-38
VPS29 PEP11 YHR012W	VPS29 PICST_80500	43.57	280	2e-49
VPS26 PEP8 VPT4 YJL053W J1152	PICST_64663	42.63	380	5e-80
VPS24 DID3 YKL041W YKL254	VPS24 PICST_41057	44.71	208	6e-40
VPS21 VPS12 VPT12 YPT21 YPT51 YOR089C YOR3154C	VPS21 PICST_63641	69.81	212	1e-70
VPS21 VPS12 VPT12 YPT21 YPT51 YOR089C YOR3154C	YPT52 PICST_51244	47.57	206	2e-44
VPS13 SOI1 VPT2 YLL040C	VPS13 PICST_75133	41.18	3208	0
VPS1 LAM1 SPO15 YKR001C	PICST_73603	72.97	714	0
VPS1 LAM1 SPO15 YKR001C	PICST_29756	45.97	559	5e-134
VPH1 YOR270C	VPH1 PICST_52299	56.86	816	0
VPH1 YOR270C	VPH3 PICST_67737	43.72	940	0
VNX1 YNL321W N0339	VCX1.2 PICST_53985	49.87	770	0
VMR1 YHL035C	PICST_69625	44.93	1647	0
VMA8 YEL051W SYGP-ORF11	VMA8 PICST_80851	73.48	264	3e-106
VMA6 YLR447C L9324.8	VMA6 PICST_71868	62.89	353	7e-130
VMA5 VAT3 VATC YKL080W YKL410	VMA5 PICST_58102	51.44	383	2e-110
VMA4 VAT5 YOR332W O6241	VMA4 PICST_60924	55.75	226	5e-53
VMA2 VAT2 YBR127C YBR1002	VMA2 PICST_48891	91.48	481	0
VMA1	TFP1 PICST_75615	86.3	343	3e-176
VMA1	TFP1 PICST_75615	80.58	278	2e-137
VMA1	TFP1 PICST_75615	69.19	1029	0
VMA1	TFP1 PICST_75615	69	1029	0
VMA1	TFP1 PICST_75615	69	1029	0
VMA1	TFP1 PICST_75615	68.9	1029	0
VCX1 HUM1 MNR1 YDL128W	VCX1.1 PICST_67118	64.78	389	5e-113
VBA2 YBR293W YBR2109	SGE1.2 PICST_50606	47.54	448	2e-89
VAS1 YGR094W	VAS1 PICST_72245	71.53	980	0
VAN1 VRG7 YML115C YM8339.04C	VAN1 PICST_63364	67.75	369	2e-150
VAN1 VRG7 YML115C YM8339.04C	ANP1 PICST_77556	52.81	392	4e-114
VAC8 YEB3 YEL013W	VAC8 PICST_74520	69.02	581	0
VAC14 SVP2 YLR386W L3502.1	PICST_77158	40.15	269	7e-50
UTR4 YEL038W SYGP-ORF20	UTR4 PICST_44113	50.41	242	7e-58
UTR2 CRH2 YEL040W SYGP-ORF18	PICST_40512	52.13	328	2e-94
UTR1 YJR049C J1655	UTR1 PICST_87580	54.81	385	6e-120
UTR1	UTR1 PICST_87580	54.55	385	1e-119
UTP7 KRE31 YER082C	PICST_70134	57.51	539	0
UTP4 YDR324C	PICST_69662	42.39	762	6e-164
UTP30 YKR060W	PICST_36402	43.41	258	1e-45
UTP23 YOR004W	PICST_43653	54.29	210	9e-65
UTP22 YGR090W	PICST_80614	47.14	1171	0
UTP21 YLR409C L8084.22	UTP21 PICST_65683	58.23	936	0
UTP18 YJL069C J1098 HRE594	UTP13 PICST_60468	45.95	605	9e-134
UTP15 YMR093W YM9582.18	PICST_89153	52.7	518	7e-156
UTP14 YML093W	PICST_1171	48.92	695	1e-128
UTP13 YLR222C	PICST_83827	49.09	821	0
UTP11 YKL099C YKL449	PICST_82900	53.52	256	3e-58
UTH1 YKR042W	SIM1 PICST_69526	66.8	259	3e-99
UTH1 YKR042W	SUN4 PICST_89784	60.38	260	2e-90
URK1 YNR012W N2050	URK1 PICST_81319	50.6	502	9e-125
URH1 YDR400W D9509.19	URH1 PICST_60105	40.06	342	1e-59
URE2 YNL229C N1165	URE2 PICST_46914	77.99	268	2e-128
URE2	URE2 PICST_46914	77.99	268	2e-128
URE2	URE2 PICST_46914	77.99	268	2e-128
URE2	URE2 PICST_46914	77.99	268	2e-128
URA8 YJR103W J1962	URA7 PICST_78143	71.33	565	0
URA7 YBL039C YBL0410	URA7 PICST_78143	71.63	564	0
URA5 PYR5 YML106W YM8339.13	URA5 PICST_90848	62.84	218	4e-75
URA4 YLR420W L9931.1	URA4 PICST_32048	58.2	366	4e-131
URA3 YEL021W	URA3 PICST_50417	72.41	261	2e-116
URA2 YJL130C J0686	URA2 PICST_90563	71.5	2221	0
URA2 YJL130C J0686	CPA2 PICST_50410	56.73	1077	0
URA2 YJL130C J0686	CPA1 PICST_28533	45.08	417	3e-100
URA10 YMR271C YM8156.13C	URA5 PICST_90848	62.39	218	5e-72
UPC2 MOX4 YDR213W YD8142.14 YD8142B.05	PICST_40526	65.2	319	7e-119
UNG1 YML021C	PICST_42190	46.94	245	2e-57
UNG1	PICST_42190	46.53	245	9e-57
ULS1 DIS1 RIS1 TID4 YOR191W	RIS1 PICST_59609	41.23	718	6e-155
UGP1 YKL035W YKL248	UGP1 PICST_40866	77.85	474	0
UGA4 YDL210W D1037	UGA4 PICST_39042	51.37	547	2e-148
UGA4 YDL210W D1037	PICST_64090	51.37	512	6e-125
UGA4	PICST_64090	54.13	351	9e-100
UGA4	UGA4 PICST_39042	53.78	370	4e-104
UGA2 UGA5 YBR006W YBR0112	UGA2 PICST_40468	60.37	487	1e-171
UGA2 UGA5 YBR006W YBR0112	UGA22 PICST_57266	51.52	495	2e-140
UGA1 YGR019W	UGA1.2 PICST_46781	66.74	466	0
UGA1 YGR019W	UGA1.1 PICST_54153	54.12	473	1e-149
UFD2 YDL190C D1255	PICST_64503	43.35	962	0
UFD1 PIP3 YGR048W	UFD1 PICST_87707	57.51	346	4e-104
UBX5 YDR330W	PICST_84628	43.31	314	4e-53
UBP9 YER098W	PICST_87051	40.57	318	7e-67
UBP6 YFR010W	UBP6 PICST_37903	44.78	498	3e-106
UBP13 YBL067C YBL0621	PICST_87051	43.17	315	1e-71
UBP12 YJL197W J0340	PICST_69820	47.74	266	6e-55
UBP10 DOT4 YNL186W N1619	PICST_59469	53.4	412	2e-117
UBP1 YDL122W D2250	PICST_54531	42.44	483	1e-93
UBI4 SCD2 YLL039C	PICST_73878	100	304	3e-172
UBI4 SCD2 YLL039C	PICST_73878	100	304	3e-172
UBC6 DOA2 YER100W	PICST_35186	55.77	208	2e-68
UBC1 YDR177W YD9395.10	PICST_71285	58.99	217	9e-68
UBA4 NCS3 YHR111W	UBA4 PICST_81395	51.25	441	3e-132
UBA3 YPR066W YP9499.21	PICST_46734	40.47	299	8e-67
UBA3	PICST_46734	40.47	299	1e-66
UBA2 PIP2 UAL1 YDR390C D9509.10	UBA2 PICST_87984	42.18	633	9e-118
UBA1 YKL210W	PICST_69865	68.57	1015	0
TYW3 YGL050W	PICST_56695	55.16	223	3e-58
TYW1 YPL207W	YPO7 PICST_67514	57.9	658	0
TYS1 MGM104 YGR185C G7522	TYS1 PICST_74631	71.96	403	8e-160
TYR1 YBR166C YBR1218	TYR1 PICST_52223	65.25	423	3e-165
TUP1 AAR1 AER2 AMM1 CYC9 FLK1 SFL2 UMR7 YCR084C YCR84C	PICST_63551	59.78	450	2e-144
TUF1 TUFM YOR187W	TUF1 PICST_65888	77.49	431	5e-178
TUB3 YML124C YM7056.02C	TUB1 PICST_89181	86.04	444	0
TUB3 YML124C YM7056.02C	TUB2 PICST_84476	41.03	446	3e-87
TUB2 YFL037W	TUB2 PICST_84476	89.04	429	0
TUB2 YFL037W	TUB1 PICST_89181	40.65	433	1e-94
TUB1 YML085C	TUB1 PICST_89181	87.89	446	0
TUB1 YML085C	TUB2 PICST_84476	41.16	447	2e-94
TSR2 YLR435W	PICST_79024	52.24	201	2e-45
TSR1 YDL060W	PICST_71429	50.45	785	0
TSL1 YML100W	TPS3 PICST_60441	41.2	847	0
TRR2 YHR106W	TRR1 PICST_59792	74.29	319	4e-148
TRR1 YDR353W D9476.5	TRR1 PICST_59792	77.12	319	6e-152
TRP5 YGL026C	TRP5 PICST_69669	75.64	706	0
TRP4 YDR354W D9476.4	TRP4 PICST_34016	44.94	385	2e-72
TRP3 YKL211C	TRP6 PICST_91065	57.43	505	2e-160
TRP2 YER090W	TRP2 PICST_85710	67.78	509	0
TRM9 YML014W YM9571.04	TRM9 PICST_53251	52.21	272	1e-73
TRM8 YDL201W D1075	TRM8 PICST_56862	72.04	279	5e-117
TRM7 YBR061C YBR0527	TRM7 PICST_38384	68.39	310	1e-118
TRM7 YBR061C YBR0527	SPB1 PICST_90578	43.52	216	4e-42
TRM5 YHR070W	PICST_45914	48.86	483	1e-123
TRM44 YPL030W	PICST_48845	52.01	573	3e-153
TRM2 NUC2 NUD1 RNC1 YKR056W	TRM2 PICST_51919	59.31	521	2e-177
TRM11 YOL124C	PICST_50882	60.41	437	2e-147
TRM10 YOL093W O0926	PICST_26415	43.3	261	3e-53
TRM1 YDR120C YD9727.15C	TRM3 PICST_65944	47	566	2e-139
TRM1	TRM3 PICST_65944	46.82	566	5e-138
TRM1	TRM3 PICST_65944	46.82	566	1e-137
TRK2 RPD2 YKR050W	TRK1 PICST_61578	62.75	443	1e-164
TRK1 YJL129C J0693	TRK1 PICST_61578	55.53	470	3e-148
TRF5 YNL299W N0440	TRF4 PICST_52420	49.02	459	1e-126
TRA1 YHR099W	TRA12 PICST_47351	54.31	545	6e-170
TRA1 YHR099W	TRA12 PICST_47351	51.63	1691	0
TRA1 YHR099W	PICST_167	47.08	1542	0
TPT1 YOL102C HRE230	PICST_56016	40.93	215	3e-38
TPS3 YMR261C YM8156.03C	TPS3 PICST_60441	42.6	838	0
TPS2 PFK3 YDR074W YD8554.07	TPS2 PICST_79118	53.33	900	0
TPS1 BYP1 CIF1 FDP1 GGS1 GLC6 TSS1 YBR126C YBR0922	TPS1 PICST_41330	75.16	467	0
TPS1	TPS1 PICST_41330	74.95	467	0
TPO4 YOR273C O5440	MDR18 PICST_50953	51.66	482	6e-139
TPO3 YPR156C P9584.7	MDR13 PICST_43743	60	610	0
TPO2 YGR138C G6417	MDR13 PICST_43743	61.92	583	0
TPO1 YLL028W L0939	MDR112 PICST_85553	49.71	517	3e-125
TPN1 YGL186C G1370	PICST_30809	60.04	523	1e-152
TPN1 YGL186C G1370	PICST_30904	48.58	527	3e-115
TPK3 PKA3 YKL166C YKL630	PICST_70266	76.69	326	2e-151
TPK3 PKA3 YKL166C YKL630	TPK2 PICST_68202	72.97	333	1e-147
TPK3 PKA3 YKL166C YKL630	PICST_65437	44.26	305	2e-65
TPK3 PKA3 YKL166C YKL630	YPK2 PICST_65306	40.8	326	8e-69
TPK2 PKA2 YKR1 YPL203W	TPK2 PICST_68202	85.93	327	9e-162
TPK2 PKA2 YKR1 YPL203W	PICST_70266	75.84	327	3e-148
TPK2 PKA2 YKR1 YPL203W	PICST_65437	43.65	307	6e-61
TPK2 PKA2 YKR1 YPL203W	PICST_81215	41.42	309	1e-57
TPK2 PKA2 YKR1 YPL203W	YPK2 PICST_65306	40.58	308	4e-61
TPK1 PKA1 SRA3 YJL164C J0541	PICST_70266	76.16	323	2e-150
TPK1 PKA1 SRA3 YJL164C J0541	TPK2 PICST_68202	69.8	351	9e-147
TPK1 PKA1 SRA3 YJL164C J0541	PICST_65437	42.09	297	3e-61
TPK1 PKA1 SRA3 YJL164C J0541	YPK2 PICST_65306	40.73	302	2e-68
TPI1 YDR050C YD9609.05C	TPI1 PICST_91105	65.99	247	3e-94
TPD3 YAL016W FUN32	PICST_81383	52.72	626	0
TPC1 YGR096W	TPC1 PICST_60941	40.19	311	2e-56
TPA1 YER049W	NUA3 PICST_86611	51.45	622	2e-172
TOS3 YGL179C G1618	PICST_53820	40.92	391	7e-71
TOS1 YBR162C YBR1213	TOS1 PICST_87531	53.38	444	6e-113
TOR2 DRR2 TSC14 YKL203C	TOR2 PICST_33151	60.19	2482	0
TOR1 DRR1 YJR066W J1803	TOR2 PICST_33151	57.57	2482	0
TOP3 EDR1 YLR234W L8083.3	TOP3 PICST_34564	48.38	647	1e-179
TOP2 YNL088W	TOP2 PICST_74317	61.37	1271	0
TOP2 YNL088W	TOP2 PICST_74317	61.37	1271	0
TOP2 YNL088W	TOP2 PICST_74317	61.32	1272	0
TOP2 TOR3 YNL088W N2244	TOP2 PICST_74317	61.37	1271	0
TOP1 MAK1 YOL006C	TOP1 PICST_46944	66.88	628	0
TOM71 TOM72 YHR117W	TOM70 PICST_81748	42.78	533	3e-115
TOM70 MAS70 OMP1 YNL121C N1905	TOM70 PICST_81748	43.39	567	7e-124
TOM40 ISP42 MOM38 YMR203W YM8325.04	TOM40 PICST_65224	61.34	388	1e-139
TOM1 SSR2 YDR457W D8035.1	TOM12 PICST_81688	50.14	1101	0
TOM1 SSR2 YDR457W D8035.1	PICST_65602	46.89	354	5e-94
TMS1 YDR105C	PICST_39422	51.33	489	7e-113
TMP1 CDC21 YOR074C YOR29-25	TMP1 PICST_37780	73.31	311	3e-135
TMN2 YDR107C	PICST_66462	49.25	668	9e-168
TLG2 YOL018C	PICST_58577	41.33	346	9e-63
TLG2	PICST_58577	41.33	346	1e-62
TKL2 YBR117C YBR0912	TKT TKT1 PICST_67105	65.83	679	0
TKL2 YBR117C YBR0912	DHA1 PICST_53327	40.99	666	8e-150
TKL1 YPR074C YP9499.29C	TKT TKT1 PICST_67105	69.03	678	0
TKL1 YPR074C YP9499.29C	DHA1 PICST_53327	43.18	674	5e-159
TIP41 YPR040W YP3085.04	PICST_60807	42.55	376	2e-65
TIM50 YPL063W	TIM50 PICST_52759	50.97	412	2e-99
TIM44 ISP45 MIM44 MPI1 YIL022W	PICST_40652	56.48	386	1e-120
TIM23 MAS6 MIM23 MPI3 YNR017W N3180	TIM23 PICST_83191	61.78	225	4e-62
TIM21 YGR033C	PICST_56763	40.58	207	1e-32
TIF6 CDC95 YPR016C LPZ15C	PICST_66051	94.29	245	6e-136
TIF5 YPR041W YP3085.05	PICST_72556	55.81	396	1e-118
TIF4632 YGL049C	IF4F1 PICST_17868	49.35	306	1e-80
TIF4631 YGR162W	IF4F1 PICST_17868	47.73	331	9e-74
TIF35 YDR429C D9461.16	TIF35 PICST_80765	45	280	6e-51
TIF34 YMR146C YM9375.16C	TIF34 PICST_90188	59.83	351	3e-117
TIF32 RPG1 YBR079C YBR0734	RPG1 PICST_75393	41.49	511	4e-112
TIF1 TIF41A YKR059W; TIF2 TIF41B YJL138C J0660	TIF1 TIF41 PICST_74636	76.46	395	3e-162
TIF1 TIF41A YKR059W; TIF2 TIF41B YJL138C J0660	FAL1 PICST_52941	59.13	389	6e-120
TIF1 TIF41A YKR059W; TIF2 TIF41B YJL138C J0660	DHH1 PICST_90571	42.93	368	6e-69
THS1 YIL078W	THS1 PICST_78070	69.71	700	0
THS1 YIL078W	MST1 PICST_47981	46.41	418	8e-111
THR4 YCR053W YCR53W	THR4 PICST_65754	65.05	515	0
THR4	THR4 PICST_65754	64.85	515	0
THR1 YHR025W	THR1 PICST_85224	59.04	354	7e-116
THI73 YLR004C	DAL1 PICST_62778	59.73	519	0
THI6 YPL214C	PICST_77822	42.04	540	1e-91
THI5 YFL058W	PICST_30906	79.59	338	1e-169
THI4 ESP35 MOL1 YGR144W G6620	PICST_50942	63.06	314	6e-110
THI3 KID1 YDL080C	PDC2 PICST_86443	50.54	556	9e-178
THI3 KID1 YDL080C	PsPDC2	50.36	556	1e-175
THI3 KID1 YDL080C	PDC1	48.63	586	6e-175
THI3 KID1 YDL080C	PDC1 PICST_64926	48.46	586	1e-174
THI13 YDL244W	PICST_30906	79.59	338	7e-170
THI12 YNL332W N0295	PICST_30906	79.29	338	3e-169
THI11 YJR156C J2250	PICST_30906	79.29	338	5e-169
THG1 YGR024C	PICST_60761	55.96	218	1e-72
TGL5 STC2 YOR081C YOR29-32 YOR2964C	PICST_40606	54.03	509	1e-149
TGL4 STC1 YKR089C YKR409	PICST_40606	56.34	552	6e-163
TGL1 YKL140W YKL5	TGL1 PICST_29356	42.29	532	4e-113
TFP1 VMA1	TFP1 PICST_75615	69	1029	0
TFP1 VMA1	TFP1 PICST_75615	69	1029	0
TFP1 CLS8 VMA1 YDL185W D1286	TFP1 PICST_75615	68.65	1078	0
TFG2 YGR005C	PICST_81830	42.2	327	3e-68
TFB3 RIG2 YDR460W	TFB3 PICST_49633	40.95	337	1e-66
TFB2 YPL122C	TFB2 PICST_29855	50.28	533	3e-139
TFA2 YKR062W	PICST_41758	44.91	216	4e-46
TFA1 YKL028W	PICST_86867	42.94	333	1e-68
TEF4 EFC1 YKL081W	TEF4 PICST_88081	52.77	415	5e-111
TEF1 YPR080W P9513.7; TEF2 YBR118W YBR0913	TEF1 TEF3 PICST_65303 PICST_77514	89.84	443	0
TED1 YIL039W	PICST_42196	47.03	489	6e-114
TDS4 BRF1 PCF4 YGR246C	BRF1 PICST_40669	64.55	299	5e-107
TDH3 GPD3 YGR192C G7576	TDH3 PICST_76518	75.76	330	3e-153
TDH3 GPD3 YGR192C G7576	TDH2 PICST_85794	75.76	330	4e-152
TDH3 GPD3 YGR192C G7576	TDH1 PICST_87252	72.42	330	3e-147
TDH2 GPD2 YJR009C J1433	TDH3 PICST_76518	75.45	330	3e-153
TDH2 GPD2 YJR009C J1433	TDH2 PICST_85794	74.55	330	2e-150
TDH2 GPD2 YJR009C J1433	TDH1 PICST_87252	71.21	330	3e-145
TDH1 GPD1 SSS2 YJL052W J1154	TDH2 PICST_85794	76.67	330	5e-152
TDH1 GPD1 SSS2 YJL052W J1154	TDH3 PICST_76518	76.67	330	6e-152
TDH1 GPD1 SSS2 YJL052W J1154	TDH1 PICST_87252	73.64	330	6e-148
TCP1 CCT1 YDR212W YD8142.13 YD8142B.04	PICST_81386	83.46	544	0
TCB2 YNL087W N2250	XYC1 PICST_68263	41.37	1083	0
TCB1 YOR086C YOR3141c	XYC1 PICST_68263	44.32	1074	0
TAZ1 YPR140W	PICST_89421	49.38	405	3e-112
TAT2 LTG3 SAB2 SCM2 TAP2 YOL020W	GAP1.3 PICST_81453	52.68	522	6e-145
TAT2 LTG3 SAB2 SCM2 TAP2 YOL020W	GAP1.1 PICST_32180	50.96	522	4e-146
TAT2 LTG3 SAB2 SCM2 TAP2 YOL020W	GAP1.4 PICST_37009	50.86	525	2e-149
TAT2 LTG3 SAB2 SCM2 TAP2 YOL020W	GAP1.2 PICST_68755	50.86	521	1e-140
TAT2 LTG3 SAB2 SCM2 TAP2 YOL020W	GAP1.5 PICST_67826	49.34	527	2e-124
TAT2 LTG3 SAB2 SCM2 TAP2 YOL020W	GAP1.6 PICST_78721	48.93	560	4e-137
TAT2 LTG3 SAB2 SCM2 TAP2 YOL020W	GNP2 PICST_89811	44.15	521	3e-118
TAT2 LTG3 SAB2 SCM2 TAP2 YOL020W	HIP1 PICST_29107	42.97	519	7e-120
TAT2 LTG3 SAB2 SCM2 TAP2 YOL020W	GAP1.7 PICST_41966	41.74	539	1e-108
TAT1 TAP1 VAP1 YBR069C YBR0710	GNP2 PICST_89811	49.72	529	5e-130
TAT1 TAP1 VAP1 YBR069C YBR0710	GAP1.2 PICST_68755	43.99	541	7e-119
TAT1 TAP1 VAP1 YBR069C YBR0710	GAP1.1 PICST_32180	42.91	522	2e-110
TAT1 TAP1 VAP1 YBR069C YBR0710	GAP1.3 PICST_81453	41.53	602	3e-115
TAT1 TAP1 VAP1 YBR069C YBR0710	HIP1 PICST_29107	41.47	545	3e-109
TAT1 TAP1 VAP1 YBR069C YBR0710	GAP1.5 PICST_67826	40	535	3e-96
TAO3 PAG1 YIL129C	TAO3 PICST_87507	44.84	2192	0
TAO3	TAO3 PICST_87507	44.84	2192	0
TAN1 YGL232W	PICST_12788	44.84	281	4e-54
TAL1 YLR354C L9638.6	TAL1 PICST_74289	71.12	322	5e-129
TAH18 YPR048W YP9499.06	TAH13 PICST_55602	40.38	634	7e-124
TAF6 TAF60 YGL112C G2985	PICST_87852	44.64	513	4e-115
TAF5 TAF90 YBR198C YBR1410	TAF5 PICST_64717	47.67	795	0
TAF14 ANC1 CST10 SWP29 TAF30 TFG3 YPL129W	PICST_72662	54.44	248	3e-69
TAE1 NTM1 YBR261C YBR1729	PICST_83711	57.83	230	2e-70
SWR1 YDR334W D9651.6	SWR1 PICST_62265	60.42	849	0
SWR1 YDR334W D9651.6	INO80 PICST_65204	44.92	325	2e-81
SWR1 YDR334W D9651.6	ISW1.2 PICST_39246	43.21	280	2e-57
SWR1 YDR334W D9651.6	CHD1 PICST_90641	41.83	208	8e-36
SWR1 YDR334W D9651.6	STH1 PICST_85702	40.94	320	7e-67
SWR1 YDR334W D9651.6	ISW2 PICST_30157	40.87	345	7e-65
SWE1 YJL187C J0406	PICST_35572	43.8	395	2e-84
SWD1 CPS50 SAF49 YAR003W FUN16	SWD1 PICST_81347	41.69	439	3e-91
SVP26 YHR181W	PICST_57599	51.75	228	4e-62
SVF1 SGI1 YDR346C	SVF1 PICST_28222	43.91	476	6e-103
SUV3 YPL029W LPB2W	SUV3 PICST_31704	43.02	537	9e-124
SUR4 APA1 ELO3 SRE1 VBM1 YLR372W L8039.2	PICST_20287	71.99	282	2e-96
SUR4 APA1 ELO3 SRE1 VBM1 YLR372W L8039.2	ELO2 PICST_34675	57.45	282	2e-73
SUR2 SYR2 YDR297W D9740.8	SUR2 PICST_77904	60.35	285	6e-102
SUR1 BCL21 CSG1 LPE15 YPL057C	PICST_83423	53.96	391	1e-117
SUP45 SAL4 SUP1 YBR143C YBR1120	SUP45 PICST_80337	79.38	417	0
SUP35 GST1 PNM2 SAL3 SUF12 SUP2 YDR172W YD9395.05	ERF2 PICST_83594	78.98	452	0
SUP35	ERF2 PICST_83594	85	200	2e-89
SUP35	ERF2 PICST_83594	85	200	2e-89
SUP35	ERF2 PICST_83594	85	200	3e-89
SUP35	ERF2 PICST_83594	85	200	3e-89
SUP35	ERF2 PICST_83594	85	200	3e-89
SUP35	ERF2 PICST_83594	85	200	3e-89
SUP35	ERF2 PICST_83594	84.5	200	1e-87
SUP35	ERF2 PICST_83594	84.39	205	1e-91
SUP35	ERF2 PICST_83594	84.39	205	2e-91
SUP35	ERF2 PICST_83594	84.39	205	2e-91
SUP35	ERF2 PICST_83594	84.39	205	2e-91
SUP35	ERF2 PICST_83594	84.39	205	2e-91
SUP35	ERF2 PICST_83594	78.98	452	0
SUP35	ERF2 PICST_83594	78.98	452	0
SUP35	ERF2 PICST_83594	78.98	452	0
SUP35	ERF2 PICST_83594	78.76	452	0
SUN4 SCW3 YNL066W N2411 YNL2411W	SUN4 PICST_89784	67.03	273	6e-96
SUN4 SCW3 YNL066W N2411 YNL2411W	SIM1 PICST_69526	60.95	274	1e-87
SUL2 SEL2 YLR092W L9449.1	SUL2 PICST_80830	51.41	817	0
SUL1 SFP2 YBR294W YBR2110	SUL2 PICST_80830	51.27	827	0
SUI3 TIF212 YPL237W	SUI3 PICST_81624	61.05	285	2e-79
SUB2 YDL084W	SUB2 PICST_83587	77.8	446	0
SUA7 YPR086W P9513.4	PICST_85155	54.85	330	2e-106
SUA7	PICST_85155	54.85	330	2e-106
SUA5 YGL169W G1660	PICST_33949	56.79	405	4e-114
STV1 YMR054W YM9796.07	VPH3 PICST_67737	46.63	978	0
STV1 YMR054W YM9796.07	VPH1 PICST_52299	43.95	678	2e-152
STT4 YLR305C L2142.4	STT4 PICST_79239	41.76	1947	0
STT3 YGL022W	STT3 PICST_82607	68.49	730	0
STR3 YGL184C G1601	STR3 PICST_54505	49.88	423	3e-103
STR2 YJR130C J2063	PICST_36608	43.6	672	1e-148
STL1 YDR536W D9719.39	STL1 PICST_57820	61.54	520	0
STL1 YDR536W D9719.39	XUT6 PICST_33971	40.82	512	4e-100
STL1	STL1 PICST_57820	61.54	520	0
STI1 YOR027W OR26.17	PICST_63418	59.22	412	8e-126
STH1 NPS1 YIL126W	SNF2 PICST_83690	66.24	773	0
STH1 NPS1 YIL126W	STH1 PICST_85702	63.33	998	0
STH1 NPS1 YIL126W	PICST_33727	48.2	278	5e-67
STH1 NPS1 YIL126W	ISW1.2 PICST_39246	44.32	449	7e-113
STH1 NPS1 YIL126W	ISW2 PICST_30157	43.83	559	3e-137
STH1 NPS1 YIL126W	CHD1 PICST_90641	43.46	520	2e-118
STH1 NPS1 YIL126W	PICST_33727	42.08	202	1e-43
STH1 NPS1 YIL126W	INO80 PICST_65204	40.18	331	6e-66
STE7 YDL159W D1525	STE7 PICST_33851	47.48	318	5e-67
STE7 YDL159W D1525	PICST_35816	41.58	279	1e-47
STE4 YOR212W YOR50-2	PICST_60945	45.64	390	2e-100
STE24 AFC1 YJR117W J2032	STE24 PICST_35752	50.55	457	1e-121
STE24 AFC1 YJR117W J2032	PICST_33410	44.69	311	5e-68
STE24 AFC1 YJR117W J2032	PICST_63669	40.9	445	1e-84
STE23 YLR389C L8084.12	PICST_56651	43.41	926	0
STE20 YHL007C	CST20 PICST_84188	73.73	335	1e-135
STE20 YHL007C	PICST_82371	60.41	293	1e-92
STE20 YHL007C	PICST_89641	41.44	263	5e-44
STE20 YHL007C	PICST_83286	40.98	244	2e-44
STE14 YDR410C D9461.1	PICST_60928	40	200	5e-31
STE13 YCI1 YOR219C YOR50-9	PICST_40725	40.08	726	1e-135
STE12 YHR084W	PICST_84653	52.38	294	1e-82
STE11 YLR362W L8039.10	PICST_67318	59.87	314	3e-106
SSZ1 PDR13 YHR064C	SSZ1 PICST_85151	53.58	545	5e-153
SSY1 APF7 SHR10 YDR160W YD8358.14	SSY1.5 PICST_58499	43.47	582	3e-132
SSU72 YNL222W N1279	PICST_30447	59.35	214	1e-67
SSQ1 SSC2 YLR369W	SSC1.1 PICST_87680	54.91	641	0
SSQ1 SSC2 YLR369W	SSC1.2 PICST_78689	50.94	636	8e-175
SSQ1 SSC2 YLR369W	SSA2.1 PICST_84662	49.44	532	3e-144
SSQ1 SSC2 YLR369W	SSA2.2 PICST_80761	48.43	541	9e-139
SSQ1 SSC2 YLR369W	KAR2 PICST_69996	45.75	553	1e-131
SSQ1 SSC2 YLR369W	HSP70.1 PICST_79362	43.64	566	9e-126
SSQ1 SSC2 YLR369W	HSP70.2 PICST_45857	42.41	540	7e-101
SSQ1 SSC2 YLR369W	HSP70.3 PICST_38489	42.37	590	1e-120
SSQ1 SSC2 YLR369W	HSP70.4 PICST_28757	40.77	574	2e-106
SSO2 YMR183C YM8010.13C	PICST_45972	51.94	258	2e-67
SSO2 YMR183C YM8010.13C	PICST_34593	47.3	241	2e-54
SSO1 YPL232W P1405	PICST_45972	50.37	270	6e-65
SSO1 YPL232W P1405	PICST_34593	49.01	253	1e-53
SSN8 GIG3 NUT9 SRB11 UME3 YNL025C N2805	SSN8 PICST_54418	43.53	363	9e-71
SSN3 ARE1 CDK8 GIG2 SRB10 UME5 YPL042C	SSN3 CDK8 PICST_89025	50.11	469	8e-121
SSL2 LOM3 RAD25 UVS112 YIL143C	SSL2 PICST_82790	80.92	760	0
SSL1 YLR005W	PICST_29472	48.91	458	1e-122
SSL1	PICST_29472	48.69	458	1e-121
SSF2 YDR312W D9740.2	PICST_88417	46.97	379	8e-91
SSF1 YHR066W	PICST_88417	47.48	377	1e-88
SSE2 HSP YBR169C YBR1221	SSE1 PICST_80235	62.88	660	0
SSE1 MSI3 YPL106C LPG3C	SSE1 PICST_80235	65.15	660	0
SSD1 CLA1 RLD1 SRK1 YDR293C D9819.4	SSD1 PICST_82373	48.54	1201	0
SSC1 ENS1 YJR045C J1639	SSC1.2 PICST_78689	81.39	634	0
SSC1 ENS1 YJR045C J1639	SSC1.1 PICST_87680	59.05	630	0
SSC1 ENS1 YJR045C J1639	SSA2.2 PICST_80761	54.88	523	7e-144
SSC1 ENS1 YJR045C J1639	KAR2 PICST_69996	53.65	548	2e-146
SSC1 ENS1 YJR045C J1639	SSA2.1 PICST_84662	52.55	569	6e-149
SSC1 ENS1 YJR045C J1639	HSP70.1 PICST_79362	50.09	563	1e-137
SSC1 ENS1 YJR045C J1639	HSP70.4 PICST_28757	44.13	528	3e-108
SSC1 ENS1 YJR045C J1639	HSP70.3 PICST_38489	43.05	583	2e-118
SSC1 ENS1 YJR045C J1639	HSP70.2 PICST_45857	41.99	543	2e-102
SSB2 YNL209W N1333	HSP70.1 PICST_79362	85.48	613	0
SSB2 YNL209W N1333	SSA2.1 PICST_84662	64.86	552	0
SSB2 YNL209W N1333	SSA2.2 PICST_80761	64.01	553	0
SSB2 YNL209W N1333	KAR2 PICST_69996	57.71	551	4e-167
SSB2 YNL209W N1333	HSP70.3 PICST_38489	52.9	552	2e-145
SSB2 YNL209W N1333	SSC1.2 PICST_78689	49.81	524	8e-126
SSB2 YNL209W N1333	HSP70.4 PICST_28757	49.7	499	2e-127
SSB2 YNL209W N1333	HSP70.2 PICST_45857	47.3	518	2e-111
SSB2 YNL209W N1333	SSC1.1 PICST_87680	45.74	540	4e-118
SSB1 YG101 YDL229W	HSP70.1 PICST_79362	85.64	613	0
SSB1 YG101 YDL229W	SSA2.1 PICST_84662	64.86	552	0
SSB1 YG101 YDL229W	SSA2.2 PICST_80761	64.2	553	0
SSB1 YG101 YDL229W	KAR2 PICST_69996	58.08	551	7e-168
SSB1 YG101 YDL229W	HSP70.3 PICST_38489	53.08	552	6e-146
SSB1 YG101 YDL229W	SSC1.2 PICST_78689	49.81	524	9e-126
SSB1 YG101 YDL229W	HSP70.4 PICST_28757	49.3	499	2e-126
SSB1 YG101 YDL229W	HSP70.2 PICST_45857	47.3	518	4e-111
SSB1 YG101 YDL229W	SSC1.1 PICST_87680	45.74	540	2e-118
SSA4 YER103W	SSA2.1 PICST_84662	85.06	609	0
SSA4 YER103W	SSA2.2 PICST_80761	83.31	611	0
SSA4 YER103W	KAR2 PICST_69996	63.22	609	0
SSA4 YER103W	HSP70.1 PICST_79362	60.66	605	0
SSA4 YER103W	HSP70.3 PICST_38489	53.72	605	5e-179
SSA4 YER103W	SSC1.2 PICST_78689	48.78	617	6e-144
SSA4 YER103W	HSP70.2 PICST_45857	48.74	597	7e-145
SSA4 YER103W	HSP70.4 PICST_28757	47.56	595	8e-144
SSA4 YER103W	SSC1.1 PICST_87680	46.36	591	1e-129
SSA3 YBL075C YBL0610 YBL06.07	SSA2.2 PICST_80761	80.06	652	0
SSA3 YBL075C YBL0610 YBL06.07	SSA2.1 PICST_84662	79.97	649	0
SSA3 YBL075C YBL0610 YBL06.07	KAR2 PICST_69996	63.05	609	0
SSA3 YBL075C YBL0610 YBL06.07	HSP70.1 PICST_79362	60.74	596	0
SSA3 YBL075C YBL0610 YBL06.07	HSP70.3 PICST_38489	54.38	605	4e-176
SSA3 YBL075C YBL0610 YBL06.07	HSP70.2 PICST_45857	48.57	593	1e-139
SSA3 YBL075C YBL0610 YBL06.07	SSC1.1 PICST_87680	47.98	544	1e-125
SSA3 YBL075C YBL0610 YBL06.07	HSP70.4 PICST_28757	47.73	595	7e-141
SSA3 YBL075C YBL0610 YBL06.07	SSC1.2 PICST_78689	47.02	621	7e-140
SSA2 YLL024C L0931	SSA2.1 PICST_84662	85.41	610	0
SSA2 YLL024C L0931	SSA2.2 PICST_80761	82.98	611	0
SSA2 YLL024C L0931	HSP70.1 PICST_79362	63.83	575	0
SSA2 YLL024C L0931	KAR2 PICST_69996	62.17	608	0
SSA2 YLL024C L0931	HSP70.3 PICST_38489	54.88	605	2e-175
SSA2 YLL024C L0931	HSP70.4 PICST_28757	51.66	513	2e-139
SSA2 YLL024C L0931	SSC1.2 PICST_78689	49.43	613	2e-143
SSA2 YLL024C L0931	HSP70.2 PICST_45857	48.15	594	8e-139
SSA2 YLL024C L0931	SSC1.1 PICST_87680	46.14	583	6e-130
SSA1 YAL005C	SSA2.1 PICST_84662	85.41	610	0
SSA1 YAL005C	SSA2.2 PICST_80761	83.47	611	0
SSA1 YAL005C	HSP70.1 PICST_79362	63.39	579	0
SSA1 YAL005C	KAR2 PICST_69996	62.34	608	0
SSA1 YAL005C	HSP70.3 PICST_38489	53.81	604	4e-175
SSA1 YAL005C	HSP70.4 PICST_28757	51.56	514	7e-140
SSA1 YAL005C	SSC1.2 PICST_78689	49.92	613	1e-144
SSA1 YAL005C	HSP70.2 PICST_45857	48.58	597	2e-140
SSA1 YAL005C	SSC1.1 PICST_87680	46.31	583	2e-130
SRV2 CAP1 YNL138W N1210 N1838	PICST_85645	45.2	542	1e-112
SRP54 SRH1 YPR088C P9513.14	SRP54 PICST_73416	63.23	446	6e-163
SRP1 KAP60 YNL189W N1606	SRP1 PICST_67974	72.3	538	0
SQT1 YIR012W YIB12W	SQT1 PICST_70252	47.91	382	2e-96
SPT8 YLR055C L2144	SPT8 PICST_46492	41.45	497	7e-109
SPT7 YBR081C YBR0739	SPT7 PICST_80611	55.91	254	2e-76
SPT5 YML010W YM9571.08	PICST_70551	40.56	641	2e-114
SPT3 YDR392W D9509.12	PICST_40230	59.21	331	1e-105
SPT23 YKL020C	SPT23 PICST_89833	41.58	303	6e-54
SPT16 CDC68 SSF1 YGL207W	SPT16 PICST_85971	51.76	964	0
SPT15 BTF1 TBP1 YER148W	SPT15 PICST_38880	79.32	237	3e-103
SPT14 CWH6 GPI3 YPL175W P2269	SPT14 PICST_50490	58.09	439	5e-150
SPT10 CRE1 SUD1 YJL127C J0702	PICST_62621	44.67	347	1e-76
SPS19 SPX19 YNL202W N1362	PICST_45705	65.51	287	4e-105
SPS19 SPX19 YNL202W N1362	PICST_57591	64.62	277	9e-102
SPS1 YDR523C D9719.27	SPS1 PICST_62297	52.87	331	1e-89
SPS1 YDR523C D9719.27	PICST_83286	46.77	263	7e-61
SPR1 SSG1 YOR190W	EXG2 PICST_78873	56.2	395	5e-128
SPR1 SSG1 YOR190W	EXG1 PICST_57399	48.67	415	1e-102
SPO7 YAL009W	PICST_31282	46.89	209	9e-46
SPO14 PLD1 YKR031C	SPO14 PICST_81277	44.94	1186	0
SPF1 YEL031W	SPF1 PICST_60393	64.06	1213	0
SPF1 YEL031W	SPF1.2 PICST_29627	43.85	374	7e-81
SPE4 YLR146C L9634.5	PICST_40259	54.39	285	1e-77
SPE4 YLR146C L9634.5	PICST_84352	50.68	296	1e-78
SPE3 YPR069C YP9499.24C	PICST_84352	73.04	293	5e-122
SPE3 YPR069C YP9499.24C	PICST_40259	50	284	3e-74
SPE2 YOL052C O1275	SPE2 PICST_85160	44.59	444	1e-85
SPE1 ORD1 YKL184W	SPE1 PICST_90612	54.25	424	5e-132
SPB4 YFL002C	SPB4 PICST_62830	49.44	623	3e-154
SPB1 YCL054W YCL54W YCL431	SPB1 PICST_90578	64.01	853	0
SPB1 YCL054W YCL54W YCL431	TRM7 PICST_38384	42.18	211	7e-37
SOR2 YDL246C	XYL2 PICST_86924	53.37	371	1e-99
SOR1 SDH1 YJR159W J2395	XYL2 PICST_86924	53.37	371	7e-100
SOL4 YGR248W	SOL2 PICST_82104	41.8	256	7e-53
SOL3 YHR163W	SOL2 PICST_82104	46.25	253	4e-60
SOL2 YCR073W-A YCRX13W	SOL1 PICST_60598	63.02	311	4e-92
SOL1 YNR034W N3291	SOL1 PICST_60598	61.68	321	2e-108
SOL1 YNR034W N3291	SOL2 PICST_82104	40.71	226	2e-37
SOK1 YDR006C YD8119.12C	PICST_84858	45.11	450	1e-106
SOF1 YLL011W L1339	PICST_82025	65.03	469	0
SOD2 YHR008C	SOD3.2 PICST_34151	65.35	228	3e-83
SOD2 YHR008C	SOD3.1 PICST_63831	63.21	212	2e-76
SNZ3 YFL059W	PICST_57750	77.18	298	9e-122
SNZ2 YNL333W N0290	PICST_57750	77.18	298	9e-122
SNZ1 YMR096W YM6543.03	PICST_57750	77.13	293	1e-122
SNQ2 YDR011W YD8119.16	CDR2 PICST_57529	55.98	1438	0
SNQ2 YDR011W YD8119.16	CDR1 PICST_85570	40.23	1367	0
SNO4 YMR322C YM9924.14C	PICST_59509	50.43	232	6e-62
SNO3 YFL060C	PICST_57121	45.68	243	8e-50
SNO2 YNL334C N0285	PICST_57121	45.27	243	1e-49
SNO1 YMR095C YM6543.02C	PICST_57121	46.5	243	8e-50
SNF7 DID1 VPS32 YLR025W	SNF7 PICST_32690	49.58	240	6e-37
SNF7	SNF7 PICST_32690	49.17	240	8e-37
SNF5 SWI10 TYE4 YBR289W YBR2036	PICST_53150	41.81	397	5e-64
SNF4 CAT3 YGL115W	SNF4 PICST_43920	67.19	317	4e-110
SNF3 YDL194W D1234	SNF3 PICST_85501	55.36	457	3e-143
SNF3 YDL194W D1234	RGT2 PICST_91253	50.21	478	1e-115
SNF2 GAM1 RIC1 SWI2 TYE3 YOR290C	STH1 PICST_85702	58.22	864	0
SNF2 GAM1 RIC1 SWI2 TYE3 YOR290C	SNF2 PICST_83690	51.48	1249	0
SNF2 GAM1 RIC1 SWI2 TYE3 YOR290C	PICST_33727	46.07	280	2e-67
SNF2 GAM1 RIC1 SWI2 TYE3 YOR290C	ISW2 PICST_30157	45.9	488	5e-129
SNF2 GAM1 RIC1 SWI2 TYE3 YOR290C	ISW1.2 PICST_39246	45.54	448	3e-112
SNF2 GAM1 RIC1 SWI2 TYE3 YOR290C	CHD1 PICST_90641	43.14	510	3e-114
SNF2 GAM1 RIC1 SWI2 TYE3 YOR290C	PICST_33727	41.58	202	4e-42
SNF2 GAM1 RIC1 SWI2 TYE3 YOR290C	SWR1 PICST_62265	41.49	335	7e-70
SNF2 GAM1 RIC1 SWI2 TYE3 YOR290C	INO80 PICST_65204	40.25	323	9e-68
SNF1 CAT1 CCR1 GLC2 PAS14 YDR477W D8035.20	SNF1 PICST_68332	67.24	586	0
SNF1 CAT1 CCR1 GLC2 PAS14 YDR477W D8035.20	PICST_76263	46.85	286	9e-71
SNF1 CAT1 CCR1 GLC2 PAS14 YDR477W D8035.20	PICST_57744	44.78	268	1e-58
SNF1 CAT1 CCR1 GLC2 PAS14 YDR477W D8035.20	PICST_67855	44.74	266	8e-64
SNF1 CAT1 CCR1 GLC2 PAS14 YDR477W D8035.20	KIN2 PICST_65458	41.13	282	4e-61
SNF1 CAT1 CCR1 GLC2 PAS14 YDR477W D8035.20	PICST_59677	40.53	264	8e-44
SMP3 LAS2 SAP2 YOR149C	SMP3 PICST_54201	40.29	417	7e-63
SMP2 YMR165C YM8520.14C	SMP2 PICST_81508	61.74	298	7e-103
SMP2 YMR165C YM8520.14C	SMP2 PICST_81508	40.35	285	2e-45
SMM1 DUS2 YNR015W N2065	PICST_72127	48.18	330	7e-89
SMK1 YPR054W YP9499.10	PICST_62189	54.62	368	2e-109
SMK1 YPR054W YP9499.10	PICST_18249	44.11	365	4e-87
SMF3 YLR034C	SMF2 PICST_53486	53.33	255	9e-59
SMF3 YLR034C	SMF3 PICST_40839	52.59	521	1e-139
SMF3 YLR034C	SMF1 PICST_84655	45.14	494	9e-112
SMF2 YHR050W	SMF2 PICST_53486	50.62	563	2e-125
SMF2 YHR050W	SMF1 PICST_84655	48.37	521	1e-116
SMF2 YHR050W	SMF3 PICST_40839	48.02	529	4e-117
SMF1 ESP1 YOL122C	SMF1 PICST_84655	57.52	532	1e-169
SMF1 ESP1 YOL122C	SMF2 PICST_53486	46.17	522	5e-117
SMF1 ESP1 YOL122C	SMF3 PICST_40839	44.19	516	1e-120
SMC2 YFR031C	SMC2 PICST_59451	55	1171	0
SLY41 YOR307C O5663	SLY41.1 PICST_31893	40.72	447	8e-80
SLY1 YDR189W YD9395.22 YD9346.01	SLY1 PICST_52201	52.4	626	1e-176
SLT2 MPK1 YHR030C	PICST_18249	66.31	377	7e-154
SLT2 MPK1 YHR030C	ERK1 PICST_38082	51.85	351	3e-94
SLT2 MPK1 YHR030C	PICST_33003	47.15	369	9e-83
SLT2 MPK1 YHR030C	PICST_62189	45.07	355	8e-83
SLT2 MPK1 YHR030C	HOG1 PICST_54431	43.18	352	2e-81
SLN1 YPD2 YIL147C	SLN1 PICST_84973	48.85	737	8e-165
SLM5 YCR024C YCR24C YCR242	SYN4 PICST_84563	44.56	496	2e-115
SLM3 MTO2 MTU1 YDL033C D2761	PICST_34443	49.47	376	6e-100
SLM2 LIT1 YNL047C N2515 YNL2515P	PICST_65547	40.25	472	2e-96
SLM1 LIT2 YIL105C	PICST_65547	40.62	485	9e-101
SLH1 YGR271W G9365	SLH1 PICST_54312	61.91	1990	0
SLC1 YDL052C	PICST_77657	49.3	286	1e-73
SLC1	PICST_77657	48.95	286	5e-72
SLA2 END4 MOP2 UFG1 YNL243W N1102	PICST_85048	55.09	265	3e-88
SKY1 YMR216C YM8261.10C	SKY1 PICST_37422	58.49	212	5e-74
SKY1 YMR216C YM8261.10C	SKY1 PICST_37422	55.93	270	5e-77
SKY1 YMR216C YM8261.10C	SKY2 PICST_77762	46.23	212	2e-46
SKT5 CAL2 CHS4 CSD4 YBL061C YBL0506 YBL0519	CHS4 PICST_81785	54.41	454	2e-128
SKN7 BRY1 POS9 YHR206W	SKN7 PICST_66106	44.6	417	7e-91
SKN7	SKN7 PICST_66106	44.6	417	7e-91
SKN1 YGR143W	KRE7 PICST_65263	62.65	589	0
SKN1 YGR143W	KRE8 PICST_75745	62.29	594	0
SKN1 YGR143W	KRE6 PICST_63619	52.06	436	8e-137
SKM1 YOL113W HRA655	PICST_82371	53.49	344	1e-97
SKM1 YOL113W HRA655	CST20 PICST_84188	46.04	341	9e-84
SKM1 YOL113W HRA655	PICST_82371	41.18	204	2e-36
SKM1	PICST_82371	53.49	344	1e-97
SKM1	CST20 PICST_84188	46.04	341	1e-83
SKM1	PICST_82371	41.18	204	4e-36
SKI6 ECM20 RRP41 YGR195W G7587	PICST_38006	60.08	238	8e-90
SKI2 YLR398C L8084.17	PICST_85287	52.61	1264	0
SKG3 YLR187W	PICST_53693	45.36	463	6e-116
SIW14 YNL032W N2746	SIW14 PICST_61269	60	200	2e-67
SIT4 PPH1 YDL047W D2693	PICST_68058	82.8	314	3e-158
SIT4 PPH1 YDL047W D2693	MCO15 PICST_50823	61.89	286	2e-108
SIT4 PPH1 YDL047W D2693	PICST_81790	56.72	305	7e-107
SIT4 PPH1 YDL047W D2693	PPG1 PICST_85954	54.24	271	1e-82
SIT4 PPH1 YDL047W D2693	GLC7 PICST_85252	42.81	292	4e-68
SIT4 PPH1 YDL047W D2693	PICST_43575	41.58	279	2e-63
SIT4 PPH1 YDL047W D2693	PICST_61419	41.52	289	2e-65
SIT1 ARN3 YEL065W	ARN2 PICST_16494	53.14	557	2e-159
SIT1 ARN3 YEL065W	ARN1 PICST_77439	47.79	611	2e-134
SIT1	ARN2 PICST_16494	53.14	557	2e-159
SIT1	ARN1 PICST_77439	47.63	611	2e-133
SIS2 HAL3 YKR072C	SIS2.2 PICST_42367	51.8	278	7e-78
SIR2 MAR1 YDL042C D2714	SIR2 PICST_2658	51.35	407	3e-112
SIR2 MAR1 YDL042C D2714	SIR3 PICST_40594	50.34	294	1e-83
SIP2 SPM2 YGL208W G1155	GAL83 PICST_58903	54.86	257	8e-77
SIN3 CPE1 GAM2 RPD1 SDI1 SDS16 UME4 YOL004W	SIN3 PICST_62296	47.59	1160	0
SIM1 PBP3 YIL123W	SUN4 PICST_89784	69.23	273	2e-108
SIM1 PBP3 YIL123W	SIM1 PICST_69526	64.23	274	4e-101
SHS1 SEP7 YDL225W	PICST_65385	41.07	543	6e-98
SHQ1 YIL104C	PICST_58961	46.56	524	1e-128
SHP1 UBX1 YBL058W YBL0509 YBL0515	SHP1 PICST_67809	46.85	286	1e-63
SHP1	SHP1 PICST_67809	46.5	286	5e-63
SHM2 SHMT2 YLR058C L2156	SHM2 PICST_67292	80.85	470	0
SHM2 SHMT2 YLR058C L2156	SHM1 PICST_78806	60.13	469	8e-165
SHM1 SHMT1 YBR263W YBR1732	SHM1 PICST_78806	68.91	476	0
SHM1 SHMT1 YBR263W YBR1732	SHM2 PICST_67292	59.91	469	2e-165
SHE9 MDM33 YDR393W D9509.13	PICST_54978	54.15	229	2e-66
SHC1 YER096W	CHS4 PICST_81785	44.3	307	8e-64
SGV1 BUR1 YPR161C P9584.8	CRK1 PICST_5847	49.84	319	7e-83
SGS1 TPS1 YMR190C YM9646.02C	SGS1 PICST_47969	49.65	711	0
SGF29 YCL010C YCL10C	PICST_64133	47.35	264	6e-62
SFT2 YBL102W YBL0812	SFT2 PICST_55889	44.78	201	3e-49
SFC1 ACR1 YJR095W J1921	SFC1 PICST_60344	72.26	292	2e-119
SFB2 ISS1 YNL049C N2505 YNL2505C	SEC24 PICST_88354	47.83	828	0
SFA1 SFA YDL168W	FDH1 PICST_29252	71.88	377	3e-147
SEY1 YOR165W O3590	SEY1 PICST_84922	42.01	788	4e-175
SET2 EZL1 KMT3 YJL168C J0520	PICST_31672	42.17	702	6e-135
SET1 KMT2 YTX1 YHR119W	SET1 PICST_32740	59.01	322	4e-85
SES1 SERS YDR023W YD9813.01	SES1 PICST_77516	79.51	449	0
SER33 YIL074C	SER3 PICST_87754	74.68	470	0
SER33	SER3 PICST_87754	74.89	470	0
SER3 YER081W	SER3 PICST_87754	76.29	464	0
SER2 YGR208W G7744	PSP1 PICST_40365	48.03	304	1e-73
SER1 SERC YOR184W	SER1 PICST_36392	58.48	395	8e-123
SEO1 YAL067C	FEN4 PICST_52466	53.15	572	0
SEO1 YAL067C	SEO1 PICST_11143	46.01	489	4e-131
SEO1 YAL067C	SEO2 PICST_48956	42.43	568	3e-126
SEN1	SEN1 PICST_81113	56.31	396	3e-129
SEH1 YGL100W	PICST_60243	49.06	373	5e-98
SEF1 YBL066C YBL0501 YBL0526	PICST_82707	53.39	575	3e-164
SED5 YLR026C	SED5 PICST_90189	45.48	354	2e-61
SEC9 HSS7 YGR009C	SEC9 PICST_89723	53.15	222	2e-47
SEC7 YDR170C YD9395.01C YD9489.05C	SEC7 PICST_28974	48.13	1494	0
SEC65 YML105C YM8339.14C	SEC65 PICST_60739	47.72	241	1e-52
SEC62 YPL094C LPG14C	SEC62 PICST_73203	43.44	221	2e-44
SEC61 YLR378C L3502.5	SEC61 PICST_68832	68.91	476	0
SEC53 ALG4 YFL045C	PMM1 PICST_77262	75.1	249	4e-113
SEC27 YGL137W G2827	PICST_77338	49.94	899	0
SEC26 YDR238C YD8419.05C	PICST_91200	54.8	969	0
SEC24 ANU1 YIL109C	SEC24 PICST_88354	50.19	771	0
SEC23 YPR181C P9705.14	SEC23 PICST_80516	61.45	773	0
SEC23 YPR181C P9705.14	PICST_76723	40.5	837	1e-151
SEC21 YNL287W N0543	SEC21 PICST_74925	41.71	959	0
SEC18 YBR080C YBR0736	SEC18 PICST_86905	51.62	740	0
SEC18 YBR080C YBR0736	AFG2 PICST_90881	40.38	213	1e-32
SEC17 YBL050W YBL0517 YBL0505	PICST_64082	45.8	286	2e-64
SEC14 PIT1 YMR079W YM9582.04	PICST_85298	70.53	302	1e-122
SEC13 ANU3 YLR208W L8167.4	SEC13 PICST_76043	67.99	303	4e-113
SDT1 SSM1 YGL224C	SDT1 PICST_84214	47.53	223	1e-51
SDS24 YBR214W YBR1501	SDS23 PICST_88034	44.36	399	5e-80
SDS23 YGL056C	SDS23 PICST_88034	42.16	408	2e-77
SDS22 EGP1 YKL193C	SDS2 PICST_67704	59.75	318	6e-91
SDO1 YLR022C	PICST_28646	56.13	253	3e-73
SDH2 SDH SDHB YLL041C	SDH2 PICST_50416	82.05	234	2e-119
SDH1 SDHA YKL148C YKL602	SDH1 PICST_66251	79.27	627	0
SDA1 YGR245C	SDA1 PICST_82093	64.95	562	0
SCW4 YGR279C	SCW4.1 PICST_89695	64.96	254	2e-98
SCW4 YGR279C	SCW4.2 PICST_57025	52.14	257	8e-74
SCW11 YGL028C	SCW11 PICST_32120	59	261	3e-83
SCW10 YMR305C YM9952.07C	SCW4.1 PICST_89695	66.01	253	1e-89
SCW10 YMR305C YM9952.07C	SCW4.2 PICST_57025	50.19	257	6e-67
SCS7 FAH1 YMR272C YM8156.14C	PICST_42944	60.66	366	2e-108
SCO2 YBR024W YBR0308	SCO1 PICST_57701	50.76	262	2e-75
SCO1 YBR037C YBR0406	SCO1 PICST_57701	54.12	279	7e-82
SCL1 PRC2 PRS2 YGL011C	PICST_41423	67.21	244	5e-87
SCJ1 YMR214W YM8261.08	SCJ1 PICST_31961	42.03	364	4e-63
SCH9 KOM1 YHR205W	PICST_65437	60.65	648	0
SCH9 KOM1 YHR205W	YPK2 PICST_65306	47.62	357	3e-97
SCH9 KOM1 YHR205W	PICST_70266	42.24	303	2e-64
SCH9 KOM1 YHR205W	TPK2 PICST_68202	40.24	338	1e-64
SCH9 KOM1 YHR205W	PSK1 PICST_56396	40.13	314	2e-57
SAT4 HAL4 YCR008W YCR8W YCR101 YCR046	SAT4 PICST_73399	62.11	417	9e-150
SAS3 YBL052C YBL0515 YBL0507	PICST_50903	45.66	438	3e-98
SAS10 UTP3 YDL153C D1545	SAS10 PICST_38780	63.3	218	2e-62
SAP190 YKR028W	SAP190 PICST_88714	43.59	686	2e-134
SAP185 YJL098W J0840	SAP190 PICST_88714	47.46	590	4e-137
SAP1 YER047C	SAP11 PICST_86369	61.43	407	1e-116
SAP1 YER047C	PICST_60303	40.67	327	4e-51
SAM3 YPL274W	GAP1.6 PICST_78721	50.71	562	9e-136
SAM3 YPL274W	GAP1.3 PICST_81453	47.83	554	1e-118
SAM3 YPL274W	GAP1.2 PICST_68755	46.57	539	4e-114
SAM3 YPL274W	GAP1.4 PICST_37009	44.39	588	2e-116
SAM3 YPL274W	GAP1.5 PICST_67826	43.65	488	5e-91
SAM3 YPL274W	GAP1.1 PICST_32180	42.34	555	2e-103
SAM3 YPL274W	HIP1 PICST_29107	42.27	485	9e-100
SAM2 ETH2 YDR502C D9719.8	SAM2 PICST_65158	78.7	385	8e-173
SAM2	SAM2 PICST_65158	78.44	385	4e-172
SAM1 ETH10 YLR180W L9470.9	SAM2 PICST_65158	78.89	379	4e-174
SAL1 YNL083W N2312	PICST_31546	50.9	556	8e-147
SAL1 YNL083W	PICST_31546	43.47	444	4e-88
SAH1 YER043C	SAH1 PICST_76463	82.41	449	0
SAC6 YDR129C YD9302.04C	PICST_32888	71.52	653	0
SAC3 LEP1 YDR159W YD8358.13	SAC3 PICST_59295	49.09	440	2e-110
SAC1 RSD1 YKL212W	PICST_87949	48.35	577	3e-152
RVS167 YDR388W D9509.8	PICST_67177	67.58	293	1e-118
RVS161 END6 SPE161 YCR009C YCR9C	PICST_50804	72.24	263	6e-112
RVB2 TIH2 TIP49B YPL235W P1060	RVB2 PICST_29898	83.22	447	0
RVB2 TIH2 TIP49B YPL235W P1060	RBV1 PICST_37582	42.11	456	1e-87
RVB1 TIH1 TIP49A YDR190C	RBV1 PICST_37582	77.42	465	0
RVB1 TIH1 TIP49A YDR190C	RVB2 PICST_29898	42.86	455	6e-100
RTS1 SCS1 YOR014W OR26.04	PICST_84038	76.06	401	0
RTC2 YBR147W YBR1124	PICST_41151	48.53	307	8e-76
RSR1 BUD1 YGR152C G6658	PICST_57530	61.04	231	8e-67
RSP5 MDP1 NPI1 YER125W SYGP-ORF41	PICST_65602	74.02	816	0
RSP5 MDP1 NPI1 YER125W SYGP-ORF41	TOM12 PICST_81688	46.37	358	2e-95
RSN1 YMR266W YM8156.08	PICST_69919	52.04	882	0
RSM7 YJR113C J2020	PICST_87815	43	207	1e-44
RSM25 YIL093C	RSM25 PICST_36916	44.83	261	7e-57
RSM22 YKL155C YKL610	RSM22 PICST_86479	43.29	328	1e-72
RSC2 YLR357W L9638.1	PICST_76726	48.94	378	3e-100
RSC1 YGR056W	PICST_76726	42.11	589	7e-116
RRS1 YOR294W	PICST_61583	66.83	202	4e-64
RRP9 YPR137W	RRP9 PICST_43371	40.65	556	3e-104
RRP8 YDR083W D4461	PICST_44458	70.29	313	1e-105
RRP6 UNC733 YOR001W	RRP6 PICST_68661	52.08	530	6e-149
RRP5 FMI1 YMR229C YM9959.11C	RRP5 PICST_83216	45.5	1723	0
RRP45 YDR280W D9954.1	PICST_59559	48.46	293	2e-83
RRP42 YDL111C	PICST_43184	44.8	279	2e-60
RRP40 YOL142W	RRP40 PICST_34164	53.73	201	4e-54
RRP40	RRP40 PICST_34164	54.23	201	2e-54
RRP4 YHR069C	PICST_31470	63.43	361	1e-132
RRP36 YOR287C	RRP36 PICST_35049	44.37	302	8e-37
RRP3 YHR065C	RRP3 PICST_57234	69.04	407	1e-169
RRP3 YHR065C	DBP8 PICST_40593	42.05	409	1e-83
RRP3 YHR065C	DRS1 PICST_1703	41.41	355	4e-72
RRP14 YKL082C	PICST_35951	41.93	322	2e-36
RRP12 YPL012W	RRP12 PICST_78497	46.65	1237	0
RRN3 YKL125W	PICST_75818	48.73	314	8e-90
RRI1 CSN5 JAB1 YDL216C D0888	COP9 PICST_12458	46.12	206	5e-46
RRD2 NOH1 YPA2 YPL152W	PICST_55226	51.6	376	3e-106
RRD1 NCS1 YPA1 YIL153W	PICST_37112	45.83	312	9e-76
RRB1 YMR131C YM9553.07C	RSA2 PICST_86817	64.2	514	5e-172
RPT6 CIM3 CRL3 SUG1 TBPY TBY1 YGL048C	RPT6 PICST_71824	85.68	391	0
RPT6 CIM3 CRL3 SUG1 TBPY TBY1 YGL048C	RPT1 PICST_75017	50.8	311	9e-90
RPT6 CIM3 CRL3 SUG1 TBPY TBY1 YGL048C	PRS4 PICST_54032	49.7	338	5e-93
RPT6 CIM3 CRL3 SUG1 TBPY TBY1 YGL048C	RPT5 PICST_52887	48.31	296	2e-80
RPT6 CIM3 CRL3 SUG1 TBPY TBY1 YGL048C	RCA1 PICST_34770	44.49	245	5e-55
RPT6 CIM3 CRL3 SUG1 TBPY TBY1 YGL048C	AFG2 PICST_90881	42.97	249	7e-53
RPT6 CIM3 CRL3 SUG1 TBPY TBY1 YGL048C	RPT3 PICST_66830	42.69	349	1e-76
RPT6 CIM3 CRL3 SUG1 TBPY TBY1 YGL048C	RPT4 PICST_85761	42.67	382	2e-84
RPT6 CIM3 CRL3 SUG1 TBPY TBY1 YGL048C	CDC48 PICST_67138	42.62	237	1e-51
RPT6 CIM3 CRL3 SUG1 TBPY TBY1 YGL048C	AFG2 PICST_90881	41.67	228	4e-48
RPT5 YTA1 YOR117W O3258 YOR3258W	RPT5 PICST_52887	77.7	435	0
RPT5 YTA1 YOR117W O3258 YOR3258W	RPT6 PICST_71824	49.83	291	2e-83
RPT5 YTA1 YOR117W O3258 YOR3258W	RPT1 PICST_75017	49.15	295	4e-80
RPT5 YTA1 YOR117W O3258 YOR3258W	PRS4 PICST_54032	46.82	299	3e-83
RPT5 YTA1 YOR117W O3258 YOR3258W	RPT3 PICST_66830	44.59	305	3e-74
RPT5 YTA1 YOR117W O3258 YOR3258W	RPT4 PICST_85761	43.93	305	2e-71
RPT5 YTA1 YOR117W O3258 YOR3258W	RCA1 PICST_34770	41.3	247	1e-48
RPT5 YTA1 YOR117W O3258 YOR3258W	CDC48 PICST_67138	40.89	225	2e-48
RPT5 YTA1 YOR117W O3258 YOR3258W	YME1 PICST_86417	40.42	240	1e-41
RPT5 YTA1 YOR117W O3258 YOR3258W	AFG2 PICST_90881	40.39	255	3e-47
RPT5 YTA1 YOR117W O3258 YOR3258W	PEX1 PICST_83848	40.27	226	3e-41
RPT4 CRL13 PCS1 SUG2 YOR259C	RPT4 PICST_85761	76.66	437	0
RPT4 CRL13 PCS1 SUG2 YOR259C	RPT1 PICST_75017	46.69	332	4e-84
RPT4 CRL13 PCS1 SUG2 YOR259C	RPT6 PICST_71824	45.45	385	6e-91
RPT4 CRL13 PCS1 SUG2 YOR259C	VCP1 PICST_32083	45.06	233	6e-50
RPT4 CRL13 PCS1 SUG2 YOR259C	RPT5 PICST_52887	44.37	311	6e-72
RPT4 CRL13 PCS1 SUG2 YOR259C	YTA7 PICST_56164	42.57	249	2e-51
RPT4 CRL13 PCS1 SUG2 YOR259C	VCP1 PICST_32083	42.55	235	2e-47
RPT4 CRL13 PCS1 SUG2 YOR259C	RPT3 PICST_66830	42.41	349	1e-75
RPT4 CRL13 PCS1 SUG2 YOR259C	CDC48 PICST_67138	42.13	254	3e-55
RPT4 CRL13 PCS1 SUG2 YOR259C	YME1 PICST_86417	41.67	228	6e-44
RPT4 CRL13 PCS1 SUG2 YOR259C	AFG2 PICST_90881	40.96	271	6e-49
RPT4 CRL13 PCS1 SUG2 YOR259C	AFG2 PICST_90881	40.69	231	3e-45
RPT4 CRL13 PCS1 SUG2 YOR259C	RCA1 PICST_34770	40.24	251	3e-47
RPT4 CRL13 PCS1 SUG2 YOR259C	MSP1 PICST_33873	40.16	244	2e-42
RPT3 YNT1 YTA2 YDR394W D9509.14	RPT3 PICST_66830	88.43	363	0
RPT3 YNT1 YTA2 YDR394W D9509.14	RPT1 PICST_75017	50.78	258	1e-69
RPT3 YNT1 YTA2 YDR394W D9509.14	PRS4 PICST_54032	49.28	347	2e-91
RPT3 YNT1 YTA2 YDR394W D9509.14	CDC48 PICST_67138	45.16	248	6e-51
RPT3 YNT1 YTA2 YDR394W D9509.14	AFG3 PICST_82096	44.55	202	2e-43
RPT3 YNT1 YTA2 YDR394W D9509.14	RPT6 PICST_71824	44.44	342	5e-75
RPT3 YNT1 YTA2 YDR394W D9509.14	RCA1 PICST_34770	44.07	236	4e-46
RPT3 YNT1 YTA2 YDR394W D9509.14	AFG2 PICST_90881	43.64	236	8e-51
RPT3 YNT1 YTA2 YDR394W D9509.14	RPT4 PICST_85761	43.54	356	2e-74
RPT3 YNT1 YTA2 YDR394W D9509.14	VCP1 PICST_32083	42.56	242	8e-48
RPT3 YNT1 YTA2 YDR394W D9509.14	CDC48 PICST_67138	41.86	258	3e-51
RPT3 YNT1 YTA2 YDR394W D9509.14	AFG2 PICST_90881	40.82	245	1e-43
RPT2 YHS4 YTA5 YDL007W D2920	PRS4 PICST_54032	84.91	411	0
RPT2 YHS4 YTA5 YDL007W D2920	RPT6 PICST_71824	52.19	297	1e-92
RPT2 YHS4 YTA5 YDL007W D2920	RPT3 PICST_66830	51.03	339	1e-97
RPT2 YHS4 YTA5 YDL007W D2920	RPT5 PICST_52887	46.86	303	4e-81
RPT2 YHS4 YTA5 YDL007W D2920	CDC48 PICST_67138	46.26	227	6e-56
RPT2 YHS4 YTA5 YDL007W D2920	RPT4 PICST_85761	44.65	318	7e-76
RPT2 YHS4 YTA5 YDL007W D2920	RCA1 PICST_34770	43.15	248	5e-52
RPT2 YHS4 YTA5 YDL007W D2920	RPT1 PICST_75017	42.39	335	4e-82
RPT2 YHS4 YTA5 YDL007W D2920	VCP1 PICST_32083	40.34	238	4e-45
RPT2 YHS4 YTA5 YDL007W D2920	AFG2 PICST_90881	40	260	4e-48
RPT1 CIM5 YTA3 YKL145W	RPT1 PICST_75017	82.23	467	0
RPT1 CIM5 YTA3 YKL145W	RPT3 PICST_66830	51.91	262	2e-66
RPT1 CIM5 YTA3 YKL145W	RPT6 PICST_71824	51.78	309	1e-84
RPT1 CIM5 YTA3 YKL145W	RPT5 PICST_52887	46.96	296	7e-71
RPT1 CIM5 YTA3 YKL145W	CDC48 PICST_67138	46.32	231	8e-55
RPT1 CIM5 YTA3 YKL145W	RPT4 PICST_85761	46.13	310	1e-74
RPT1 CIM5 YTA3 YKL145W	PRS4 PICST_54032	43.09	311	1e-71
RPT1 CIM5 YTA3 YKL145W	RCA1 PICST_34770	40.39	255	9e-45
RPT1 CIM5 YTA3 YKL145W	YME1 PICST_86417	40.24	251	3e-42
RPS8A RPS14A YBL072C YBL0613 YBL06.05; RPS8B RPS14B YER102W	PICST_71938	83.17	202	2e-81
RPS6A RPS101 RPS10B YPL090C LPG18C; RPS6B RPS102 RPS10A YBR181C YBR1244	RS6 PICST_85801	78.72	235	3e-91
RPS5 RPS2 YJR123W J2045	PICST_78426	83.74	203	3e-93
RPS4A RPS7B YJR145C J2186; RPS4B RPS7A YHR203C	RPS4 PICST_34143	87.79	262	6e-126
RPS4A RPS7B YJR145C J2186; RPS4B RPS7A YHR203C	PICST_79556	87.4	262	1e-125
RPS3 SUF14 YNL178W N1653	PICST_82366	71.12	232	2e-93
RPS2 RPS4 SUP38 SUP44 YGL123W G2893	RPS2 PICST_74777	82.59	224	2e-99
RPS1B PLC2 RPS10B YML063W	RPS1B PICST_90304	80.17	237	3e-106
RPS1B PLC2 RPS10B YML063W	RPS1A PICST_46030	76.37	237	4e-103
RPS1A PLC1 RPS10A YLR441C L9753.9	RPS1B PICST_90304	79.75	237	6e-106
RPS1A PLC1 RPS10A YLR441C L9753.9	RPS1A PICST_46030	75.95	237	4e-104
RPS0B NAB1B NAB4 YST2 YLR048W L2118	RPS0 PICST_76999	83.09	207	1e-104
RPS0A NAB1 NAB1A YST1 YGR214W	RPS0 PICST_76999	84.06	207	8e-106
RPP1 YHR062C	PICST_61322	45.95	259	3e-47
RPP0 L10E RPA0 RPL10E RPLA0 YLR340W L8300.8	RPP0 PICST_83812	75.32	312	1e-115
RPO41 YFL036W	RPO41 PICST_36598	47.1	1259	0
RPO31 RPC1 RPC160 YOR116C O3254 YOR3254C	RPO31 PICST_66237	76.94	1457	0
RPO21	RPO21 PICST_75374	65.22	207	2e-74
RPN8 YOR261C O5360	PICST_46961	62.87	307	2e-101
RPN7 YPR108W P8283.8	PICST_78867	52.16	416	3e-122
RPN7	PICST_78867	52.16	416	3e-122
RPN6 NAS4 YDL097C D2381	PICST_89414	54.48	435	2e-120
RPN5 NAS5 YDL147W D1572	PICST_30390	45.14	463	4e-99
RPN3 SUN2 YER021W	PICST_82902	42.7	459	2e-99
RPN2 SEN3 YIL075C	PICST_81390	54.22	937	0
RPN12 NIN1 YFR052W	PICST_83198	41.32	288	2e-34
RPN11 MPR1 YFR004W	RPN11 PICST_32542	72.12	312	2e-128
RPN10 MCB1 SUN1 YHR200W	PICST_78401	57.2	236	2e-71
RPN1 HRD2 NAS1 RPD1 YHR027C	PICST_65037	64.5	262	1e-90
RPN1 HRD2 NAS1 RPD1 YHR027C	PICST_65037	57.1	599	0
RPL8B KRB1 RPL4B YLL045C	RPL8B PICST_86627	80.25	243	4e-116
RPL8B KRB1 RPL4B YLL045C	RPL8A PICST_26963	79.12	249	5e-117
RPL8A MAK7 RPL4A YHL033C	RPL8B PICST_86627	79.42	243	1e-114
RPL8A MAK7 RPL4A YHL033C	RPL8A PICST_26963	79.12	249	1e-116
RPL7B RPL6B YL8B YPL198W	RPL7B PICST_66370	78	200	2e-91
RPL7A RPL6A RPL8A YL8A YGL076C	RPL7B PICST_66370	75.63	238	5e-97
RPL5 RPL1 RPL1A YPL131W LPI14W	PICST_76097	80.5	282	3e-122
RPL4B RPL2B YDR012W YD8119.17	PICST_74639	77.5	360	4e-143
RPL4A RPL2 RPL2A YBR031W YBR0315	PICST_74639	78.63	351	9e-143
RPL3 MAK8 TCM1 YOR063W YOR29-14	RPL3 PICST_88844	85.27	387	0
RPL2A RPL5B YFR031C-A YFR031BC; RPL2B RPL5A YIL018W	RPL2A RPL2B PICST_28309 PICST_86991	91.73	254	6e-128
RPL1A SSM1 SSM1A YPL220W; RPL1B SSM1B SSM2 YGL135W G2834	PICST_89215	85.25	217	4e-100
RPL15B RPL10B RPL13B YL10B YMR121C YM8564.03C	RPL15A PICST_85750	89.66	203	1e-95
RPL15A RPL10A RPL13A YL10A YLR029C	RPL15A PICST_85750	89.66	203	2e-95
RPL10 GRC5 QSR1 YLR075W	RPL10 PICST_77042	87.04	216	6e-103
RPH1 YER169W	PICST_86017	55.82	378	3e-120
RPF2 YKR081C YKR401	RPF2 PICST_86186	64.88	299	4e-111
RPF1 YHR088W	PICST_59404	63.89	288	4e-111
RPE1 EPI1 POS18 YJL121C J0731	RPE1 PICST_50761	59.92	237	7e-83
RPD3 MOF6 REC3 SDI2 SDS6 YNL330C N0305	RPD3 PICST_81035	84.26	432	0
RPD3 MOF6 REC3 SDI2 SDS6 YNL330C N0305	PICST_57812	76.39	432	0
RPD3 MOF6 REC3 SDI2 SDS6 YNL330C N0305	PICST_75957	51.38	399	2e-122
RPC40 RPA5 RPC5 YPR110C P8283.18	RPC40 PICST_74652	73.65	334	1e-147
RPC34 YNR003C N2031	RPC34 PICST_45576	49.22	319	9e-92
RPC25 YKL144C YKL1 UNF1	RPC25 PICST_34242	53.77	212	2e-63
RPB5 RPA7 RPC9 YBR154C YBR1204	RPB5 PICST_53602	76.89	212	2e-101
RPB3 YIL021W	RPB3 PICST_80709	53.23	310	1e-96
RPB2 RPB150 RPO22 YOR151C	RPB140 PICST_34146	77.59	1227	0
RPB2	RPB140 PICST_34146	71.39	367	4e-148
RPB2	RPB140 PICST_34146	61.03	213	7e-69
RPB1 RPB220 RPO21 SUA8 YDL140C D2150	RPO21 PICST_75374	71.35	1536	0
RPA49 RRN13 YNL248C N0880	RPA49 PICST_88096	55.01	409	6e-112
RPA43 RRN12 YOR340C O6271	RPS43 PICST_46661	41.73	266	3e-52
RPA2 RPA135 RRN2 SRP3 YPR010C YP9531.03C	RPA135 PICST_77977	78.32	1190	0
RPA1 RPA190 RRN1 YOR341W O6276	RPA190 PICST_73507	70.35	1673	0
ROT2 GLS2 YBR229C YBR1526	ROT2 PICST_85073	43.96	919	0
ROT1 YMR200W YM8325.01	PICST_36620	59.29	226	4e-61
ROM1	ROM2 PICST_42612	40.43	324	9e-65
ROK1 YGL171W G1651	ROK1 PICST_81007	58.26	563	1e-168
ROG3 YFR022W	PICST_67546	40	525	3e-87
ROG1 YGL144C	PICST_55443	40.85	710	2e-135
RNT1 YMR239C YM9408.01C YM9959.21	PICST_30953	41.27	252	2e-44
RNR4 CRT3 YGR180C	RNR2 PICST_70259	56.29	350	1e-117
RNR3 DIN1 YIL066C	RNR1.2 PICST_75662	70.73	878	0
RNR3 DIN1 YIL066C	RNR1.1 PICST_29856	53.73	884	0
RNR2 CRT6 YJL026W J1271	RNR2 PICST_70259	69.81	414	6e-163
RNR1 CRT7 RIR1 SDS12 YER070W	RNR1.2 PICST_75662	71.8	890	0
RNR1 CRT7 RIR1 SDS12 YER070W	RNR1.1 PICST_29856	54.8	896	0
RNH201 RNH35 YNL072W N2369	PICST_31007	48.58	247	6e-61
RNA1 YMR235C YM9959.17C	PICST_81269	51.83	328	2e-89
RMT2 YDR465C	RMT2 PICST_66076	49.18	429	2e-108
RML2 YEL050C SYGP-ORF37	PICST_55828	55.69	325	9e-102
RMD8 YFR048W	RMD8 PICST_65824	67.51	237	6e-97
RMD1 YDL001W	PICST_50504	72.73	374	9e-149
RMD1 YDL001W	RMD8 PICST_65824	40.49	205	1e-44
RKM4 RMS1 SET7 YDR257C YD9320A.07C	RMS1 PICST_44298	42.36	203	2e-39
RKI1 YOR095C YOR3174C	RKI1 PICST_76151	65.55	238	1e-85
RIX7 YLL034C	VCP1 PICST_32083	59.42	833	0
RIX7 YLL034C	CDC48 PICST_67138	43.35	233	8e-49
RIX7 YLL034C	RPT4 PICST_85761	42.37	236	3e-47
RIX7 YLL034C	AFG2 PICST_90881	42.19	237	5e-46
RIX7 YLL034C	RPT4 PICST_85761	41.43	251	8e-46
RIX7 YLL034C	YME1 PICST_86417	40.91	220	2e-37
RIX7 YLL034C	MSP1 PICST_33873	40.69	231	1e-39
RIX7 YLL034C	AFG2 PICST_90881	40.07	292	4e-63
RIO2 YNL207W N1342	PICST_33379	63.17	429	1e-146
RIO1 RRP10 YOR119C O3266 YOR3266C	RIO1 PICST_82126	55.87	383	8e-119
RIM2 YBR192W YBR1402	PICST_83067	60.9	376	1e-109
RIM11 GSK3 MDS1 YMR139W YM9375.08	RIM11 PICST_77550	65.17	290	4e-116
RIB7 YBR153W YBR1203	PICST_53707	43.87	253	1e-56
RIB5 YBR256C YBR1724	RIB5 PICST_40556	58.82	238	1e-77
RIB3 YDR487C D8035.30	RIB3 PICST_65046	58.37	209	1e-66
RIB2 PUS8 YOL066C	RIB2 PICST_33477	58.17	514	0
RIB1 YBL033C YBL0417	RIB1 PICST_30471	67.94	287	3e-111
RIA1 EFL1 YNL163C N1718	RIA1 PICST_36549	59.87	456	2e-144
RIA1 EFL1 YNL163C N1718	RIA1 PICST_36549	45.47	563	2e-125
RIA1	RIA1 PICST_36549	59.65	456	9e-144
RIA1	RIA1 PICST_36549	45.47	563	2e-125
RHR2 GPP1 YIL053W	GPP1 PICST_42440	45.87	242	2e-48
RHO5 YNL180C N1644	RAC1 PICST_82174	46.61	221	2e-44
RHO5 YNL180C N1644	CDC42 PICST_35277	43.44	221	5e-47
RHO5 YNL180C N1644	RHO1 PICST_35392	41.07	224	4e-39
RHO5 YNL180C N1644	PICST_40058	40.19	214	4e-38
RHO3 YIL118W	RHO3 PICST_45361	69.37	222	9e-85
RHO2 YNL090W N2237	RHO3 PICST_45361	43.06	216	3e-44
RHO2 YNL090W	RHO3 PICST_45361	43.52	216	2e-44
RHO2 YNL090W	RHO3 PICST_45361	43.06	216	3e-44
RHO1 YPR165W P9325.3	RHO3 PICST_45361	50.25	201	8e-55
RGT2 YDL138W D2160	SNF3 PICST_85501	56.03	473	1e-145
RGT2 YDL138W D2160	RGT2 PICST_91253	49.69	477	7e-126
RFT1 YBL020W YBL0442	RTF1 PICST_16981	41.94	484	3e-87
RFS1 YBR052C YBR0505	PICST_85539	50.24	209	8e-56
RFS1 YBR052C YBR0505	PICST_44845	44.66	206	3e-43
RFS1 YBR052C YBR0505	PICST_31495	44.66	206	1e-42
RFS1 YBR052C YBR0505	PICST_79909	44.33	203	4e-42
RFC5 YBR087W YBR0810	RCF5 PICST_76038	53.99	363	5e-105
RFC4 YOL094C O0923	RFC4 PICST_39313	69.09	317	1e-131
RFC4 YOL094C O0923	RCF2 PICST_72583	43.89	221	3e-47
RFC3 YNL290W N0533	RCF3 PICST_60537	69.47	321	1e-135
RFC3 YNL290W N0533	RCF2 PICST_72583	45.74	223	2e-53
RFC2 YJR068W J1808	RCF2 PICST_72583	61.54	351	2e-128
RFC2 YJR068W J1808	RCF3 PICST_60537	42.12	273	9e-52
RFC2	RCF2 PICST_72583	61.54	351	2e-128
RFC2	RCF3 PICST_60537	42.12	273	1e-51
RFC1 CDC44 YOR217W YOR50-7	PICST_35815	53.71	700	0
RFA1 BUF2 RPA1 YAR007C FUN3	RFA1 PICST_81646	43.8	637	1e-142
REV3 PSO1 YPL167C P2535	REV3 PICST_42338	41.05	972	0
RET1 RPC128 RPC2 YOR207C	RET1 PICST_87381	81.9	1155	0
RER2 YBR002C YBR0107	PICST_41956	47.67	258	7e-65
REI1 YBR267W YBR1736	PICST_52198	50.4	250	3e-67
REH1 YLR387C	PICST_56847	42.17	434	5e-91
REG1 HEX2 PZF240 SPP43 SRN1 YDR028C YD9813.06C	REG1 PICST_66783	45.28	212	5e-43
RDS2 YPL133C LPI12C	RDS2 PICST_87861	81.69	213	3e-107
RDH54 TID1 YBR073W YBR0715	RDH54 PICST_15102	40.48	835	5e-154
RCL1 RTC1 YOL010W	PICST_33152	69.44	360	1e-146
RCK2 CLK1 CMK3 YLR248W L9672.6	PICST_68199	46.91	469	8e-102
RCK2 CLK1 CMK3 YLR248W L9672.6	PICST_16565	40.48	420	2e-68
RCK1 YGL158W G1854	PICST_68199	50.16	317	6e-74
RBK1 YCR036W YCR36W YCR523	RBK1 PICST_75489	44.58	332	8e-75
RBG1 FUN11 YAL036C	PICST_81735	81.2	367	7e-165
RBG1 FUN11 YAL036C	PICST_42420	48.09	366	1e-86
RAD54 YGL163C G1821	RAD54 PICST_53653	57.63	911	0
RAD53 MEC2 SAD1 SPK1 YPL153C P2588	PICST_41175	53.78	437	2e-126
RAD5 REV2 SNM2 YLR032W	RAD5 PICST_82083	43.81	1050	0
RAD3 REM1 YER171W	RAD3 PICST_50344	78.32	752	0
RAD27 RTH1 YKL113C YKL510	PICST_33791	63.38	355	9e-132
RAD26 GTA1085 YJR035W J1606	RAD26 PICST_56808	49.14	1109	0
RAD2 YGR258C	PICST_35911	49.86	349	2e-79
RAD2	PICST_35911	49.86	349	2e-79
RAD16 YBR114W YBR0909	RAD16 PICST_49179	74.05	655	0
RAD14 YMR201C YM8325.02C	RAD14 PICST_42547	41.82	373	3e-63
RAD1 YPL022W	PICST_19389	42.03	395	1e-70
QRI7 YDL104C D2366	PICST_31214	44.59	388	2e-85
QRI1 UAP1 YDL103C D2362	UAP1 PICST_61206	55.25	476	7e-145
QNS1 YHR074W	QNS1 PICST_40885	70.04	701	0
QDR2 YIL121W	QDR22 PICST_33820	41.06	453	9e-88
QCR2 COR2 UCR2 YPR191W P9677.6	UQC2 PICST_78316	40.16	376	4e-69
PZF1 TFC2 TFIIIA YPR186C P9677.9	PZF1 PICST_31236	52.85	246	3e-70
PYK2 YOR347C O6342	PYK1 PICST_83166	63.87	501	0
PYK1 CDC19 YAL038W	PYK1 PICST_83166	72.49	498	0
PYC2 YBR218C YBR1507	PYC1 PICST_90975	74.76	1161	0
PYC1 PYV YGL062W	PYC1 PICST_90975	74.83	1156	0
PXA2 PAT1 YKL188C YKL741	PXA2 PICST_82035	41.37	655	4e-126
PXA1 PAL1 PAT2 SSH2 YPL147W LPI1W P2607	PICST_30885	47.8	728	0
PWP2 UTP1 YCR057C YCR55C/YCR57C/YCR58C	PICST_53071	68.22	859	0
PWP1 YLR196W L8167.10	PWP1 PICST_68798	60.43	561	0
PUT4 YOR348C O6345	DIP5.5 PICST_52197	52.8	500	6e-135
PUT3 YKL015W	PUT3 PICST_32563	48.28	609	6e-154
PUT2 YHR037W	PUT2 PICST_55391	65.23	558	0
PUT1 YLR142W L3170 L9606.2	PUT1 PICST_84147	45.55	461	3e-111
PUS9 YDL036C D2743	RIB2 PICST_33477	59.5	363	8e-128
PUS7 YOR243C O5254	PICST_46601	47.83	667	4e-173
PUS4 YNL292W N0480	PICST_63360	47.24	362	2e-79
PUS3 DEG1 YFL001W	DEG1 PICST_84338	51.7	412	4e-118
PUS1 YPL212C	PICST_58964	54.18	478	9e-137
PUP3 YER094C	PICST_62487	77.67	206	1e-96
PUP2 DOA5 YGR253C G9155	PICST_87371	82.4	233	9e-112
PUP2 DOA5 YGR253C G9155	PICST_81403	42.86	203	3e-40
PUP1 YOR157C	PUP1 PICST_65073	74.32	257	7e-118
PUF6 YDR496C D9719.2	PUF6 PICST_80365	54.75	579	1e-172
PUF4 YGL014W YGL023	PICST_66941	50.71	351	3e-99
PUF3 YLL013C L1325	PUF3 PICST_86424	52.6	365	2e-104
PUB1 RNP1 YNL016W N2842	PICST_55837	47.47	217	2e-43
PTR2 YKR093W YKR413	PICST_70645	66.6	494	0
PTR2 YKR093W YKR413	PICST_66905	63.45	539	0
PTK2 STK2 YJR059W J1725	PICST_89585	40.64	406	7e-94
PTK2	PICST_89585	40.64	406	7e-94
PTK1 POT1 STK1 YKL198C/YKL199C	PICST_89585	41.75	412	3e-90
PTC7 YHR076W	PICST_83421	50.85	293	2e-80
PTC5 PPP1 YOR090C YOR3157C	PICST_36975	47.9	499	3e-119
PTC3 YBL056W YBL0511 YBL0513	PICST_85643	49.85	333	1e-92
PTC2 YER089C	PICST_85643	50.6	332	8e-97
PTC1 TPD1 YDL006W D2925	PICST_56574	48.24	313	1e-83
PST2 YDR032C D3422 YD9673.02C	PICST_79909	55.5	200	7e-56
PSP1 GIN5 YDR505C D9719.11	PICST_41737	41.32	242	2e-38
PSF1 YDR013W YD8119.18 PZA208	PICST_47082	54.46	213	5e-59
PSE1 KAP121 YMR308C YM9952.10C	PSE1 PICST_69854	50.46	1094	0
PSD2 YGR170W	PSD2 PICST_40695	45.72	514	4e-123
PSD1 YNL169C N1692	PSD1 PICST_32693	45.88	473	3e-111
PRX1 YBL064C YBL0503 YBL0524	PICST_77026	65.45	220	2e-85
PRX1 YBL064C YBL0503 YBL0524	PICST_73480	61.61	211	2e-72
PRT1 CDC63 YOR361C	PRT1 PICST_73391	44.23	710	2e-168
PRS5 PRPS5 YOL061W O1213	PRS5 PICST_78248	50	502	3e-133
PRS4 PRPS4 YBL068W YBL0619	KPR4 PICST_34307	72.96	318	6e-139
PRS4 PRPS4 YBL068W YBL0619	PRS1 PICST_65580	63.35	322	1e-118
PRS4 PRPS4 YBL068W YBL0619	PRS5 PICST_78248	41	261	9e-51
PRS3 PRPS3 YHL011C	PRS1 PICST_65580	87.5	320	1e-166
PRS3 PRPS3 YHL011C	KPR4 PICST_34307	66.77	322	2e-127
PRS3 PRPS3 YHL011C	PRS5 PICST_78248	43.41	258	2e-56
PRS2 PRPS2 PRS YER099C	KPR4 PICST_34307	71.47	319	2e-134
PRS2 PRPS2 PRS YER099C	PRS1 PICST_65580	63.98	322	5e-117
PRS2 PRPS2 PRS YER099C	PRS5 PICST_78248	41.11	253	2e-45
PRS1 PPS1 PRP1 PRPS PRPS1 YKL181W	PRS2 PICST_66107	69.61	431	6e-167
PRS1 PPS1 PRP1 PRPS PRPS1 YKL181W	KPR4 PICST_34307	50.5	200	3e-56
PRR2 YDL214C D1014	NPR1 PICST_41008	44.6	361	1e-87
PRP8 DBF3 DNA39 RNA8 SLT21 USA2 YHR165C	PICST_33319	66.97	2301	0
PRP46 CWC1 NTC50 YPL151C P2594	PICST_56432	49.2	311	3e-86
PRP43 YGL120C	PRP43 PICST_87921	79.67	723	0
PRP43 YGL120C	ECM16 PICST_88040	42.59	263	1e-48
PRP28 YDR243C YD8419.10C	PRP28 PICST_75833	43.65	449	8e-99
PRP22 YER013W	PRP43 PICST_87921	48.76	644	9e-169
PRP22 YER013W	ECM16 PICST_88040	42.75	262	2e-42
PRP20 MTR1 SRM1 YGL097W	PRP20 PICST_65479	58.67	450	4e-136
PRP2 RNA2 YNR011C N2048	PRP43 PICST_87921	41.63	675	2e-129
PRP16 YKR086W YKR406	PRP43 PICST_87921	42.64	666	1e-139
PRO3 ORE2 YER023W	PRO3 PICST_35750	47.55	286	4e-59
PRO2 YOR323C O6155	PICST_90997	61.18	456	2e-160
PRO1 YDR300C D9740.12	PRO2 PICST_29301	61.18	425	6e-137
PRM10 YJL108C J0811	PICST_61782	60.36	386	3e-132
PRM10	PICST_61782	60.1	386	4e-131
PRK1 PAK1 YIL095W	AKL1 PICST_47197	57.79	289	1e-98
PRK1 PAK1 YIL095W	PICST_44052	53.14	318	1e-96
PRI2 YKL045W YKL258	PRI2 PICST_34043	48.27	520	9e-139
PRI1 YIR008C YIB8C	PRI1 PICST_55030	45.02	442	1e-102
PRE9 PRS5 YGR135W	PICST_81403	67.08	243	9e-98
PRE9 PRS5 YGR135W	PICST_87371	41.18	204	6e-40
PRE9 PRS5 YGR135W	PICST_82713	40.65	214	5e-42
PRE8 PRS4 YML092C	PICST_82713	70.12	251	8e-105
PRE7 PRS3 PTS1 YBL041W YBL0407	PICST_38885	78.33	240	1e-114
PRE6 YOL038W	PICST_63922	69.86	219	2e-88
PRE5 YMR314W YM9924.06	PICST_55136	65.53	235	1e-86
PRE4 YFR050C	PRE4 PICST_89662	55.48	283	3e-87
PRE4	PRE4 PICST_89662	55.12	283	1e-86
PRE3 YJL001W J1407	PICST_41720	75.58	217	6e-97
PRE2 DOA3 PRG1 YPR103W P8283.10	PICST_36375	77.24	290	4e-133
PRE10 PRC1 PRS1 YOR362C O6650	PICST_61383	73.22	239	6e-102
PRD1 YCL057W YCL57W	PRD1.1 PICST_51091	47.41	675	2e-170
PRD1 YCL057W YCL57W	PRD1.2 PICST_28404	46.83	694	0
PRD1	PRD1.1 PICST_51091	47.41	675	1e-169
PRD1	PRD1.2 PICST_28404	46.83	694	0
PRC1 YMR297W	PICST_36810	70.11	455	0
PRC1 YMR297W	CPY2 PICST_38351	56.58	433	8e-139
PRC1 YMR297W	PICST_31676	53.72	430	2e-126
PRB1 YEL060C	PRB2 PICST_78783	62.84	479	8e-159
PRB1 YEL060C	PICST_4493	49.29	420	9e-107
PRB1 YEL060C	PICST_28842	40.83	338	2e-45
PPZ2 YDR436W D9461.22	PICST_61419	85.94	313	4e-169
PPZ2 YDR436W D9461.22	GLC7 PICST_85252	65.76	295	2e-116
PPZ2 YDR436W D9461.22	PICST_43575	61.94	310	7e-113
PPZ2 YDR436W D9461.22	MCO15 PICST_50823	42.21	263	7e-59
PPZ2 YDR436W D9461.22	PPG1 PICST_85954	41.5	253	2e-57
PPZ2 YDR436W D9461.22	PICST_81790	40.71	280	3e-61
PPZ1 YML016C YM9571.02C	PICST_61419	88.33	317	7e-165
PPZ1 YML016C YM9571.02C	GLC7 PICST_85252	65.31	294	1e-110
PPZ1 YML016C YM9571.02C	PICST_43575	61.61	310	1e-104
PPZ1 YML016C YM9571.02C	MCO15 PICST_50823	42.47	259	3e-57
PPZ1 YML016C YM9571.02C	PPG1 PICST_85954	40.42	287	1e-53
PPZ1 YML016C YM9571.02C	PICST_90276	40.07	267	9e-52
PPT1 YGR123C G6347	PICST_70660	48.71	466	2e-119
PPT1 YGR123C G6347	GLC7 PICST_85252	40.8	250	1e-52
PPT1 YGR123C G6347	PICST_81790	40.25	236	2e-51
PPQ1 SAL6 YPL179W	PICST_43575	64.38	306	1e-115
PPQ1 SAL6 YPL179W	PICST_61419	63.76	298	2e-111
PPQ1 SAL6 YPL179W	GLC7 PICST_85252	58.67	300	5e-104
PPQ1 SAL6 YPL179W	PICST_68058	41.57	267	7e-57
PPQ1 SAL6 YPL179W	PICST_81790	41.45	275	4e-62
PPQ1 SAL6 YPL179W	MCO15 PICST_50823	40.24	251	6e-54
PPN1 PHM5 YDR452W D9461.37	PPN1 PICST_47340	46.14	622	1e-150
PPH3 YDR075W D4421	MCO15 PICST_50823	71.62	303	4e-130
PPH3 YDR075W D4421	PICST_68058	56.13	310	8e-104
PPH3 YDR075W D4421	PICST_81790	50.98	306	1e-93
PPH3 YDR075W D4421	PPG1 PICST_85954	50.55	275	9e-81
PPH3 YDR075W D4421	PICST_43575	42.44	271	3e-64
PPH3 YDR075W D4421	GLC7 PICST_85252	41.89	296	5e-68
PPH3 YDR075W D4421	PICST_90276	40.36	280	3e-56
PPH3 YDR075W D4421	PICST_61419	40.07	297	1e-64
PPH22 SIS4 YDL188C D1271	PICST_81790	84.75	341	8e-177
PPH22 SIS4 YDL188C D1271	MCO15 PICST_50823	57.19	299	2e-105
PPH22 SIS4 YDL188C D1271	PICST_68058	56.63	309	6e-108
PPH22 SIS4 YDL188C D1271	PPG1 PICST_85954	51.24	283	4e-85
PPH22 SIS4 YDL188C D1271	GLC7 PICST_85252	46.86	271	1e-73
PPH22 SIS4 YDL188C D1271	PICST_61419	41.48	270	2e-62
PPH22 SIS4 YDL188C D1271	PICST_43575	40.37	270	1e-62
PPH21 YDL134C D2180	PICST_81790	85.59	333	5e-177
PPH21 YDL134C D2180	MCO15 PICST_50823	57.53	299	1e-105
PPH21 YDL134C D2180	PICST_68058	56.63	309	1e-107
PPH21 YDL134C D2180	PPG1 PICST_85954	51.59	283	1e-84
PPH21 YDL134C D2180	GLC7 PICST_85252	48.85	260	8e-74
PPH21 YDL134C D2180	PICST_61419	41.85	270	1e-62
PPH21 YDL134C D2180	PICST_43575	40.07	277	7e-63
PPG1 PPG YNR032W N3281	PICST_81790	52.65	283	2e-91
PPG1 PPG YNR032W N3281	PPG1 PICST_85954	51.35	370	4e-103
PPG1 PPG YNR032W N3281	MCO15 PICST_50823	50.51	297	2e-87
PPG1 PPG YNR032W N3281	PICST_68058	48.74	318	1e-88
PPG1	PICST_81790	52.3	283	1e-90
PPG1	PPG1 PICST_85954	51.08	370	3e-102
PPG1	MCO15 PICST_50823	50.84	297	4e-88
PPG1	PICST_68058	48.43	318	8e-88
PPE1 YHR075C	PICST_42666	40	280	6e-48
PPA2 IPP2 YMR267W YM8156.09	IPP1 PICST_83097	54.41	261	3e-75
PPA2 IPP2 YMR267W YM8156.09	PPA2 PICST_55811	52.9	276	1e-80
POX1 FOX1 YGL205W	POX1 PICST_75424	43.35	729	3e-151
POX1 FOX1 YGL205W	ACOX2 PICST_39759	40.43	737	1e-139
POT1 FOX3 POX3 YIL160C	POT11 PICST_79854	56.38	431	6e-127
POT1 FOX3 POX3 YIL160C	POT13 PICST_55180	41.58	404	9e-80
POS5 YPL188W	POS5 PICST_53028	55.99	384	2e-120
POS5 YPL188W	UTR1 PICST_87580	43.63	204	1e-43
POR1 OMP2 VDAC1 YNL055C N2441 YNL2441C	POR1 PICST_90315	49.82	285	1e-72
POL30 YBR088C YBR0811	POL30 PICST_80864	57.53	259	1e-92
POL3 CDC2 TEX1 YDL102W D2366	DPOD PICST_63206	61.86	1041	0
POL2 DUN2 YNL262W N0825	POL2 PICST_66970	56.53	2229	0
POL1 CDC17 YNL102W N2181	POL1 PICST_86981	49.97	1507	0
POL1	POL1 PICST_86981	57.32	1155	0
POB3 YML069W	POB3 PICST_65686	55.6	554	7e-169
PNS1 YOR161C O3568	PICST_34117	52.62	496	3e-149
PNO1 DIM2 RRP20 YOR145C O3513 YOR3513C	PNO1 PICST_69759	83.72	215	4e-104
PNG1 YPL096W	PICST_72128	40.42	334	5e-61
PMT6 YGR199W G7722	PMT2 PICST_70572	45.79	760	0
PMT6 YGR199W G7722	PTM6 PICST_53466	45.59	748	0
PMT5 YDL093W D2399	PICST_90238	45.09	743	0
PMT4 YJR143C J2176	PICST_72313	51.49	773	0
PMT3 YOR321W O6148	PMT2 PICST_70572	56.54	734	0
PMT3 YOR321W O6148	PTM6 PICST_53466	44.34	715	0
PMT2 YAL023C FUN25	PMT2 PICST_70572	61.45	747	0
PMT2 YAL023C FUN25	PTM6 PICST_53466	45.92	723	0
PMT1 YDL095W D2390	PICST_90238	53.96	732	0
PMT1 YDL095W D2390	PICST_57202	40.48	714	2e-151
PMS1 YNL082W N2317	PICST_58454	54.84	217	2e-68
PMS1 YNL082W N2317	PICST_58454	41.13	372	1e-78
PMR1 BSD1 SCC1 YGL167C G1666	PMR1 PICST_64379	62.21	942	0
PMI40 YER003C	PMI1 PICST_72090	64.22	436	2e-162
PMC1 YGL006W	PMC1 PICST_81376	52.77	1137	0
PMA2 YPL036W	PMA1 PICST_87366	83.2	881	0
PMA1 YGL008C	PMA1 PICST_87366	83.43	881	0
PLP2 VIAF1 YOR281C	PICST_60430	55.38	251	4e-51
PLB3 YOL011W	PLB1 PICST_82807	51.79	587	8e-173
PLB3 YOL011W	PICST_69971	49.91	567	2e-162
PLB3 YOL011W	PLB6 PICST_48846	47.74	597	6e-148
PLB3 YOL011W	PLB4 PICST_81360	43.29	626	1e-137
PLB2 YMR006C YM8270.08C	PLB1 PICST_82807	52.03	567	2e-149
PLB2 YMR006C YM8270.08C	PLB6 PICST_48846	47.45	569	2e-129
PLB2 YMR006C YM8270.08C	PICST_69971	44.84	591	1e-136
PLB2 YMR006C YM8270.08C	PLB4 PICST_81360	43.52	602	1e-118
PLB1 YMR008C YM8270.10C	PLB1 PICST_82807	54.1	573	1e-160
PLB1 YMR008C YM8270.10C	PICST_69971	47.98	569	1e-145
PLB1 YMR008C YM8270.10C	PLB6 PICST_48846	47.19	570	2e-134
PLB1 YMR008C YM8270.10C	PLB4 PICST_81360	44.65	598	3e-124
PKH3 YDR466W	PKH2 PICST_83871	48.53	307	8e-82
PKH3 YDR466W	PKH1 PICST_924	47.84	301	7e-81
PKH1 YDR490C	PKH1 PICST_924	56.91	304	3e-108
PKH1 YDR490C	PKH2 PICST_83871	42.58	310	7e-74
PKC1 HPO2 STT1 YBL105C YBL0807	PICST_81215	63.06	333	1e-127
PKC1 HPO2 STT1 YBL105C YBL0807	PICST_81215	57.14	560	2e-180
PKC1 HPO2 STT1 YBL105C YBL0807	YPK2 PICST_65306	40.85	328	8e-69
PIR5 YJL160C J0555	PICST_35989	42.95	305	6e-55
PIR5 YJL160C J0555	PICST_81594	41.5	294	1e-41
PIR3 CCW8 YKL163W YKL617	PICST_35989	42.73	330	2e-50
PIR1 CCW6 YKL164C YKL618	PICST_35989	43.06	346	3e-56
PIM1 LON YBL022C YBL0440	PIM1 PICST_64463	45.24	787	0
PIL1 YGR086C	PICST_84089	82.85	274	1e-130
PIL1 YGR086C	LSP1 PICST_75064	80.8	276	2e-124
PIK1 YNL267W N0795	PIK1 PICST_49430	47.23	722	4e-165
PIK1 YNL267W N0795	PIK1 PICST_49430	46.04	202	5e-42
PIK1 YNL267W N0795	STT4 PICST_79239	40.71	280	5e-52
PIC2 YER053C	PIC2 PICST_59616	62.62	305	2e-111
PHS1 YJL097W J0902	PICST_56836	45.5	211	4e-46
PHO89 ITN1 YBR296C YBR2113	PHO89 PICST_66490	64.73	584	0
PHO87 YCR037C YCR37C YCR524	PHO87 PICST_86239	44.59	971	0
PHO87 YCR037C YCR37C YCR524	PHO91 PICST_83361	40.38	795	1e-150
PHO85 SSG3 YPL031C P7102.18A	PHO85 PICST_48986	66.55	296	3e-114
PHO85 SSG3 YPL031C P7102.18A	CDC28 PICST_90135	52.98	302	7e-88
PHO85 SSG3 YPL031C P7102.18A	KIN28 PICST_54142	41.28	298	1e-60
PHO84 YML123C YM7056.03C	PHO84 PICST_82453	68.98	548	0
PHO81 YGR233C G8567	PHO81 PICST_81069	46.48	213	2e-38
PHO80 AGS3 TUP7 VAC5 YOL001W O2505 UNB293	PICST_30704	40.51	237	7e-39
PHO8 YDR481C D8035.24	PHO8 PICST_82654	59.57	507	1e-169
PHO8 YDR481C D8035.24	PHO82 PICST_43722	45.44	504	9e-115
PHO8	PHO8 PICST_82654	59.37	507	1e-168
PHO8	PHO82 PICST_43722	45.24	504	9e-114
PHO5 YBR093C YBR0814	PHO5 PICST_46975	43.84	438	8e-94
PHO5 YBR093C YBR0814	PHO6 PICST_61096	42.01	438	6e-97
PHO5 YBR093C YBR0814	PHO12 PICST_46121	40.14	441	3e-85
PHO3 YBR092C YBR0813	PHO5 PICST_46975	42.01	438	8e-91
PHO3 YBR092C YBR0813	PHO6 PICST_61096	40.64	438	5e-96
PHO3 YBR092C YBR0813	PHO12 PICST_46121	40.22	455	3e-87
PHO2 GRF10	PICST_34942	41.09	331	2e-58
PHO2 BAS2 GRF10 YDL106C D2350	PICST_34942	41.09	331	3e-58
PHO13 YDL236W	PHO13 PICST_55335	53.38	311	1e-74
PHO13 YDL236W	PHO14 PICST_59523	40.6	266	2e-50
PHO12 YHR215W	PHO5 PICST_46975	42.18	467	4e-98
PHO12 YHR215W	PHO6 PICST_61096	41.78	438	4e-102
PHO11 YAR071W	PHO5 PICST_46975	42.18	467	1e-98
PHO11 YAR071W	PHO6 PICST_61096	41.78	438	1e-102
PHM7 YOL084W 00953	PICST_72010	46.08	779	1e-177
PHM7 YOL084W 00953	PICST_69919	40.85	705	6e-141
PHB2 YGR231C G8561	PICST_76983	82.73	249	1e-114
PHB2 YGR231C G8561	PICST_41824	57.33	232	2e-79
PHB1 PHB YGR132C	PICST_41824	78.16	261	3e-121
PHB1 PHB YGR132C	PICST_76983	57.51	233	2e-77
PGS1 PEL1 YCL004W/YCL003W YCL4W/YCL3W	PGS1 PICST_63914	47.31	539	8e-135
PGM2 GAL5 YMR105C YM9718.04C	PGM2 PICST_77218	63.33	570	0
PGM1 YKL127W	PGM2 PICST_77218	63.25	566	0
PGK1 YCR012W YCR12W	PGK1 PICST_78267	77.64	416	0
PGI1 YBR196C YBR1406	PGI1 PICST_84923	82.21	551	0
PFS2 YNL317W N0348	PFS2 PICST_51666	48.72	431	1e-121
PFK26 YIL107C	FRK26.1 PICST_85029	54.43	542	2e-161
PFK2 YMR205C YM8325.06C	PFK2 PICST_66973	63.11	965	0
PFK2 YMR205C YM8325.06C	PFK1 PICST_70563	50.56	888	0
PFK1 YGR240C G8599	PFK1 PICST_70563	58.92	1003	0
PFK1 YGR240C G8599	PFK2 PICST_66973	54.26	857	0
PEX7 PAS7 PEB1 YDR142C YD2943.01C YD9302.18C	PICST_39580	47.49	379	8e-102
PEX6 PAS8 YNL329C N0310	CDC48 PICST_67138	45.58	226	3e-50
PEX6 PAS8 YNL329C N0310	PEX6 PICST_31786	42.07	1015	0
PEX6 PAS8 YNL329C N0310	RPT6 PICST_71824	41.45	234	1e-43
PEX6 PAS8 YNL329C N0310	PRS4 PICST_54032	41.18	238	1e-40
PEX6 PAS8 YNL329C N0310	VCP1 PICST_32083	41.1	236	1e-46
PEX6 PAS8 YNL329C N0310	SEC18 PICST_86905	41.06	207	7e-33
PEX6 PAS8 YNL329C N0310	VCP1 PICST_32083	40.07	307	2e-55
PEX31 YGR004W	PICST_40364	44.38	347	3e-84
PEX30 YLR324W	PICST_40364	44.78	469	3e-112
PEX13 PAS20 YLR191W L9470.1	PICST_62497	52.81	231	2e-62
PEX10	PICST_58365	40	330	9e-65
PEX1 PAS1 YKL197C	PEX1 PICST_83848	48.13	640	3e-161
PEX1 PAS1 YKL197C	VCP1 PICST_32083	40.87	252	6e-53
PET8 YNL003C N2012	PET8 PICST_50535	60.29	277	1e-75
PET112 YBL080C YBL0724	PET112 PICST_52015	46.05	519	3e-126
PEP8	PICST_64663	42.89	380	2e-80
PEP4 PHO9 PRA1 YPL154C P2585	APR1 PICST_73446	67.25	397	2e-157
PDX3 YBR035C YBR0321	PDX3 PICST_50793	57.39	230	7e-75
PDX1 YGR193C G7579	PDX1 PICST_81177	41.98	343	2e-56
PDX1	PDX1 PICST_81177	41.98	343	2e-56
PDR5 LEM1 STS1 YDR1 YOR153W	CDR1 PICST_85570	56.32	1488	0
PDR5 LEM1 STS1 YDR1 YOR153W	CDR3 PICST_77736	54.55	1417	0
PDR5 LEM1 STS1 YDR1 YOR153W	CDR4.2 PICST_59143	52.58	1491	0
PDR5 LEM1 STS1 YDR1 YOR153W	CDR4.1 PICST_41766	51.96	1480	0
PDR5 LEM1 STS1 YDR1 YOR153W	CDR2 PICST_57529	40.37	1392	0
PDR17 ISS1 PSTB2 SFH4 YNL264C N0815	PICST_32834	43.85	317	1e-80
PDR17 ISS1 PSTB2 SFH4 YNL264C N0815	PDR17 PICST_66845	41.67	300	1e-70
PDR16 SFH3 YNL231C N1158	PICST_32834	61.96	326	6e-114
PDR16 SFH3 YNL231C N1158	PDR17 PICST_66845	50.48	313	5e-84
PDR15 YDR406W D9509.24	CDR1 PICST_85570	54.97	1490	0
PDR15 YDR406W D9509.24	CDR3 PICST_77736	53.25	1429	0
PDR15 YDR406W D9509.24	CDR4.1 PICST_41766	52.64	1423	0
PDR15 YDR406W D9509.24	CDR4.2 PICST_59143	51.53	1502	0
PDR15 YDR406W D9509.24	CDR2 PICST_57529	40.34	1351	0
PDR12 YPL058C LPE14C	CDR2 PICST_57529	45.29	1453	0
PDR10 YOR328W	CDR4.1 PICST_41766	57.68	638	0
PDR10 YOR328W	CDR1 PICST_85570	54.58	1473	0
PDR10 YOR328W	CDR3 PICST_77736	51.37	1458	0
PDR10 YOR328W	CDR4.2 PICST_59143	51.2	1543	0
PDR10 YOR328W	CDR4.1 PICST_41766	51.08	744	0
PDR10 YOR328W	CDR2 PICST_57529	40.29	1375	0
PDR10	CDR1 PICST_85570	57.2	465	4e-162
PDR10	CDR4.1 PICST_41766	55.36	466	4e-156
PDR10	CDR3 PICST_77736	55.27	465	1e-155
PDR10	CDR4.2 PICST_59143	55.05	465	6e-157
PDR10	CDR4.2 PICST_59143	41.74	230	2e-37
PDR10	CDR4.2 PICST_59143	41.74	230	2e-37
PDR10	CDR4.2 PICST_59143	41.74	230	2e-37
PDR10	CDR4.2 PICST_59143	41.74	230	2e-37
PDR10	CDR4.2 PICST_59143	41.74	230	3e-37
PDR10	CDR4.2 PICST_59143	41.3	230	1e-36
PDR10	CDR4.2 PICST_59143	41.3	230	3e-36
PDI1 MFP1 TRG1 YCL043C YCL43C YCL313	PICST_88514	41.24	502	9e-99
PDC6 YGR087C	PDC2 PICST_86443	66.13	564	0
PDC6 YGR087C	PsPDC2	66.13	564	0
PDC6 YGR087C	PDC1 PICST_64926	66.05	595	0
PDC6 YGR087C	PDC1	65.88	595	0
PDC5 YLR134W L3133 L9606.7	PDC2 PICST_86443	66.61	563	0
PDC5 YLR134W L3133 L9606.7	PsPDC2	66.25	563	0
PDC5 YLR134W L3133 L9606.7	PDC1 PICST_64926	66	597	0
PDC5 YLR134W L3133 L9606.7	PDC1	65.83	597	0
PDC1 YLR044C L2104	PDC2 PICST_86443	67.74	561	0
PDC1 YLR044C L2104	PsPDC2	67.74	561	0
PDC1 YLR044C L2104	PDC1 PICST_64926	66.89	595	0
PDC1 YLR044C L2104	PDC1	66.72	595	0
PDB1 YBR221C YBR1511	PDB1 PICST_68238	74.62	331	6e-156
PDA2 LAT1 YNL071W N2374	LAT1 PICST_82614	55.53	461	4e-123
PDA1 YER178W	PDA1 PICST_80322	78.92	370	5e-179
PDA1 YER178W	PDHE1a	77.84	370	7e-176
PCT1 CCT CCT1 YGR202C G7729	PCT1 PICST_31198	70.5	278	7e-117
PCP1 MDM37 RBD1 UGO2 YGR101W	PICST_6645	42.91	296	2e-63
PCM1 AGM1 YEL058W	PCM1 PICST_81149	50	544	5e-142
PCK1 PEPC PPC1 YKR097W	PCK1 PICST_71471	71.89	530	0
PCK1	PCK1 PICST_71471	71.7	530	0
PBS2 HOG4 SFS4 SSK4 YJL128C J0699	PICST_40600	67.47	375	4e-147
PAT1 YCR077C YCR77C	PAT1 PICST_80647	40.78	564	1e-91
PAP2 TRF4 YOL115W O0716 HRC584	TRF4 PICST_52420	57.43	350	7e-125
PAP1 YKR002W	PAP1 PICST_85400	57.35	565	0
PAN6 YIL145C	PAN4 PICST_57860	48.57	315	4e-78
PAK1 YER129W SYGP-ORF45	PICST_53820	45.57	463	5e-91
PAK1 YER129W SYGP-ORF45	PICST_41655	42.53	348	6e-62
PAB1 YER165W	PAB1 PICST_90501	60.35	570	0
PAA1 YDR071C	SNA1 PICST_62543	41.74	230	1e-41
OYE3 YPL171C P2291	OYE2.1 PICST_89722	46.39	388	2e-87
OYE3 YPL171C P2291	OYE2.3 PICST_55621	44.53	393	1e-85
OYE3 YPL171C P2291	OYE2.9 PICST_31957	44.36	390	3e-86
OYE3 YPL171C P2291	OYE2.2 PICST_43720	43.26	393	1e-83
OYE3 YPL171C P2291	OYE2.5 PICST_44456	42.53	388	2e-85
OYE3 YPL171C P2291	OYE2.8 PICST_31316	42.27	388	9e-85
OYE3 YPL171C P2291	OYE2.6 PICST_44614	41.65	389	1e-81
OYE3 YPL171C P2291	OYE2.7 PICST_44613	41.49	388	1e-83
OYE3 YPL171C P2291	OYE2.4 PICST_31958	41.47	381	2e-75
OYE3	OYE2.1 PICST_89722	46.39	388	2e-87
OYE3	OYE2.3 PICST_55621	44.53	393	9e-86
OYE3	OYE2.9 PICST_31957	44.36	390	2e-86
OYE3	OYE2.2 PICST_43720	43.26	393	1e-83
OYE3	OYE2.8 PICST_31316	42.27	388	6e-85
OYE3	OYE2.5 PICST_44456	42.27	388	2e-84
OYE3	OYE2.4 PICST_31958	41.47	381	2e-75
OYE3	OYE2.6 PICST_44614	41.39	389	1e-80
OYE3	OYE2.7 PICST_44613	41.24	388	1e-82
OYE2 YHR179W	OYE2.1 PICST_89722	47.38	382	2e-92
OYE2 YHR179W	OYE2.2 PICST_43720	44.39	383	9e-86
OYE2 YHR179W	OYE2.3 PICST_55621	44.04	386	3e-87
OYE2 YHR179W	OYE2.4 PICST_31958	43.65	378	2e-82
OYE2 YHR179W	OYE2.8 PICST_31316	43.23	384	6e-86
OYE2 YHR179W	OYE2.9 PICST_31957	43.15	394	4e-86
OYE2 YHR179W	OYE2.5 PICST_44456	43.04	388	2e-86
OYE2 YHR179W	OYE2.7 PICST_44613	42.26	381	3e-83
OYE2 YHR179W	OYE2.6 PICST_44614	42.23	386	6e-82
OYE2	OYE2.1 PICST_89722	47.38	382	6e-92
OYE2	OYE2.2 PICST_43720	44.13	383	5e-84
OYE2	OYE2.3 PICST_55621	43.78	386	2e-85
OYE2	OYE2.4 PICST_31958	43.39	378	7e-81
OYE2	OYE2.8 PICST_31316	42.97	384	2e-84
OYE2	OYE2.9 PICST_31957	42.89	394	9e-85
OYE2	OYE2.5 PICST_44456	42.78	388	9e-85
OYE2	OYE2.7 PICST_44613	41.99	381	1e-81
OYE2	OYE2.6 PICST_44614	41.97	386	2e-80
OXA1 PET1402 YER154W	PICST_57776	44.25	348	4e-72
OTU2 YHL013C	PICST_79547	48.81	293	3e-66
OSM1 YJR051W J1659	OSM1 PICST_45689	44.97	487	3e-99
OSH7 YHR001W	OSH6 PICST_90914	58.68	438	1e-140
OSH6 YKR003W YK102	OSH6 PICST_90914	59.9	394	7e-135
OSH3 YHR073W	PICST_89047	51.57	415	1e-114
OSH2 YDL019C D2845	PICST_65256	59.95	427	8e-139
OSH1 SWH1 YAR042W/YAR044W	PICST_65256	55.43	451	3e-148
OSH1 SWH1 YAR042W/YAR044W	PICST_65256	53.82	340	3e-103
ORT1 ARG11 YOR130C O3299 YOR3299C	ORT1 PICST_39433	44.44	288	6e-58
ORM1 YGR038W	PICST_82401	53.5	200	2e-50
ORM1	PICST_82401	53.5	200	5e-50
OPT2 YPR194C P9677.13	PICST_50085	46.05	873	0
OPT2 YPR194C P9677.13	PICST_31037	45.12	860	0
OPT2 YPR194C P9677.13	PICST_63741	45.11	880	0
OPT2 YPR194C P9677.13	PICST_57741	43.74	919	0
OPT2 YPR194C P9677.13	OPT6 PICST_86389	40.86	859	0
OMS1 YDR316W	PICST_31474	43.34	413	1e-80
OMA1 YKR087C YKR407	PICST_33244	42.19	301	1e-64
OLE1 YGL055W	OLE1 PICST_70693	59.66	471	1e-159
OLE1	OLE1 PICST_70693	59.66	471	4e-159
OLA1 YBR025C YBR0309	YBN5 PICST_85807	74.68	395	1e-172
OLA1 YBR025C YBR0309	PICST_85543	49.1	389	9e-104
OGG1 YML060W YM9958.02	OGG1 PICST_35111	41.21	347	4e-54
ODC2 YOR222W YOR50-12	PICST_76093	56.29	302	1e-95
ODC1 YPL134C LPI11C	PICST_76093	59.87	304	1e-102
OCT1 MIP1 YKL134C	OCT1 PICST_89481	41.38	766	4e-168
OCH1 YGL038C	OCH1 PICST_76016	43.65	394	4e-86
OCA6 YDR067C D4264	PICST_61589	41.5	200	4e-43
OAC1 PMT PMT1 YKL120W YKL522	OAC1 PICST_41834	56.04	323	2e-100
NUS1 YDL193W D1239	PICST_63927	49.26	270	1e-70
NUG1 YER006W	PICST_28889	64.86	350	1e-127
NUC1 YJL208C J0310 HRE329	PNU1 PICST_79520	69.37	271	1e-107
NTO1 YPR031W	PICST_29003	40.36	503	1e-94
NTH2 YBR001C YBR0106	NTH2 PICST_64968	56.52	690	0
NTH1 NTH YDR001C YD8119.07C	NTH2 PICST_64968	54.06	751	0
NTH1	NTH2 PICST_64968	54.67	225	1e-74
NTG2 YOL043C	NTG2 PICST_30250	44.44	252	7e-58
NTG1 YAL015C FUN33	NTG2 PICST_30250	40.26	308	2e-54
NTE1 YML059C YM9958.03C	NTE1 PICST_33358	51.39	901	0
NSA2 YER126C SYGP-ORF47	NSA2 PICST_70383	86.97	261	2e-129
NRP1 ARP ARP1 YDL167C	NRP1 PICST_81488	47.62	336	1e-78
NQM1 YGR043C	TAL1 PICST_74289	61.61	323	1e-113
NPT1 YOR209C	NPT1 PICST_87669	55.81	430	2e-136
NPR2 YEL062W	NPR2 PICST_39691	45.81	358	1e-76
NPR1 YNL183C N1631	NPR1 PICST_41008	62.33	369	2e-139
NPR1 YNL183C N1631	HRK1 PICST_82367	57.09	247	2e-82
NPR1 YNL183C N1631	OCA2 PICST_33265	40.21	383	9e-73
NPL4 HRD4 YBR170C YBR1231	NPL4 PICST_80363	49.06	585	3e-157
NPA3 EPA1 YJR072C J1821	PICST_61200	70.83	384	5e-143
NOT3 YIL038C	NOT5 PICST_75782	42.08	240	7e-34
NOP7 RRP13 YPH1 YGR103W	NOP7 PICST_71704	66.39	479	0
NOP58 NOP5 YOR310C O6108	NOP58 PICST_72477	83.33	432	0
NOP58 NOP5 YOR310C O6108	SIK1 PICST_68812	45.63	320	9e-79
NOP56 SIK1 YLR197W L8167.9	SIK1 PICST_68812	79.45	438	0
NOP56 SIK1 YLR197W L8167.9	NOP58 PICST_72477	43.11	450	5e-82
NOP4 NOP77 YPL043W	NOP4 PICST_90702	65.25	354	7e-120
NOP2 YNA1 YNL061W N2428 YNL2428W	NOP2 PICST_91345	68.89	630	0
NOP2	NOP2 PICST_91345	68.89	630	0
NOP16 YER002W	NOP16 PICST_77674	46.51	215	6e-36
NOP13 YNL175C N1665	PICST_33568	46.54	376	3e-82
NOP12 YOL041C	PICST_59522	42.68	485	3e-82
NOP1 LOT3 YDL014W D2870	NOP1 PICST_80065	91.36	243	3e-131
NOG2 YNR053C N3484	NOG2 PICST_30716	75.05	477	0
NOG1 YPL093W LPG15W	PICST_75790	76.89	649	0
NOC4 UTP19 YPR144C	PICST_46484	43.96	530	8e-113
NOC3 YLR002C	PICST_68166	45.08	712	1e-147
NOC2 YOR206W YOX001	NOC2 PICST_55278	58.35	689	0
NOB1 YOR056C YOR29-07	NOB1 PICST_42470	47.85	489	5e-114
NNT1 YLR285W	PICST_50590	55.91	220	9e-60
NMT1 CDC72 YLR195C L8167.14	NMT1 PICST_80771	57.14	434	2e-146
NMD3 YHR170W	PICST_70663	77.29	458	0
NMA2 YGR010W	NMA1 PICST_86133	66.24	391	6e-139
NMA111 YNM3 YNL123W N1897	NMA111 PDZ1 PICST_47702	55.48	939	0
NMA1 YLR328W L8543.16	NMA1 PICST_86133	65.58	398	2e-140
NIT3 YLR351C L9638.5	PICST_82428	56.94	288	3e-82
NIT2 YJL126W J0706	NIT2 PICST_62485	49.22	319	1e-78
NIF3 YGL221C	PICST_71247	44.95	287	6e-63
NIF3	PICST_71247	44.95	287	6e-63
NHX1 NHA2 VPL27 VPS44 YDR456W D9461.40	NHX1 PICST_78097	65.77	596	1e-174
NHA1 YLR138W L3149 L9606.4	CNH1 PICST_83480	65.64	486	0
NGR1 RBP1 YBR212W YBR1459	NGR1 PICST_66642	45.24	294	2e-57
NGL2 YMR285C YM8021.11C	NGL2 PICST_35882	45.97	472	1e-114
NFU1 NUB1 YKL040C YKL253	PICST_76567	45.69	232	1e-47
NFU1 NUB1 YKL040C YKL253	PICST_82838	40.87	230	5e-33
NFS1 SPL1 YCL017C YCL17C	PICST_85588	76.22	429	0
NEW1 YPL226W P1445	PICST_88728	67.57	1070	0
NEO1 YIL048W	NEO1 PICST_52414	68.55	1008	0
NEM1 YHR004C	NEM1 PICST_64901	51.93	233	2e-41
NDT80 DAS1 YHR124W	NDT80 PICST_81430	42.42	297	8e-49
NDI1 YML120C YM7056.06C	NDE1 PICST_66598	46.85	476	5e-124
NDE2 NDH2 YDL085W	NDE1 PICST_66598	50.86	525	6e-132
NDE1 NDH1 YMR145C YM9375.14C	NDE1 PICST_66598	50.99	553	7e-157
NCS6 CTU1 TUC1 YGL211W YGL210W-A	NCS6 CTU1 PICST_39100	72.63	369	6e-157
NCR1 YPL006W	PICST_80838	45.97	1227	0
NCP1 NCPR1 PRD1 YHR042W	PICST_77786	47.13	662	2e-166
NCL1 TRM4 YBL024W YBL0437	PICST_37206	57.35	633	0
NCA3 YJL116C J0748	SIM1 PICST_69526	60.23	259	1e-93
NCA3 YJL116C J0748	SUN4 PICST_89784	58.75	257	2e-88
NCA3	SIM1 PICST_69526	60.23	259	3e-93
NCA3	SUN4 PICST_89784	58.37	257	8e-88
NBP35 YGL091C	NEP35 PICST_38325	75.4	313	2e-140
NBP35 YGL091C	PICST_36005	48.36	244	3e-64
NAT1 AAA1 YDL040C D2720	PICST_73563	40.35	798	5e-153
NAP1 YKR048C	PICST_35594	48.35	393	2e-79
NAM9 MNA6 YNL137C N1211 N1840	PICST_50481	46.61	487	1e-119
NAM2 MSL1 YLR382C L3502.6	NAM2 PICST_56543	49.09	876	0
NAB6 YML117W YM8339.02	PICST_67503	41.4	215	5e-45
NAB2 YGL122C	NAB2 PICST_80143	42.15	261	2e-60
MYO5 YMR109W YM9718.08	MYO1 PICST_79258	64.94	987	0
MYO4 SHE1 YAL029C FUN22	MYO2 PICST_75361	45.23	1508	0
MYO3 YKL129C	MYO1 PICST_79258	55.11	1283	0
MYO2 CDC66 YOR326W O6167	MYO2 PICST_75361	58.24	1578	0
MYO1 YHR023W	MYO1 PICST_66079	41.52	1209	0
MVD1 ERG19 MPD YNR043W N3427	PICST_90752	65.57	395	7e-139
MUP3 YHL036W	MUP3 PICST_28954	45.17	518	1e-109
MUP1 YGR055W	MUP1.1 PICST_69488	59.59	537	0
MTR4 DOB1 YJL050W J1158	MTR4 PICST_36809	72.61	1077	0
MTR4 DOB1 YJL050W J1158	PICST_85287	41.53	590	2e-117
MTR10 YOR160W	PICST_65774	41	1000	0
MTQ2 MTC6 YDR140W	PICST_53410	51.04	241	3e-57
MTO1 IPS1 YGL236C	MTO1 PICST_32612	48.18	687	1e-166
MTM1 YGR257C G9175	MTM1 PICST_66382	47.43	369	3e-85
MTG2 YHR168W	MTG2 PICST_42651	48.75	441	2e-95
MTD1 YKR080W YKR400	PICST_73792	63.37	303	4e-104
MSY1 YPL097W LPG11W	MSY1 PICST_31908	44.44	477	2e-107
MSW1 MSW YDR268W D9954.7	MSW1 PICST_46284	51.1	364	4e-108
MST1 YKL194C	MST1 PICST_47981	52.16	464	7e-134
MST1 YKL194C	THS1 PICST_78070	46.02	402	7e-104
MSS51 YLR203C L8167.17	PICST_52783	51.99	377	2e-114
MSS4 YDR208W YD8142A.05	MSS4 PICST_64487	56.71	432	2e-131
MSS1 PET53 YMR023C YM9711.13C	PICST_56161	47.7	501	4e-122
MSR1 YHR091C	SYR1 PICST_38727	54.86	576	0
MSP1 YTA4 YGR028W	MSP1 PICST_33873	56.94	360	3e-116
MSM1 YGR171C	MSM1 PICST_81660	43.37	581	4e-135
MSL5 BBP SF1 YLR116W L2949	PICST_53344	45	300	3e-46
MSH6 PMS3 YDR097C YD8557.04C	MSH6 PICST_81012	52.71	998	0
MSH2 YOL090W O0935	PICST_68406	45.71	978	0
MSF1 YPR047W YP9499.05	MSF1 PICST_55301	56.57	449	5e-143
MSE1 YOL033W	MSE1 PICST_57984	50.99	504	5e-145
MSD1 YPL104W LPG5W	MSD1 PICST_61618	44.26	671	6e-143
MSC7 YHR039C	MSC7 PICST_90594	56.98	602	0
MSC2 YDR205W YD8142.02	MSC2 PICST_37673	48.52	371	9e-78
MSB4 YOL112W HRC492	PICST_85313	40.56	429	3e-86
MSB3 GYP3 YNL293W N0470	PICST_85313	44.02	493	2e-103
MSB1 YOR188W	MSB1 PICST_68035	42.28	421	1e-95
MRT4 YKL009W YKL160	PICST_90212	71.12	232	2e-99
MRS6 MSI4 YOR370C	PICST_85246	48.07	570	6e-147
MRS4 YKR052C	MRS4 PICST_83443	50.96	314	1e-77
MRS3 YJL133W J0675	MRS4 PICST_83443	52.75	309	4e-79
MRS2 YOR334W	MRS2.1 PICST_59952	53.93	382	7e-99
MRS2 YOR334W	MRS2.2 PICST_47013	41.33	346	9e-60
MRPS9 YBR146W YBR1123	RT09 PICST_69737	48.57	245	3e-55
MRPS5 YBR251W YBR1704	PICST_71226	44.37	311	2e-61
MRPS28 YDR337W D9651.3	PICST_64277	41.18	272	1e-45
MRPL9 YGR220C G8520	PICST_34483	50.85	234	2e-62
MRPL7 YDR237W YD8419.04	PICST_66010	49.1	279	2e-70
MRPL7	PICST_66010	48.75	279	7e-70
MRPL6 YHR147C	PICST_52146	50.23	213	2e-57
MRPL35 YDR322W D9798.5	MRPL35 PICST_81718	43.94	371	6e-76
MRPL3 YMR024W YM9711.14	PICST_67997	40.26	308	3e-56
MRPL17 MRPL30 YNL252C N0864	PICST_79554	40.49	284	4e-50
MRPL16 RML16 YBL038W YBL0411	MPRL16 PICST_66753	54.25	212	1e-58
MRPL10 MRPL18 YNL284C N0580	MRP10 PICST_37563	56.64	226	5e-50
MRPL1 YDR116C YD9727.11C	PICST_33547	43.51	239	2e-52
MRP4 MRP4A YHL004W	PICST_32903	53.7	257	7e-78
MRP20 MRPL41 YDR405W D9509.23	PICST_28237	42.79	222	5e-42
MRK1 YDL079C	RIM11 PICST_77550	56.15	301	1e-100
MRK1 YDL079C	MCK1 PICST_46278	40.37	327	8e-60
MRI1 YPR118W P9642.7	PICST_40776	47.34	433	9e-100
MRF1 YGL143C	PICST_58482	50.81	370	5e-99
MRE11 YMR224C YM9959.06C	PICST_32483	54.2	500	2e-155
MRD1 YPR112C	PICST_86797	54.9	898	0
MPT5 HTR1 PUF5 YGL178W BIC834	MPT5 PICST_80937	42.47	332	4e-63
MPS1 RPK1 YDL028C D2785	MPS1 PICST_47887	54.55	341	1e-113
MPR1	PICST_47700	43	207	1e-44
MPP10 YJR002W J1411 YJR83.5	PICST_70098	42.63	448	4e-78
MPH3 YJR160C J2400	MAL2 PICST_31838	44.7	528	8e-136
MPH3 YJR160C J2400	MAL3 PICST_47584	43.56	528	1e-127
MPH3 YJR160C J2400	MAL4 PICST_48369	42.59	526	1e-131
MPH3 YJR160C J2400	MAL1 PICST_29639	42.04	559	1e-131
MPH2 YDL247W	MAL2 PICST_31838	44.7	528	1e-135
MPH2 YDL247W	MAL3 PICST_47584	43.56	528	8e-128
MPH2 YDL247W	MAL4 PICST_48369	42.59	526	7e-132
MPH2 YDL247W	MAL1 PICST_29639	42.04	559	1e-131
MPH1 YIR002C YIB2C	MPH1 PICST_53391	53.92	714	0
MPG1 PSA1 SRB1 VIG9 YDL055C	MPG1 PICST_74665	82.87	362	2e-176
MOT2 CCL1 NOT4 SIG1 SSF1 YER068W	NOT4 PICST_79785	63.75	251	7e-94
MOT1 YPL082C LPF4C	MOT1 PICST_88824	54.19	1923	0
MOD5 YOR274W	PICST_40644	46.9	452	1e-117
MOB2 YFL034C-B YFL035C YFL035C-A	MOB2 PICST_48394	54.64	280	3e-80
MOB1 YIL106W	MOB1 PICST_83299	57.21	201	6e-65
MNS1 YJR131W J2110	MNS1 PICST_84949	50.1	513	4e-137
MNN9 YPL050C P7102.01	PICST_56149	55.56	387	3e-123
MNN5 YJL186W J0409	PICST_82041	41.08	314	2e-65
MNN10 BED1 YDR245W YD8419.12	MNN10 PICST_31150	61.3	292	6e-111
MNI1 YIL110W	PICST_43721	40.05	377	7e-66
MMT2 MFT2 YPL224C	MMT2 PICST_37588	43.65	323	1e-69
MMT1 MFT1 YMR177W YM8010.07	MMT2 PICST_37588	44.55	321	1e-58
MMP1 YLL061W L0555	GAP1.6 PICST_78721	49.14	521	4e-115
MMP1 YLL061W L0555	GAP1.3 PICST_81453	45.13	554	2e-105
MMP1 YLL061W L0555	GAP1.2 PICST_68755	43.97	589	1e-103
MMP1 YLL061W L0555	GAP1.5 PICST_67826	43.03	488	9e-87
MMP1 YLL061W L0555	GAP1.4 PICST_37009	41.86	571	1e-100
MMP1 YLL061W L0555	GAP1.1 PICST_32180	41.73	556	1e-92
MMP1 YLL061W L0555	HIP1 PICST_29107	41.03	485	2e-88
MMM1 YME6 YLL006W L1357	MMM1 PICST_59052	51.91	235	2e-53
MLS1 YNL117W N1921	MLS1.2 PICST_90814	65.17	557	0
MLS1 YNL117W N1921	MLS1.1 PICST_53620	61	518	0
MLH1 PMS2 YMR167W YM8520.16	PICST_89086	44.07	810	1e-174
MKK2 SSP33 YPL140C LPI6C	PICST_35816	60.26	307	9e-109
MKK2 SSP33 YPL140C LPI6C	STE7 PICST_33851	42.34	274	7e-46
MKK1 SSP32 YOR231W O5095	PICST_35816	59.81	311	8e-109
MKK1 SSP32 YOR231W O5095	PICST_40600	43.48	276	2e-46
MKK1 SSP32 YOR231W O5095	STE7 PICST_33851	42.55	275	3e-46
MIS1 YBR084W YBR0751	ADE3 PICST_88119	66	944	0
MIS1 YBR084W YBR0751	MIS1 PICST_80013	63.15	966	0
MIR1 YJR077C J1837	MIR1 PICST_76085	78.22	303	4e-128
MIR1 YJR077C J1837	PIC2 PICST_59616	42.43	304	4e-60
MIP1 YOR330C	MIP1 PICST_14247	49.12	1020	0
MIH1 YMR036C YM9532.01C YM9973.10C	PICST_42742	41.87	203	3e-41
MGS1 YNL218W N1302	MGS1 PICST_61628	44.83	513	3e-117
MGM1 MDM17 YOR211C YOR50-1	MGM1 PICST_28619	55.3	727	0
MGM1 MDM17 YOR211C YOR50-1	PICST_73603	41.98	243	2e-37
MGA2 YIR033W	SPT23 PICST_89833	44.59	314	9e-61
MEX67 YPL169C P2520	MEX67 PICST_85667	41.47	598	4e-114
MEU1 YLR017W L1595	PICST_65182	52.78	324	3e-93
MEU1	PICST_65182	52.78	324	5e-93
MET7 MET23 YOR241W O5248	PICST_71737	49.7	501	2e-130
MET6 YER091C	MET6 PICST_78051	74.94	770	0
MET6	MET6 PICST_78051	74.81	770	0
MET6	MET6 PICST_78051	74.81	770	0
MET5	ECM17.1 PICST_67906	64.19	941	0
MET5	ECM17.1 PICST_67906	64.19	941	0
MET5	ECM17.1 PICST_67906	64.19	941	0
MET5	ECM17.1 PICST_67906	64.08	941	0
MET5	ECM17.1 PICST_67906	64.08	941	0
MET5	ECM17.1 PICST_67906	64.04	940	0
[truncated: 1,553 more rows]

## Sheet: sst-sce
Query	Database	Identity	Alignment length	E-value
ZWF1 PICST_85065	ZWF1 MET19 YNL241C N1110	67.21	494	0
ZWF1 PICST_85065	ZWF1	67.21	494	0
PICST_74602	ZUO1 YGR285C	62.24	286	3e-102
ZTA1 PICST_84928	ZTA1 YBR046C YBR0421	55.22	335	1e-104
ZRT2.1 PICST_71850	ZRT2 YLR130C L9606.9 L3120	50.84	415	1e-113
ZRT2.1 PICST_71850	ZRT1 YGL255W NRC376	41.57	356	3e-63
ZRC1 PICST_45334	ZRC1 YMR243C YM9408.05C	48.38	432	8e-99
ZRC1 PICST_45334	ZRC1 OSR	48.16	434	6e-99
ZPR1 PICST_37460	ZPR1 YGR211W	64.65	495	0
YVH1 PICST_74151	YVH1 YIR026C	46.06	343	3e-75
YVC1 PICST_68215	YVC1 YOR087W/YOR088W YOR3151W	45.75	647	9e-147
KTR1 PICST_65185	YUR1 YJL139C J0657	50.67	300	3e-88
KTR2 PICST_45743	YUR1 YJL139C J0657	49.25	398	7e-107
KRE2 PICST_81517	YUR1 YJL139C J0657	45.66	311	2e-81
KTR3 PICST_37188	YUR1 YJL139C J0657	44.84	310	7e-77
PICST_63445	YTP1 YNL237W N1129	51.75	429	4e-106
YTM1 PICST_42488	YTM1 YOR272W	61.46	480	6e-168
YTA7 PICST_56164	YTA7 YGR270W	51.72	901	0
VCP1 PICST_32083	YTA7 YGR270W	44.39	223	9e-47
CDC48 PICST_67138	YTA7 YGR270W	44.17	240	6e-54
CDC48 PICST_67138	YTA7 YGR270W	43.8	274	8e-61
AFG2 PICST_90881	YTA7 YGR270W	42.75	276	4e-58
PEX6 PICST_31786	YTA7 YGR270W	41.42	239	1e-44
RPT1 PICST_75017	YTA7 YGR270W	41.03	234	2e-46
RPT4 PICST_85761	YTA7 YGR270W	40.16	249	5e-49
PRS4 PICST_54032	YTA7 YGR270W	40	255	4e-49
SAP11 PICST_86369	YTA6 YPL074W LPF11C	50	468	5e-114
PICST_60303	YTA6 YPL074W LPF11C	49.8	249	7e-67
RCA1 PICST_34770	YTA12 RCA1 YMR089C YM9582.14C	67.56	598	0
AFG3 PICST_82096	YTA12 RCA1 YMR089C YM9582.14C	61.31	628	0
YME1 PICST_86417	YTA12 RCA1 YMR089C YM9582.14C	43.57	459	3e-90
RPT6 PICST_71824	YTA12 RCA1 YMR089C YM9582.14C	43.03	244	2e-50
RPT3 PICST_66830	YTA12 RCA1 YMR089C YM9582.14C	42.51	247	4e-37
RPT4 PICST_85761	YTA12 RCA1 YMR089C YM9582.14C	41.77	249	2e-48
RPT5 PICST_52887	YTA12 RCA1 YMR089C YM9582.14C	41.57	255	2e-48
PRS4 PICST_54032	YTA12 RCA1 YMR089C YM9582.14C	41.3	247	5e-47
RPT1 PICST_75017	YTA12 RCA1 YMR089C YM9582.14C	41.27	252	4e-46
CDC48 PICST_67138	YTA12 RCA1 YMR089C YM9582.14C	40.76	238	6e-47
RCA1 PICST_34770	YTA12	67.56	598	0
AFG3 PICST_82096	YTA12	61.31	628	0
YME1 PICST_86417	YTA12	43.57	459	3e-90
RPT6 PICST_71824	YTA12	43.03	244	2e-50
RPT3 PICST_66830	YTA12	42.51	247	4e-37
RPT4 PICST_85761	YTA12	41.77	249	2e-48
RPT5 PICST_52887	YTA12	41.57	255	2e-48
PRS4 PICST_54032	YTA12	41.3	247	5e-47
RPT1 PICST_75017	YTA12	41.27	252	4e-46
CDC48 PICST_67138	YTA12	40.76	238	5e-47
YSR3 PICST_28253	YSR3 LBP2 YKR053C	43.18	352	9e-77
PRB2 PICST_78783	YSP3 YOR003W	52.13	422	4e-115
PICST_4493	YSP3 YOR003W	44.73	465	2e-103
PICST_48545	YSP2 YDR326C	41.67	204	2e-43
PICST_89936	YSH1 BRR5 YLR277C	49.2	817	0
PICST_59246	YSC84 LSB4 YHR016C	71.78	202	5e-72
PICST_67584	YPT7 VAM4 YML001W YM8270.02	64.19	215	1e-77
PICST_61694	YPT6 YLR262C L8479.11	66.67	210	3e-73
VPS21 PICST_63641	YPT53 YNL093W N2223	53.52	213	6e-55
VPS21 PICST_63641	YPT53 YNL093W	52.58	213	2e-54
YPT52 PICST_51244	YPT52 YKR014C YK112	49.15	234	2e-50
VPS21 PICST_63641	YPT52 YKR014C YK112	49.12	226	1e-39
PICST_68134	YPT32 YPT11 YGL210W	69.55	220	2e-90
PICST_68134	YPT31 YPT8 YER031C	67.87	221	7e-90
SEC4 PICST_89948	YPT31 YPT8 YER031C	40.65	214	5e-44
YPT1 PICST_71522	YPT1 YP2 YFL038C	76.92	208	5e-85
SEC4 PICST_89948	YPT1 YP2 YFL038C	46.04	202	5e-50
PICST_68459	YPS3 YLR121C L2964 L9233.10	40.98	327	5e-68
VPS62 PICST_37519	YPR157W	48.58	422	5e-100
GCY2 PICST_31015	YPR1 YDR368W D9481.8	52.26	310	7e-88
GCY3 PICST_88249	YPR1 YDR368W D9481.8	51.77	311	9e-93
GCY1 PICST_63050	YPR1 YDR368W D9481.8	50	306	4e-82
ARA1 PICST_59505	YPR1 YDR368W D9481.8	40.07	302	4e-51
CMC3 PICST_31296	YPR011C LPZ11C YP9531.04C	50.46	323	2e-89
SUL4 PICST_32535	YPR003C YP9723.03C LPZ3C	49.11	615	3e-148
PICST_73086	YPL264C	49.17	301	1e-71
PICST_55159	YPL260W	41.68	499	3e-81
STK1 PICST_40723	YPL236C	40.33	362	1e-68
PICST_67503	YPL184C	58.82	476	1e-148
PICST_67901	YPL184C	40.37	218	3e-35
PICST_67669	YPL150W	43.39	348	9e-79
PICST_57744	YPL141C	63.88	299	1e-116
SNF1 PICST_68332	YPL141C	40.63	288	5e-51
PICST_52708	YPL109C LPH17C	50.09	575	1e-157
IFD4 PICST_38391	YPL088W	58.46	337	2e-114
AAD2 PICST_37376	YPL088W	58.16	337	3e-112
AAD3 PICST_31613	YPL088W	57.1	338	3e-113
AAD6 PICST_37697	YPL088W	55.97	352	7e-112
AAD5 PICST_47116	YPL088W	54.97	342	7e-112
SDCG1 PICST_32024	YPL009C YP8132.04C	47.78	203	3e-42
SDCG1 PICST_32024	YPL009C YP8132.04C	46.12	464	2e-98
YPK2 PICST_65306	YPK2 YKR2 YMR104C YM9718.03C	52.4	603	2e-175
TPK2 PICST_68202	YPK2 YKR2 YMR104C YM9718.03C	43.2	294	1e-68
PICST_70266	YPK2 YKR2 YMR104C YM9718.03C	42.76	304	4e-66
YPK2 PICST_65306	YPK1 SLI2 YKL126W	52.11	593	4e-175
PICST_65437	YPK1 SLI2 YKL126W	49.32	367	5e-94
TPK2 PICST_68202	YPK1 SLI2 YKL126W	44.9	294	2e-70
PICST_70266	YPK1 SLI2 YKL126W	44.22	294	4e-67
PICST_63351	YPC1 YBR183W YBR1305	47.41	270	1e-65
ATR3 PICST_29969	YOR378W	47.52	484	1e-117
ATR2 PICST_30815	YOR378W	45.33	492	4e-122
ATR1 PICST_41453	YOR378W	41.18	459	4e-99
PICST_79644	YOR365C	40.33	615	1e-121
ETF4 PICST_49344	YOR356W	64.24	590	0
PICST_65645	YOR338W O6265	42.48	306	5e-46
ATC9 PICST_58093	YOR291W	51.73	1154	0
GPM1.3 PICST_34127	YOR283W	41.74	230	5e-39
PICST_46516	YOR262W	62.03	345	1e-117
THT5 PICST_60020	YOR251C	40.72	307	1e-63
PICST_67671	YOR246C	50	334	5e-97
PICST_86463	YOR246C	44.94	336	8e-85
YBV2 PICST_54383	YOR118W O3263 YOR3263w	44.21	285	1e-48
PICST_77740	YOR1 YGR281W	50.98	1428	0
PICST_49071	YOR1 YGR281W	47.29	1459	0
PICST_60398	YOR1 YGR281W	46.41	1405	0
PICST_40574	YOR1 YGR281W	45.24	1419	0
PICST_76584	YOR021C OR26.11	64.79	213	8e-77
PICST_81457	YOR006C UND313	66.39	244	2e-96
ALT2 PICST_46242	YOL162W O0235	54.42	215	4e-60
ALT1 PICST_65827	YOL162W O0235	52.56	215	1e-60
DAL12 PICST_33930	YOL162W O0235	44.6	213	4e-47
DAL11 PICST_33997	YOL162W O0235	40.38	213	3e-40
PICST_34802	YOL162W O0235	40.38	213	2e-33
MAL6 PICST_42120	YOL157C	49.57	581	2e-162
MAL9 PICST_29292	YOL157C	49.4	583	2e-158
MAL8 PICST_78743	YOL157C	49.23	585	2e-156
AGL1 PICST_62666	YOL157C	49.14	582	2e-148
MAL7 PICST_60352	YOL157C	48.29	584	1e-151
PICST_28659	YOL153C O0435/O0437/O0440	41.17	549	3e-101
CPS1 PICST_34371	YOL153C O0435/O0437/O0440	40.31	521	2e-106
RIM11 PICST_77550	YOL128C	41.31	305	1e-61
MCK1 PICST_46278	YOL128C	41.3	339	5e-75
PKH1 PICST_924	YOL100W HRC1081	57.01	335	6e-114
PKH2 PICST_83871	YOL100W HRC1081	41.13	355	3e-78
PICST_84931	YOL098C HRF1037	40.19	1030	0
PICST_41151	YOL092W O0929	50.35	284	2e-71
DPP3 PICST_88224	YOL057W O1232	47.17	725	2e-175
PICST_54240	YOL045W	64.96	274	9e-107
CDR2 PICST_57529	YNR070W N3568	56.32	1344	0
PICST_53535	YNR065C N3539	40.2	1102	0
PICST_39941	YNR064C N3535	43.14	299	3e-66
PICST_44336	YNR048W N3453	49.08	379	2e-93
LEM3 PICST_34280	YNR048W N3453	42.97	370	1e-92
PICST_77777	YNR047W N3449	57.3	452	2e-142
PICST_65437	YNR047W N3449	41.72	314	4e-58
PICST_44069	YNR029C N3260	43.51	393	5e-85
PHO87 PICST_86239	YNR013C N2052	58.16	423	3e-148
PHO91 PICST_83361	YNR013C N2052	53.64	660	2e-170
PICST_40120	YNL320W N0342	46.91	275	6e-67
PICST_32396	YNL313C N0364	47.44	898	0
MDH97 PICST_31562	YNL274C N0631	51.45	344	6e-95
CYR1 PICST_81289	YNL247W N0885	54.67	781	0
PICST_44269	YNL200C N1370	44.05	252	8e-44
PICST_66867	YNL181W N1640	45.12	410	2e-87
TFC7 PICST_57574	YNL108C N1962	46.59	264	9e-65
ECM3 PICST_83377	YNL095C N2215	42.03	207	3e-39
ECM3 PICST_83377	YNL095C	42.51	207	2e-40
TOP2 PICST_74317	YNL088W	63.48	1194	0
TOP2 PICST_74317	YNL088W	63.48	1194	0
TOP2 PICST_74317	YNL088W	63.4	1194	0
TOP2 PICST_74317	YNL088W	63.4	1194	0
TOP2 PICST_74317	YNL088W	63.4	1194	0
LTA4 PICST_82220	YNL045W N2535	54.64	646	0
LKA4 PICST_76777	YNL045W N2535	52.34	642	5e-176
PICST_91430	YNL035C N2730	47.27	275	5e-64
PICST_73698	YNL022C N2815	45.38	476	4e-94
PICST_61736	YNL010W N2866	54.32	243	1e-74
YND1 PICST_75213	YND1 YER005W	45.88	534	2e-143
PICST_65576	YMR315W YM9924.07	54.29	350	3e-98
ATR1 PICST_41453	YMR279C YM8021.05C	46.07	458	2e-98
PGM3 PICST_91072	YMR278W YM8021.04	47.78	630	9e-160
PICST_73086	YMR253C YM9920.07C	45.86	362	7e-75
UTH1 PICST_65010	YMR244W YM9408.06	54.55	275	8e-84
YIM4 PICST_80053	YMR226C YM9959.08C	61.65	266	4e-96
YDF1 PICST_52102	YMR226C YM9959.08C	59.11	269	2e-82
PICST_87266	YMR196W YM9646.09	57.77	1087	0
PICST_77600	YMR166C YM8520.15C	52.37	359	7e-93
PICST_85423	YMR099C YM6543.06C	57.33	300	9e-96
GFA1 PICST_67692	YMR085W	59.67	429	4e-147
GFA1 PICST_67692	YMR084W	52.11	261	2e-72
PICST_31146	YMR034C YM9973.08C	55.64	399	1e-116
HRT2 PICST_37773	YMR027W YM9711.17	41.98	474	5e-88
PICST_32773	YMR010W YM8270.13	43.75	304	1e-50
PICST_32454	YML6 YML025C	48.94	235	4e-58
CBR3 PICST_45522	YML125C YM4987.10C YM7056.01C	45.02	291	3e-76
CBR1 PICST_68997	YML125C YM4987.10C YM7056.01C	41.06	263	6e-56
PICST_36608	YML082W	48.12	345	6e-85
PICST_56130	YML020W	47.91	430	7e-111
PICST_56066	YML018C	47.41	386	2e-78
YME1 PICST_86417	YME1 OSD1 YTA11 YPR024W YP9367.04	67.88	632	0
RCA1 PICST_34770	YME1 OSD1 YTA11 YPR024W YP9367.04	42.65	415	5e-95
AFG3 PICST_82096	YME1 OSD1 YTA11 YPR024W YP9367.04	41.77	462	3e-98
RPT6 PICST_71824	YME1 OSD1 YTA11 YPR024W YP9367.04	40.98	244	3e-48
RPT3 PICST_66830	YME1 OSD1 YTA11 YPR024W YP9367.04	40.93	259	9e-34
RPT5 PICST_52887	YME1 OSD1 YTA11 YPR024W YP9367.04	40.71	226	4e-41
RPT1 PICST_75017	YME1 OSD1 YTA11 YPR024W YP9367.04	40.24	251	1e-43
CDC48 PICST_67138	YME1 OSD1 YTA11 YPR024W YP9367.04	40.09	232	3e-43
YMC2 PICST_84609	YMC2 YBR104W YBR0833	52.79	305	2e-81
YMC2 PICST_84609	YMC1 YPR058W YP9499.14	58.28	302	5e-97
YMC1 PICST_44274	YMC1 YPR058W YP9499.14	41.04	307	8e-51
FRK26.2 PICST_57978	YLR345W	40.48	546	6e-111
PICST_30558	YLR253W L9672.2	59.76	507	5e-176
FET5 PICST_68965	YLR243W	77.24	268	7e-117
PICST_53781	YLR241W	48.1	840	0
PICST_41737	YLR177W	43.56	225	7e-41
PICST_83761	YLR118C L2955	42.61	230	7e-49
PICST_60045	YLR063W L2174	46.15	325	2e-64
XPA1 PICST_75738	YLL029W	47.8	726	3e-175
MDM38 PICST_37719	YLH47 MRS7 YPR125W	51.86	295	3e-80
PICST_85543	YLF2 YHL014C	51.36	405	6e-108
YBN5 PICST_85807	YLF2 YHL014C	46.7	409	2e-90
PICST_65879	YKT6 YKL196C	74	200	2e-91
ARN1 PICST_77439	YKR106W	40.85	612	5e-115
PICST_69625	YKR104W	52.1	309	5e-90
PICST_60398	YKR104W	43.69	293	2e-64
PICST_36940	YKR104W	42.66	293	2e-59
PICST_77740	YKR104W	42.62	305	1e-63
PICST_49071	YKR104W	42.41	316	4e-63
PICST_70510	YKR104W	41.89	296	1e-61
PICST_40574	YKR104W	41.78	292	6e-62
PICST_54822	YKR104W	41.61	298	1e-55
BPT1 PICST_32401	YKR104W	40.75	292	7e-60
PDT1 PICST_39206	YKR070W	50.56	360	2e-93
PICST_63490	YKR051W	45.4	359	9e-77
GPM2 PICST_89865	YKR043C	49.62	264	2e-69
HYU1.1 PICST_81320	YKL215C	50.42	1299	0
HYU1.3 PICST_86944	YKL215C	47.85	1300	0
HYU1.2 PICST_29736	YKL215C	47.82	1309	0
PICST_18249	YKL161C YKL615	51.19	379	7e-112
ERK1 PICST_38082	YKL161C YKL615	45.51	323	4e-65
PICST_85298	YKL091C	59.8	306	2e-105
PCD1.1 PICST_62046	YKL088W	56.92	253	3e-80
SIS2.2 PICST_42367	YKL088W	43.29	231	2e-48
PICST_77835	YKL077W	40.69	403	4e-74
YKH1.2 PICST_36622	YKL071W	45.2	250	4e-53
FAB7 PICST_32277	YKL071W	40.64	251	3e-42
YKH1.1 PICST_32278	YKL071W	40	250	7e-43
PICST_59029	YKL033W-A	51.69	236	1e-43
YEX1 PICST_54676	YKL027W	61	400	6e-137
NPO2 PICST_56894	YJR149W J2213	42.52	381	5e-77
TNR3 PICST_46967	YJR142W J2171	41.69	331	1e-66
PICST_46289	YJR124C J2046	49.09	440	5e-110
PICST_35491	YJR116W J2031	41	261	5e-39
PICST_42853	YJR098C J1936	42.52	588	3e-118
AKR2 PICST_31498	YJR096W J1926	40.43	282	8e-58
PICST_36516	YJR008W J1431 YJR83.9	41.76	352	3e-68
MAL9 PICST_29292	YJL216C J0228 HRF581	49.83	578	9e-160
MAL6 PICST_42120	YJL216C J0228 HRF581	49.15	588	3e-163
MAL7 PICST_60352	YJL216C J0228 HRF581	48.72	587	6e-159
AGL1 PICST_62666	YJL216C J0228 HRF581	48.55	587	8e-147
MAL8 PICST_78743	YJL216C J0228 HRF581	48.21	587	8e-156
GIN1 PICST_77168	YJL206C J0316	40.08	484	1e-94
PHO87 PICST_86239	YJL198W J0336	49.16	775	3e-180
PHO91 PICST_83361	YJL198W J0336	45.79	618	3e-133
TOS1 PICST_87531	YJL171C J0512	41.49	241	1e-36
PICST_65460	YJL068C J1102 HRE299	50	298	3e-79
PICST_79930	YJL055W J1148	59.91	217	6e-75
SDH1 PICST_66251	YJL045W J1194	76.95	642	0
PICST_32802	YJL010C J1357	51.82	658	0
PICST_61312	YIR035C	46.25	253	6e-61
PICST_55366	YIP1 YGR172C	47.66	256	6e-44
MAL6 PICST_42120	YIL172C; YJL221C J0218 HRE589	49.4	581	4e-161
MAL9 PICST_29292	YIL172C; YJL221C J0218 HRE589	49.23	583	4e-157
AGL1 PICST_62666	YIL172C; YJL221C J0218 HRE589	49.14	582	4e-148
MAL8 PICST_78743	YIL172C; YJL221C J0218 HRE589	49.06	585	3e-155
MAL7 PICST_60352	YIL172C; YJL221C J0218 HRE589	48.45	582	3e-152
SUT3 PICST_27984	YIL170W YI9402.06B	60.31	451	8e-154
sut2 SUT2 PICST_27983	YIL170W YI9402.06B	60.31	451	9e-154
SUT4 PICST_64741	YIL170W YI9402.06B	60.09	451	3e-153
SUT1 PICST_66414	YIL170W YI9402.06B	59.16	431	5e-146
ALT1 PICST_65827	YIL166C	45.7	512	4e-117
ALT2 PICST_46242	YIL166C	43.46	543	3e-122
DAL11 PICST_33997	YIL166C	42.37	498	2e-106
PICST_34802	YIL166C	41.45	509	3e-107
PICST_89184	YIL108W	41.06	733	1e-142
PICST_55094	YIL096C	40.5	321	2e-63
PICST_84833	YIL091C	42.13	667	4e-137
PICST_54534	YIL083C	51.36	368	4e-99
PICST_29524	YIL067C	42.16	714	1e-127
FLX2 PICST_45267	YIL006W	51.39	323	7e-87
PICST_39512	YIH1 YCR059C YCR59C	47.31	260	1e-62
PICST_62920	YHR202W	43.09	543	2e-115
PICST_56464	YHR122W	55.74	235	1e-58
DNP1 PICST_75911	YHR113W	56.26	487	2e-156
PICST_59680	YHR112C	55.76	373	2e-121
MDR110 PICST_46042	YHR048W	45.47	508	1e-111
PRO2 PICST_29301	YHR033W	54.05	420	1e-126
PICST_32724	YHR032W	49.11	393	5e-101
PICST_29306	YHR032W	42.64	394	2e-82
ERC1 PICST_30992	YHR032W	42.06	554	2e-115
PICST_54310	YHR032W	42.03	395	2e-93
YHI0 PICST_84407	YHR020W	63.58	670	0
DAD1 PICST_70688	YHR009C	56.48	301	1e-90
YEX1 PICST_54676	YHR003C	47.93	434	4e-115
YHM2 PICST_78537	YHM2 YMR241W YM9408.03	75.17	294	4e-123
YHM1 PICST_60316	YHM1 SHM1 YDL198C D1214	81.69	295	7e-132
UGP1 PICST_40866	YHL012W	40.58	446	8e-85
FOC1 PICST_47526	YHL008C	53.87	336	2e-100
YHC3 PICST_51733	YHC3 BTN1 YJL059W J1139	48.18	411	3e-77
PICST_87049	YGR266W	43.78	715	6e-146
PICST_35157	YGR210C G7748	70	410	1e-153
PICST_80857	YGR207C G7742	59.77	261	3e-79
PICST_38956	YGR205W G7737	42.23	296	8e-53
TEF4 PICST_88081	YGR201C G7727	41.35	208	9e-36
PICST_42420	YGR173W	68.83	369	6e-149
PICST_81735	YGR173W	49.86	369	1e-95
PICST_57033	YGR149W G6639	46.53	331	8e-75
SUL1 PICST_85698	YGR125W G6362	41.46	984	0
PICST_46178	YGR110W G6140	41.24	434	8e-82
TAL1 PICST_74289	YGR043C	61.3	323	6e-119
PICST_57391	YGR031W	40.66	273	9e-56
CYK2 PICST_30734	YGR012W	63.66	355	4e-123
CYK1 PICST_59891	YGR012W	40.29	340	4e-57
GRE2 PICST_72153	YGL157W G1857	52.05	342	1e-89
GRP1 PICST_36555	YGL157W G1857	44.44	342	2e-78
GRP3.4 PICST_49223	YGL157W G1857	43.99	341	2e-72
GRP3.3 PICST_58065	YGL157W G1857	43.07	339	7e-72
GRP3.1 PICST_32463	YGL157W G1857	41.52	342	2e-72
GRP3.2 PICST_56762	YGL157W G1857	41.52	342	4e-66
GRP2.1 PICST_42452	YGL157W G1857	41.11	343	1e-68
GRP2.2 PICST_34974	YGL157W G1857	40.8	299	3e-59
PICST_30676	YGL114W	52.63	703	2e-174
PICST_42834	YGL101W	49.77	219	2e-56
PICST_29232	YGL085W	40.66	273	4e-47
BCK4 PICST_29203	YGL059W	41.39	459	1e-84
GRE2 PICST_72153	YGL039W	49.27	341	6e-83
GRP3.4 PICST_49223	YGL039W	44.12	340	1e-72
GRP1 PICST_36555	YGL039W	43.53	340	2e-77
GRP3.3 PICST_58065	YGL039W	42.18	339	6e-71
GRP3.2 PICST_56762	YGL039W	41.69	343	1e-69
GRP3.1 PICST_32463	YGL039W	41.18	340	7e-72
GRP2.1 PICST_42452	YGL039W	40.24	338	6e-70
GRP2.2 PICST_34974	YGL039W	40	300	3e-61
PICST_62767	YFR006W	54.53	475	1e-144
PICST_60438	YFL034W	44.43	799	8e-161
PICST_27149	YER163C SYGP-ORF3	46.86	239	1e-56
PICST_43180	YER156C	62.94	340	2e-116
YEY2 PICST_89470	YER152C	42.43	436	1e-97
FMP29 PICST_28269	YER080W	42.51	621	1e-145
PICST_67038	YER078C	48.28	524	2e-138
PICST_29980	YER010C	50	230	2e-57
OSM1 PICST_45689	YEL047C SYGP-ORF35	44.03	461	1e-91
UTR1 PICST_87580	YEL041W SYGP-ORF17	50.27	370	2e-107
FLX2 PICST_45267	YEL006W	46.05	354	1e-76
ETF3 PICST_90176	YEF3 EFC1 TEF3 YEF3A YLR249W L9672.5	76.48	1046	0
YEA4 PICST_44590	YEA4 YEL004W	41.45	304	2e-45
GRE2 PICST_72153	YDR541C	47.48	337	3e-82
GRP1 PICST_36555	YDR541C	46.76	340	6e-81
GRP3.3 PICST_58065	YDR541C	44.84	339	3e-75
GRP3.2 PICST_56762	YDR541C	43.62	337	1e-71
GRP3.4 PICST_49223	YDR541C	42.48	339	1e-66
GRP3.1 PICST_32463	YDR541C	42.18	339	1e-73
GRP2.1 PICST_42452	YDR541C	41.04	346	3e-69
PICST_57761	YDR531W	49.31	363	8e-75
APE3.2 PICST_28372	YDR415C	46.38	373	1e-93
SYR1 PICST_38727	YDR341C D9651.10	71.38	608	0
PICST_54310	YDR338C D9651.8	53.22	451	4e-121
ERC1 PICST_30992	YDR338C D9651.8	44.97	447	2e-98
PICST_32724	YDR338C D9651.8	42.24	464	1e-90
PICST_29306	YDR338C D9651.8	40.82	441	7e-89
PICST_52347	YDR306C	46.99	366	7e-88
PICST_58312	YDR282C	48.88	268	9e-67
PICST_65933	YDR128W	43.66	536	7e-114
RKS1 PICST_86603	YDR109C	63.97	494	0
PICST_34004	YDR090C	59	200	5e-63
PRW1 PICST_83842	YDL156W D1536	40.41	532	6e-91
KPR1 PICST_34207	YDL144C	46.18	353	3e-77
AKR4 PICST_48452	YDL124W D2240	47.97	296	3e-67
AKR5 PICST_48294	YDL124W D2240	42.76	297	8e-61
AKR3 PICST_32538	YDL124W D2240	41.13	265	4e-51
PICST_91291	YDL119C	45.08	295	3e-47
PICST_32420	YDL114W	40.55	254	4e-49
PICST_55443	YDL109C D2325	42.66	640	2e-124
DLH1 PICST_78962	YDL086W	58.97	273	1e-92
HRK1 PICST_82367	YDL025C D2810	55.2	250	8e-75
OCA2 PICST_33265	YDL025C D2810	45.21	376	2e-83
NPR1 PICST_41008	YDL025C D2810	42.74	358	2e-77
YDJ1 PICST_85654	YDJ1 MAS5 YNL064C N2418 YNL2418C	63.5	411	6e-132
PICST_63351	YDC1 YPL087W LPG21W	44.55	321	1e-69
PICST_62058	YCS4 LOC7 YLR272C L8479.14	49.45	1185	0
WDR7 PICST_49918	YCR072C YCR72C	70.11	522	0
PICST_4493	YCR045C YCR45C	41.73	254	1e-40
PICST_28842	YCR045C YCR45C	40.87	416	4e-78
PICST_78175	YCR023C YCR23C YCR241	44.06	572	3e-121
PICST_88213	YCR023C YCR23C YCR241	42.22	630	5e-119
PICST_79909	YCP4 YCR004C YCR4C YCR042	60	205	2e-69
ARN1 PICST_77439	YCL073C YCL70C/YCL71C/YCL73C	41.08	611	1e-115
YCK1 PICST_89119	YCK3 CKI3 YER123W	61.28	359	8e-126
YCK2 PICST_65270	YCK3 CKI3 YER123W	60.97	351	7e-123
HRR25 PICST_67511	YCK3 CKI3 YER123W	46.44	323	5e-78
YCK2 PICST_65270	YCK2 CKI1 YNL154C N1755	82.69	312	2e-158
YCK1 PICST_89119	YCK2 CKI1 YNL154C N1755	73.04	319	3e-133
HRR25 PICST_67511	YCK2 CKI1 YNL154C N1755	53.1	290	2e-83
YCK2 PICST_65270	YCK1 CKI2 YHR135C	82.05	312	2e-156
YCK1 PICST_89119	YCK1 CKI2 YHR135C	72.1	319	8e-131
HRR25 PICST_67511	YCK1 CKI2 YHR135C	53.79	290	6e-85
YCK2 PICST_65270	YCK1	82.05	312	3e-156
YCK1 PICST_89119	YCK1	72.1	319	1e-130
HRR25 PICST_67511	YCK1	53.79	290	5e-85
PICST_70510	YCF1 YDR135C YD9302.11C	56.3	1531	0
PICST_36940	YCF1 YDR135C YD9302.11C	46.05	1190	0
BPT1 PICST_32401	YCF1 YDR135C YD9302.11C	40.35	1534	0
PICST_69625	YBT1 BAT1 YLL048C	50.65	1680	0
PICST_60505	YBR246W YBR1634	41.04	385	2e-79
PICST_42834	YBR242W YBR1627	49.08	218	2e-55
YBR1 PICST_56933	YBR241C YBR1625	44.79	489	7e-113
FST9 PICST_77215	YBR239C YBR1622	48.12	266	6e-66
PICST_40457	YBR235W YBR1601	52.27	905	0
PYC2 PICST_33225	YBR220C YBR1510	50.36	554	2e-151
PICST_45794	YBR187W YBR1310	57.38	237	8e-65
DTR1 PICST_29843	YBR180W YBR1242	42.53	475	1e-72
PICST_36810	YBR139W YBR1015	58.18	428	1e-148
CPY2 PICST_38351	YBR139W YBR1015	53.2	485	1e-150
PICST_31676	YBR139W YBR1015	51.16	430	2e-130
YBU4 PICST_74933	YBR094W YBR0821	43.28	751	7e-154
PICST_46351	YBR074W/YBR075W YBR0718/YBR0719	45.62	331	9e-76
AQR2 PICST_60920	YBR043C YBR0413	46.45	620	1e-153
PICST_81171	YBL104C/YBL103C-A YBL0808	40.83	943	0
PICST_48387	YBL036C YBL0413	56.97	244	1e-73
YAT1 PICST_68034	YAT1 YAR035W	45	700	3e-158
PICST_31200	YAP1802 YGR241C G8610	43.64	275	1e-58
PICST_31200	YAP1801 YHR161C	43.16	285	7e-60
PICST_54240	YAL017W YAL002 FUN31	65.58	276	2e-107
PICST_54240	YAL017W YAL002 FUN31	40.55	217	2e-32
YAK2 PICST_15651	YAK1 YJL141C J0652	55.48	438	5e-142
YAF9 PICST_44008	YAF9 YNL107W N1966	43.69	222	7e-44
XYL2 PICST_86924	XYL2 YLR070C	46.34	369	4e-81
HPT1 PICST_66841	XPT1 YJR133W J2118	57.21	208	1e-56
XKS1 PICST_68734	XKS1 YGR194C G7584	42.86	623	4e-132
XKS1 PICST_68734	XKS1 XYK	44.31	589	3e-130
SYWC PICST_53719	WRS1 YOL097C HRE432	76.4	411	0
SYWC PICST_53719	WRS1	76.16	411	0
PICST_32495	WHI2 YOR043W	43	293	1e-48
PICST_34970	VTI1 YMR197C YM9646.10C	45.81	203	3e-41
VTC4 PICST_83565	VTC4 PHM3 YJL012C J1345	63.37	718	0
VTC2 PICST_33877	VTC3 PHM2 YPL019C	44.86	593	5e-120
VTC2 PICST_33877	VTC2 PHM1 YFL004W	46.84	553	6e-122
VRG4 PICST_48772	VRG4 GOG5 LDB3 MCD3 VAN2 VIG4 YGL225W	64.8	321	3e-101
PICST_67545	VPS74 YDR372C D9481.15	62.83	304	6e-90
VPS62 PICST_37519	VPS62 YGR141W	48.12	399	1e-99
PICST_60303	VPS4 CSC1 DID6 END13 GRD13 VPL4 VPT10 YPR173C P9705.10	74.71	435	0
SAP11 PICST_86369	VPS4 CSC1 DID6 END13 GRD13 VPL4 VPT10 YPR173C P9705.10	43.22	317	6e-62
CDC48 PICST_67138	VPS4 CSC1 DID6 END13 GRD13 VPL4 VPT10 YPR173C P9705.10	40.44	225	2e-40
RPT4 PICST_85761	VPS4 CSC1 DID6 END13 GRD13 VPL4 VPT10 YPR173C P9705.10	40.17	229	1e-37
VPS34 PICST_42745	VPS34 END12 PEP15 VPL7 VPT29 YLR240W L9672.10	48.76	484	9e-109
PICST_64663	VPS26 PEP8 VPT4 YJL053W J1152	43.16	380	3e-81
VPS24 PICST_41057	VPS24 DID3 YKL041W YKL254	44.44	207	2e-36
VPS21 PICST_63641	VPS21 VPS12 VPT12 YPT21 YPT51 YOR089C YOR3154C	69.81	212	4e-71
YPT52 PICST_51244	VPS21 VPS12 VPT12 YPT21 YPT51 YOR089C YOR3154C	50.72	207	1e-46
VPS13 PICST_75133	VPS13 SOI1 VPT2 YLL040C	41.27	3213	0
PICST_73603	VPS1 LAM1 SPO15 YKR001C	73.28	711	0
PICST_29756	VPS1 LAM1 SPO15 YKR001C	45.89	560	6e-142
VPH1 PICST_52299	VPH1 YOR270C	57.37	814	0
VPH3 PICST_67737	VPH1 YOR270C	44.61	937	0
VCX1.2 PICST_53985	VNX1 YNL321W N0339	49.87	770	0
PICST_69625	VMR1 YHL035C	44.87	1647	0
VMA8 PICST_80851	VMA8 YEL051W SYGP-ORF11	86.63	202	4e-102
VMA6 PICST_71868	VMA6 YLR447C L9324.8	63.46	353	7e-134
VMA5 PICST_58102	VMA5 VAT3 VATC YKL080W YKL410	51.44	383	2e-110
VMA4 PICST_60924	VMA4 VAT5 YOR332W O6241	55.75	226	3e-50
VMA2 PICST_48891	VMA2 VAT2 YBR127C YBR1002	91.34	485	0
TFP1 PICST_75615	VMA1	86.3	343	6e-176
TFP1 PICST_75615	VMA1	80.58	278	4e-137
TFP1 PICST_75615	VMA1	69.19	1029	0
TFP1 PICST_75615	VMA1	69	1029	0
TFP1 PICST_75615	VMA1	68.9	1029	0
TFP1 PICST_75615	VMA1	68.9	1029	0
VCX1.1 PICST_67118	VCX1 HUM1 MNR1 YDL128W	64.78	389	1e-126
SGE1.2 PICST_50606	VBA2 YBR293W YBR2109	48.31	474	5e-98
VAS1 PICST_72245	VAS1 YGR094W	71.5	979	0
VAN1 PICST_63364	VAN1 VRG7 YML115C YM8339.04C	67.75	369	3e-150
ANP1 PICST_77556	VAN1 VRG7 YML115C YM8339.04C	52.81	392	6e-114
VAC8 PICST_74520	VAC8 YEB3 YEL013W	69.02	581	0
PICST_77158	VAC14 SVP2 YLR386W L3502.1	42.76	304	5e-64
PICST_77158	VAC14 SVP2 YLR386W L3502.1	40.15	269	1e-49
UTR4 PICST_44113	UTR4 YEL038W SYGP-ORF20	50.41	242	8e-58
PICST_40512	UTR2 CRH2 YEL040W SYGP-ORF18	52.13	328	1e-86
UTR1 PICST_87580	UTR1 YJR049C J1655	52.42	414	6e-121
UTR1 PICST_87580	UTR1	52.17	414	2e-120
PICST_70134	UTP7 KRE31 YER082C	57.51	539	0
PICST_69662	UTP4 YDR324C	42.8	764	7e-159
PICST_36402	UTP30 YKR060W	44.21	233	1e-44
PICST_80614	UTP22 YGR090W	47.31	1171	0
UTP21 PICST_65683	UTP21 YLR409C L8084.22	58.23	936	0
UTP13 PICST_60468	UTP18 YJL069C J1098 HRE594	44.89	597	9e-125
PICST_89153	UTP15 YMR093W YM9582.18	53.27	505	1e-153
PICST_1171	UTP14 YML093W	47.38	686	2e-118
PICST_83827	UTP13 YLR222C	49.09	821	0
PICST_82900	UTP11 YKL099C YKL449	53.57	252	3e-54
SIM1 PICST_69526	UTH1 YKR042W	66.8	259	9e-99
SUN4 PICST_89784	UTH1 YKR042W	60.38	260	6e-90
URK1 PICST_81319	URK1 YNR012W N2050	50.6	502	1e-130
URE2 PICST_46914	URE2 YNL229C N1165	80.78	255	6e-127
URE2 PICST_46914	URE2	80.78	255	5e-127
URE2 PICST_46914	URE2	80.78	255	6e-127
URE2 PICST_46914	URE2	80.78	255	7e-127
URA7 PICST_78143	URA8 YJR103W J1962	71.33	565	0
URA7 PICST_78143	URA7 YBL039C YBL0410	71.63	564	0
URA5 PICST_90848	URA5 PYR5 YML106W YM8339.13	62.84	218	4e-60
URA4 PICST_32048	URA4 YLR420W L9931.1	58.2	366	4e-131
URA3 PICST_50417	URA3 YEL021W	72.41	261	2e-116
URA2 PICST_90563	URA2 YJL130C J0686	71.5	2228	0
CPA2 PICST_50410	URA2 YJL130C J0686	56.73	1077	0
CPA1 PICST_28533	URA2 YJL130C J0686	44.69	414	8e-93
URA5 PICST_90848	URA10 YMR271C YM8156.13C	62.39	218	3e-63
PICST_40526	UPC2 MOX4 YDR213W YD8142.14 YD8142B.05	65.2	319	2e-119
PICST_42190	UNG1 YML021C	45.79	273	4e-63
PICST_42190	UNG1	45.42	273	2e-62
RIS1 PICST_59609	ULS1 DIS1 RIS1 TID4 YOR191W	41.79	737	2e-154
UGP1 PICST_40866	UGP1 YKL035W YKL248	77.85	474	0
UGA4 PICST_39042	UGA4 YDL210W D1037	51.37	547	2e-137
PICST_64090	UGA4 YDL210W D1037	50.59	512	2e-125
PICST_64090	UGA4	54.13	351	5e-106
UGA4 PICST_39042	UGA4	53.78	370	5e-102
UGA2 PICST_40468	UGA2 UGA5 YBR006W YBR0112	60.37	487	4e-169
UGA22 PICST_57266	UGA2 UGA5 YBR006W YBR0112	51.19	504	1e-133
UGA1.2 PICST_46781	UGA1 YGR019W	66.74	466	0
UGA1.1 PICST_54153	UGA1 YGR019W	54.8	469	2e-151
PICST_64503	UFD2 YDL190C D1255	43.45	969	0
UFD1 PICST_87707	UFD1 PIP3 YGR048W	57.47	348	3e-102
UBP6 PICST_37903	UBP6 YFR010W	45.18	498	1e-106
PICST_87051	UBP13 YBL067C YBL0621	43.17	315	1e-71
PICST_69820	UBP12 YJL197W J0340	47.74	266	9e-55
PICST_59469	UBP10 DOT4 YNL186W N1619	53.53	411	7e-111
PICST_54531	UBP1 YDL122W D2250	43.06	483	6e-76
PICST_73878	UBI4 SCD2 YLL039C	100	304	3e-172
PICST_73878	UBI4 SCD2 YLL039C	100	304	3e-172
PICST_35186	UBC6 DOA2 YER100W	55.77	208	3e-66
PICST_71285	UBC1 YDR177W YD9395.10	58.99	217	3e-66
UBA4 PICST_81395	UBA4 NCS3 YHR111W	53.32	407	5e-121
PICST_46734	UBA3 YPR066W YP9499.21	40.47	299	5e-59
PICST_46734	UBA3	40.47	299	7e-59
UBA2 PICST_87984	UBA2 PIP2 UAL1 YDR390C D9509.10	41.93	632	9e-116
PICST_69865	UBA1 YKL210W	68.57	1015	0
PICST_56695	TYW3 YGL050W	54.67	225	1e-58
YPO7 PICST_67514	TYW1 YPL207W	58.81	636	0
TYS1 PICST_74631	TYS1 MGM104 YGR185C G7522	71.96	403	1e-162
TYR1 PICST_52223	TYR1 YBR166C YBR1218	65.24	443	9e-173
PICST_63551	TUP1 AAR1 AER2 AMM1 CYC9 FLK1 SFL2 UMR7 YCR084C YCR84C	73.7	270	3e-112
TUF1 PICST_65888	TUF1 TUFM YOR187W	77.49	431	3e-180
TUB1 PICST_89181	TUB3 YML124C YM7056.02C	86.04	444	0
TUB2 PICST_84476	TUB3 YML124C YM7056.02C	41.03	446	2e-94
TUB2 PICST_84476	TUB2 YFL037W	88.48	434	0
TUB1 PICST_89181	TUB1 YML085C	87.89	446	0
TUB2 PICST_84476	TUB1 YML085C	41.16	447	7e-96
PICST_79024	TSR2 YLR435W	52.24	201	5e-46
PICST_71429	TSR1 YDL060W	50.45	785	0
TPS3 PICST_60441	TSL1 YML100W	41.2	847	0
TRR1 PICST_59792	TRR2 YHR106W	74.29	319	4e-148
TRR1 PICST_59792	TRR1 YDR353W D9476.5	77.12	319	6e-152
TRP5 PICST_69669	TRP5 YGL026C	75.64	706	0
TRP4 PICST_34016	TRP4 YDR354W D9476.4	45.17	383	5e-71
TRP6 PICST_91065	TRP3 YKL211C	57.43	505	1e-154
TRP2 PICST_85710	TRP2 YER090W	67.78	509	0
TRM9 PICST_53251	TRM9 YML014W YM9571.04	54.04	272	9e-76
TRM8 PICST_56862	TRM8 YDL201W D1075	72.04	279	6e-117
TRM7 PICST_38384	TRM7 YBR061C YBR0527	68.39	310	7e-112
SPB1 PICST_90578	TRM7 YBR061C YBR0527	43.98	216	1e-41
PICST_45914	TRM5 YHR070W	48.37	490	5e-121
PICST_48845	TRM44 YPL030W	52.36	573	2e-145
TRM2 PICST_51919	TRM2 NUC2 NUD1 RNC1 YKR056W	57.14	567	0
PICST_50882	TRM11 YOL124C	60.41	437	8e-141
PICST_26415	TRM10 YOL093W O0926	43.3	261	1e-52
TRM3 PICST_65944	TRM1 YDR120C YD9727.15C	47	566	2e-139
TRM3 PICST_65944	TRM1	46.82	566	5e-138
TRM3 PICST_65944	TRM1	46.82	566	1e-137
TRK1 PICST_61578	TRK2 RPD2 YKR050W	62.95	440	6e-158
TRK1 PICST_61578	TRK1 YJL129C J0693	55.53	470	3e-147
TRF4 PICST_52420	TRF5 YNL299W N0440	55.93	354	2e-123
TRA12 PICST_47351	TRA1 YHR099W	54.31	545	3e-178
TRA12 PICST_47351	TRA1 YHR099W	51.7	1681	0
PICST_167	TRA1 YHR099W	46.24	1542	0
PICST_56016	TPT1 YOL102C HRE230	40.93	215	2e-38
TPS3 PICST_60441	TPS3 YMR261C YM8156.03C	42.07	858	0
TPS2 PICST_79118	TPS2 PFK3 YDR074W YD8554.07	53.44	900	0
TPS1 PICST_41330	TPS1 BYP1 CIF1 FDP1 GGS1 GLC6 TSS1 YBR126C YBR0922	75.16	467	0
TPS1 PICST_41330	TPS1	74.95	467	0
MDR18 PICST_50953	TPO4 YOR273C O5440	51.9	501	5e-140
MDR13 PICST_43743	TPO3 YPR156C P9584.7	60.33	610	0
MDR13 PICST_43743	TPO2 YGR138C G6417	61.92	583	0
MDR112 PICST_85553	TPO1 YLL028W L0939	49.71	517	2e-137
PICST_30809	TPN1 YGL186C G1370	60.04	523	3e-155
PICST_30904	TPN1 YGL186C G1370	47.82	527	1e-111
PICST_70266	TPK3 PKA3 YKL166C YKL630	76.69	326	6e-146
TPK2 PICST_68202	TPK3 PKA3 YKL166C YKL630	72.97	333	1e-147
PICST_65437	TPK3 PKA3 YKL166C YKL630	44.26	305	5e-65
YPK2 PICST_65306	TPK3 PKA3 YKL166C YKL630	40.8	326	2e-68
TPK2 PICST_68202	TPK2 PKA2 YKR1 YPL203W	85.76	330	2e-171
PICST_70266	TPK2 PKA2 YKR1 YPL203W	75.84	327	3e-148
PICST_65437	TPK2 PKA2 YKR1 YPL203W	43.65	307	6e-62
PICST_81215	TPK2 PKA2 YKR1 YPL203W	41.75	297	1e-60
YPK2 PICST_65306	TPK2 PKA2 YKR1 YPL203W	40.58	308	1e-65
PICST_70266	TPK1 PKA1 SRA3 YJL164C J0541	76.16	323	1e-145
TPK2 PICST_68202	TPK1 PKA1 SRA3 YJL164C J0541	69.8	351	3e-147
PICST_65437	TPK1 PKA1 SRA3 YJL164C J0541	42.09	297	5e-61
YPK2 PICST_65306	TPK1 PKA1 SRA3 YJL164C J0541	40.73	302	3e-68
TPI1 PICST_91105	TPI1 YDR050C YD9609.05C	65.99	247	1e-86
PICST_81383	TPD3 YAL016W FUN32	52.72	626	0
TPC1 PICST_60941	TPC1 YGR096W	40.19	311	2e-56
NUA3 PICST_86611	TPA1 YER049W	50.71	631	3e-165
PICST_53820	TOS3 YGL179C G1618	40.76	395	4e-70
TOS1 PICST_87531	TOS1 YBR162C YBR1213	49.68	471	4e-110
TOR2 PICST_33151	TOR2 DRR2 TSC14 YKL203C	60.19	2482	0
TOR2 PICST_33151	TOR1 DRR1 YJR066W J1803	57.7	2482	0
TOP3 PICST_34564	TOP3 EDR1 YLR234W L8083.3	48.38	647	1e-179
TOP2 PICST_74317	TOP2 YNL088W	63.4	1194	0
TOP2 PICST_74317	TOP2 YNL088W	63.4	1194	0
TOP2 PICST_74317	TOP2 YNL088W	63.4	1194	0
TOP2 PICST_74317	TOP2 TOR3 YNL088W N2244	63.4	1194	0
TOP1 PICST_46944	TOP1 MAK1 YOL006C	66.61	632	0
TOM70 PICST_81748	TOM71 TOM72 YHR117W	42.78	533	1e-111
TOM70 PICST_81748	TOM70 MAS70 OMP1 YNL121C N1905	43.84	568	1e-120
TOM40 PICST_65224	TOM40 ISP42 MOM38 YMR203W YM8325.04	61.34	388	2e-139
TOM12 PICST_81688	TOM1 SSR2 YDR457W D8035.1	49.86	1101	0
PICST_65602	TOM1 SSR2 YDR457W D8035.1	46.89	354	4e-87
PICST_39422	TMS1 YDR105C	51.33	489	2e-124
TMP1 PICST_37780	TMP1 CDC21 YOR074C YOR29-25	73.31	311	4e-135
PICST_66462	TMN2 YDR107C	49.25	668	1e-160
PICST_58577	TLG2 YOL018C	41.33	346	4e-55
PICST_58577	TLG2	41.33	346	5e-55
TKT TKT1 PICST_67105	TKL2 YBR117C YBR0912	65.83	679	0
DHA1 PICST_53327	TKL2 YBR117C YBR0912	41.65	629	2e-138
TKT TKT1 PICST_67105	TKL1 YPR074C YP9499.29C	69.03	678	0
DHA1 PICST_53327	TKL1 YPR074C YP9499.29C	43.18	674	4e-147
PICST_60807	TIP41 YPR040W YP3085.04	42.29	376	1e-63
TIM50 PICST_52759	TIM50 YPL063W	48.96	433	3e-98
PICST_40652	TIM44 ISP45 MIM44 MPI1 YIL022W	56.48	386	3e-115
TIM23 PICST_83191	TIM23 MAS6 MIM23 MPI3 YNR017W N3180	61.78	225	7e-69
PICST_56763	TIM21 YGR033C	40.58	207	3e-31
PICST_66051	TIF6 CDC95 YPR016C LPZ15C	94.29	245	7e-136
PICST_72556	TIF5 YPR041W YP3085.05	54.55	396	4e-112
IF4F1 PICST_17868	TIF4632 YGL049C	45.61	353	1e-83
IF4F1 PICST_17868	TIF4631 YGR162W	46.13	362	2e-85
TIF35 PICST_80765	TIF35 YDR429C D9461.16	45	280	3e-58
TIF34 PICST_90188	TIF34 YMR146C YM9375.16C	59.83	351	3e-117
RPG1 PICST_75393	TIF32 RPG1 YBR079C YBR0734	40.9	511	1e-102
TIF1 TIF41 PICST_74636	TIF1 TIF41A YKR059W; TIF2 TIF41B YJL138C J0660	76.46	395	1e-172
FAL1 PICST_52941	TIF1 TIF41A YKR059W; TIF2 TIF41B YJL138C J0660	59.13	389	7e-130
DHH1 PICST_90571	TIF1 TIF41A YKR059W; TIF2 TIF41B YJL138C J0660	42.93	368	1e-74
THS1 PICST_78070	THS1 YIL078W	69.36	705	0
MST1 PICST_47981	THS1 YIL078W	46.41	418	4e-111
THR4 PICST_65754	THR4 YCR053W YCR53W	64.85	515	0
THR4 PICST_65754	THR4	64.66	515	0
THR1 PICST_85224	THR1 YHR025W	59.04	354	2e-126
DAL1 PICST_62778	THI73 YLR004C	59.73	519	1e-175
PICST_77822	THI6 YPL214C	41.67	540	3e-95
PICST_30906	THI5 YFL058W	79.59	338	1e-169
PICST_50942	THI4 ESP35 MOL1 YGR144W G6620	63.06	314	8e-110
PDC2 PICST_86443	THI3 KID1 YDL080C	49.91	573	2e-173
PsPDC2	THI3 KID1 YDL080C	49.74	573	4e-171
PDC1	THI3 KID1 YDL080C	48.63	586	1e-174
PDC1 PICST_64926	THI3 KID1 YDL080C	48.46	586	3e-174
PICST_30906	THI13 YDL244W	79.59	338	8e-170
PICST_30906	THI12 YNL332W N0295	79.29	338	4e-169
PICST_30906	THI11 YJR156C J2250	79.29	338	5e-169
PICST_60761	THG1 YGR024C	55.96	218	3e-72
PICST_40606	TGL5 STC2 YOR081C YOR29-32 YOR2964C	53.89	514	4e-143
PICST_40606	TGL4 STC1 YKR089C YKR409	54.13	606	7e-156
TGL1 PICST_29356	TGL1 YKL140W YKL5	42.29	532	2e-111
TFP1 PICST_75615	TFP1 VMA1	69	1029	0
TFP1 PICST_75615	TFP1 VMA1	69	1029	0
TFP1 PICST_75615	TFP1 CLS8 VMA1 YDL185W D1286	68.65	1078	0
PICST_81830	TFG2 YGR005C	42.68	314	7e-61
TFB3 PICST_49633	TFB3 RIG2 YDR460W	41.79	335	6e-68
TFB2 PICST_29855	TFB2 YPL122C	50.28	533	3e-134
PICST_41758	TFA2 YKR062W	44.91	216	1e-49
PICST_86867	TFA1 YKL028W	42.34	333	9e-69
TEF4 PICST_88081	TEF4 EFC1 YKL081W	53.01	415	1e-108
TEF1 TEF3 PICST_65303 PICST_77514	TEF1 YPR080W P9513.7; TEF2 YBR118W YBR0913	89.84	443	0
PICST_42196	TED1 YIL039W	47.08	480	9e-108
BRF1 PICST_40669	TDS4 BRF1 PCF4 YGR246C	64.55	299	1e-109
TDH3 PICST_76518	TDH3 GPD3 YGR192C G7576	75.76	330	4e-153
TDH2 PICST_85794	TDH3 GPD3 YGR192C G7576	75.76	330	5e-152
TDH1 PICST_87252	TDH3 GPD3 YGR192C G7576	72.42	330	3e-147
TDH3 PICST_76518	TDH2 GPD2 YJR009C J1433	75.45	330	4e-153
TDH2 PICST_85794	TDH2 GPD2 YJR009C J1433	74.55	330	3e-150
TDH1 PICST_87252	TDH2 GPD2 YJR009C J1433	71.21	330	3e-145
TDH2 PICST_85794	TDH1 GPD1 SSS2 YJL052W J1154	76.67	330	6e-152
TDH3 PICST_76518	TDH1 GPD1 SSS2 YJL052W J1154	76.67	330	7e-152
TDH1 PICST_87252	TDH1 GPD1 SSS2 YJL052W J1154	73.64	330	7e-148
PICST_81386	TCP1 CCT1 YDR212W YD8142.13 YD8142B.04	83.45	556	0
XYC1 PICST_68263	TCB2 YNL087W N2250	41.44	1081	0
XYC1 PICST_68263	TCB1 YOR086C YOR3141c	44.13	1074	0
PICST_89421	TAZ1 YPR140W	49.38	405	4e-112
GAP1.3 PICST_81453	TAT2 LTG3 SAB2 SCM2 TAP2 YOL020W	52.68	522	5e-132
GAP1.4 PICST_37009	TAT2 LTG3 SAB2 SCM2 TAP2 YOL020W	51.54	518	2e-134
GAP1.1 PICST_32180	TAT2 LTG3 SAB2 SCM2 TAP2 YOL020W	50.96	522	3e-148
GAP1.2 PICST_68755	TAT2 LTG3 SAB2 SCM2 TAP2 YOL020W	50.86	521	6e-143
GAP1.5 PICST_67826	TAT2 LTG3 SAB2 SCM2 TAP2 YOL020W	49.53	527	2e-123
GAP1.6 PICST_78721	TAT2 LTG3 SAB2 SCM2 TAP2 YOL020W	48.93	560	9e-126
GNP2 PICST_89811	TAT2 LTG3 SAB2 SCM2 TAP2 YOL020W	43.95	521	7e-101
HIP1 PICST_29107	TAT2 LTG3 SAB2 SCM2 TAP2 YOL020W	42.97	519	6e-117
GAP1.7 PICST_41966	TAT2 LTG3 SAB2 SCM2 TAP2 YOL020W	41.74	539	3e-108
GNP1 PICST_28779	TAT2 LTG3 SAB2 SCM2 TAP2 YOL020W	40	520	1e-97
GNP2 PICST_89811	TAT1 TAP1 VAP1 YBR069C YBR0710	49.91	529	2e-111
GAP1.2 PICST_68755	TAT1 TAP1 VAP1 YBR069C YBR0710	43.99	541	5e-126
HIP1 PICST_29107	TAT1 TAP1 VAP1 YBR069C YBR0710	41.47	545	3e-113
GAP1.3 PICST_81453	TAT1 TAP1 VAP1 YBR069C YBR0710	41.2	602	9e-105
GAP1.1 PICST_32180	TAT1 TAP1 VAP1 YBR069C YBR0710	40.73	572	2e-118
GAP1.6 PICST_78721	TAT1 TAP1 VAP1 YBR069C YBR0710	40.14	568	1e-102
GNP1 PICST_28779	TAT1 TAP1 VAP1 YBR069C YBR0710	40.14	558	8e-109
GAP1.4 PICST_37009	TAT1 TAP1 VAP1 YBR069C YBR0710	40	610	9e-102
TAO3 PICST_87507	TAO3 PAG1 YIL129C	44.95	2196	0
TAO3 PICST_87507	TAO3	44.95	2196	0
PICST_12788	TAN1 YGL232W	47.31	260	3e-56
TAL1 PICST_74289	TAL1 YLR354C L9638.6	71.12	322	6e-129
TAH13 PICST_55602	TAH18 YPR048W YP9499.06	41.17	634	3e-127
PICST_87852	TAF6 TAF60 YGL112C G2985	44.98	518	6e-109
TAF5 PICST_64717	TAF5 TAF90 YBR198C YBR1410	47.92	795	0
PICST_72662	TAF14 ANC1 CST10 SWP29 TAF30 TFG3 YPL129W	54.8	250	2e-71
PICST_83711	TAE1 NTM1 YBR261C YBR1729	57.83	230	8e-73
SWR1 PICST_62265	SWR1 YDR334W D9651.6	59.55	880	0
ISW1.2 PICST_39246	SWR1 YDR334W D9651.6	43.21	280	1e-57
INO80 PICST_65204	SWR1 YDR334W D9651.6	42.03	364	5e-74
ISW2 PICST_30157	SWR1 YDR334W D9651.6	42.01	319	6e-65
CHD1 PICST_90641	SWR1 YDR334W D9651.6	41.78	225	2e-38
STH1 PICST_85702	SWR1 YDR334W D9651.6	40.87	323	2e-67
ISW1.2 PICST_39246	SWR1 YDR334W D9651.6	40.76	211	5e-39
PICST_35572	SWE1 YJL187C J0406	43.8	395	5e-84
SWD1 PICST_81347	SWD1 CPS50 SAF49 YAR003W FUN16	41.69	439	2e-80
PICST_57599	SVP26 YHR181W	51.75	228	1e-53
SVF1 PICST_28222	SVF1 SGI1 YDR346C	42.86	476	7e-100
SUV3 PICST_31704	SUV3 YPL029W LPB2W	43.02	537	8e-125
PICST_20287	SUR4 APA1 ELO3 SRE1 VBM1 YLR372W L8039.2	71.99	282	5e-94
ELO2 PICST_34675	SUR4 APA1 ELO3 SRE1 VBM1 YLR372W L8039.2	57.45	282	4e-80
SUR2 PICST_77904	SUR2 SYR2 YDR297W D9740.8	57.37	319	8e-106
PICST_83423	SUR1 BCL21 CSG1 LPE15 YPL057C	53.96	391	7e-115
SUP45 PICST_80337	SUP45 SAL4 SUP1 YBR143C YBR1120	79.38	417	0
ERF2 PICST_83594	SUP35 GST1 PNM2 SAL3 SUF12 SUP2 YDR172W YD9395.05	80.47	430	0
ERF2 PICST_83594	SUP35	80.47	430	0
ERF2 PICST_83594	SUP35	80.47	430	0
ERF2 PICST_83594	SUP35	80.47	430	0
ERF2 PICST_83594	SUP35	80.23	430	0
SUN4 PICST_89784	SUN4 SCW3 YNL066W N2411 YNL2411W	67.03	273	2e-105
SIM1 PICST_69526	SUN4 SCW3 YNL066W N2411 YNL2411W	60.95	274	9e-96
SUL2 PICST_80830	SUL2 SEL2 YLR092W L9449.1	50.61	818	0
SUL2 PICST_80830	SUL1 SFP2 YBR294W YBR2110	50.79	827	0
SUB2 PICST_83587	SUB2 YDL084W	77.35	446	0
PICST_85155	SUA7 YPR086W P9513.4	54.85	330	2e-106
PICST_85155	SUA7	54.85	330	2e-106
PICST_33949	SUA5 YGL169W G1660	56.79	405	4e-114
VPH1 PICST_52299	STV1 YMR054W YM9796.07	55.36	466	3e-147
VPH3 PICST_67737	STV1 YMR054W YM9796.07	46.73	978	0
STT4 PICST_79239	STT4 YLR305C L2142.4	41.65	1947	0
STT3 PICST_82607	STT3 YGL022W	68.31	732	0
STR3 PICST_54505	STR3 YGL184C G1601	49.88	423	3e-103
PICST_36608	STR2 YJR130C J2063	43.6	672	1e-147
STL1 PICST_57820	STL1 YDR536W D9719.39	61.54	520	0
XUT6 PICST_33971	STL1 YDR536W D9719.39	41.02	512	1e-95
STL1 PICST_57820	STL1	61.54	520	0
XUT6 PICST_33971	STL1	40.82	512	1e-94
PICST_63418	STI1 YOR027W OR26.17	67.57	333	4e-135
STH1 PICST_85702	STH1 NPS1 YIL126W	63.03	998	0
SNF2 PICST_83690	STH1 NPS1 YIL126W	61.75	868	0
PICST_33727	STH1 NPS1 YIL126W	47.97	271	1e-66
ISW2 PICST_30157	STH1 NPS1 YIL126W	47.13	488	6e-133
ISW1.2 PICST_39246	STH1 NPS1 YIL126W	44.32	449	2e-110
CHD1 PICST_90641	STH1 NPS1 YIL126W	43.46	520	2e-116
PICST_33727	STH1 NPS1 YIL126W	42.08	202	4e-40
STE7 PICST_33851	STE7 YDL159W D1525	47.48	318	7e-67
PICST_35816	STE7 YDL159W D1525	41.28	281	7e-48
PICST_60945	STE4 YOR212W YOR50-2	45.64	390	9e-96
STE24 PICST_35752	STE24 AFC1 YJR117W J2032	50.55	457	5e-123
PICST_33410	STE24 AFC1 YJR117W J2032	44.9	314	2e-69
PICST_63669	STE24 AFC1 YJR117W J2032	40.22	445	4e-78
PICST_56651	STE23 YLR389C L8084.12	43.41	926	0
CST20 PICST_84188	STE20 YHL007C	79.32	295	2e-143
PICST_82371	STE20 YHL007C	60.41	293	3e-100
PICST_89641	STE20 YHL007C	42.11	247	1e-44
PICST_83286	STE20 YHL007C	40.98	244	3e-48
PICST_40725	STE13 YCI1 YOR219C YOR50-9	40.08	726	3e-135
PICST_84653	STE12 YHR084W	52.38	294	1e-82
PICST_67318	STE11 YLR362W L8039.10	59.87	314	6e-106
SSZ1 PICST_85151	SSZ1 PDR13 YHR064C	52.48	545	1e-150
SSY1.5 PICST_58499	SSY1 APF7 SHR10 YDR160W YD8358.14	43.47	582	8e-132
PICST_30447	SSU72 YNL222W N1279	59.35	214	2e-67
SSC1.1 PICST_87680	SSQ1 SSC2 YLR369W	54.91	641	0
SSC1.2 PICST_78689	SSQ1 SSC2 YLR369W	51.93	622	5e-170
SSA2.1 PICST_84662	SSQ1 SSC2 YLR369W	49.44	532	5e-128
SSA2.2 PICST_80761	SSQ1 SSC2 YLR369W	48.43	541	1e-122
KAR2 PICST_69996	SSQ1 SSC2 YLR369W	45.75	553	4e-121
HSP70.1 PICST_79362	SSQ1 SSC2 YLR369W	43.64	566	1e-119
HSP70.2 PICST_45857	SSQ1 SSC2 YLR369W	42.41	540	7e-101
HSP70.3 PICST_38489	SSQ1 SSC2 YLR369W	42.37	590	1e-120
HSP70.4 PICST_28757	SSQ1 SSC2 YLR369W	40.77	574	3e-106
PICST_45972	SSO2 YMR183C YM8010.13C	48.85	260	8e-56
PICST_34593	SSO2 YMR183C YM8010.13C	47.5	240	2e-54
PICST_45972	SSO1 YPL232W P1405	49.21	254	2e-54
PICST_34593	SSO1 YPL232W P1405	49.01	253	1e-53
SSN8 PICST_54418	SSN8 GIG3 NUT9 SRB11 UME3 YNL025C N2805	42.42	363	1e-77
SSN3 CDK8 PICST_89025	SSN3 ARE1 CDK8 GIG2 SRB10 UME5 YPL042C	60.29	350	1e-119
SSL2 PICST_82790	SSL2 LOM3 RAD25 UVS112 YIL143C	80.1	764	0
PICST_29472	SSL1 YLR005W	48.91	458	2e-122
PICST_29472	SSL1	48.69	458	1e-121
PICST_88417	SSF2 YDR312W D9740.2	49.74	388	3e-100
PICST_88417	SSF1 YHR066W	46.83	457	3e-99
SSE1 PICST_80235	SSE2 HSP YBR169C YBR1221	62.71	649	0
SSE1 PICST_80235	SSE1 MSI3 YPL106C LPG3C	64.56	649	0
SSD1 PICST_82373	SSD1 CLA1 RLD1 SRK1 YDR293C D9819.4	47.88	1201	0
SSC1.2 PICST_78689	SSC1 ENS1 YJR045C J1639	81.39	634	0
SSC1.1 PICST_87680	SSC1 ENS1 YJR045C J1639	59.05	630	0
KAR2 PICST_69996	SSC1 ENS1 YJR045C J1639	53.83	548	2e-146
HSP70.1 PICST_79362	SSC1 ENS1 YJR045C J1639	51.16	561	4e-143
SSA2.2 PICST_80761	SSC1 ENS1 YJR045C J1639	51.13	622	3e-139
SSA2.1 PICST_84662	SSC1 ENS1 YJR045C J1639	50.82	612	5e-145
HSP70.4 PICST_28757	SSC1 ENS1 YJR045C J1639	44.13	528	2e-116
HSP70.3 PICST_38489	SSC1 ENS1 YJR045C J1639	42.04	609	6e-128
HSP70.1 PICST_79362	SSB2 YNL209W N1333	85.48	613	0
SSA2.1 PICST_84662	SSB2 YNL209W N1333	64.46	560	0
SSA2.2 PICST_80761	SSB2 YNL209W N1333	62.92	569	0
KAR2 PICST_69996	SSB2 YNL209W N1333	57.71	551	6e-172
HSP70.3 PICST_38489	SSB2 YNL209W N1333	52.9	552	3e-163
SSC1.2 PICST_78689	SSB2 YNL209W N1333	48.12	559	2e-138
HSP70.4 PICST_28757	SSB2 YNL209W N1333	46.87	559	5e-143
HSP70.2 PICST_45857	SSB2 YNL209W N1333	46.63	549	7e-129
SSC1.1 PICST_87680	SSB2 YNL209W N1333	45.37	562	1e-134
HSP70.1 PICST_79362	SSB1 YG101 YDL229W	85.64	613	0
SSA2.1 PICST_84662	SSB1 YG101 YDL229W	64.46	560	0
SSA2.2 PICST_80761	SSB1 YG101 YDL229W	63.09	569	0
KAR2 PICST_69996	SSB1 YG101 YDL229W	58.08	551	1e-172
HSP70.3 PICST_38489	SSB1 YG101 YDL229W	53.08	552	9e-164
SSC1.2 PICST_78689	SSB1 YG101 YDL229W	48.12	559	3e-138
HSP70.2 PICST_45857	SSB1 YG101 YDL229W	46.63	549	1e-128
HSP70.4 PICST_28757	SSB1 YG101 YDL229W	46.51	559	3e-142
SSC1.1 PICST_87680	SSB1 YG101 YDL229W	45.37	562	4e-135
SSA2.2 PICST_80761	SSA4 YER103W	83.31	611	0
SSA2.1 PICST_84662	SSA4 YER103W	82.74	643	0
KAR2 PICST_69996	SSA4 YER103W	63.22	609	0
HSP70.1 PICST_79362	SSA4 YER103W	60.66	605	0
HSP70.3 PICST_38489	SSA4 YER103W	54.55	605	0
HSP70.2 PICST_45857	SSA4 YER103W	48.74	597	1e-150
HSP70.4 PICST_28757	SSA4 YER103W	48.24	595	3e-154
SSC1.2 PICST_78689	SSA4 YER103W	48.14	617	1e-151
SSC1.1 PICST_87680	SSA4 YER103W	46.36	591	9e-142
SSA2.1 PICST_84662	SSA3 YBL075C YBL0610 YBL06.07	82.59	609	0
SSA2.2 PICST_80761	SSA3 YBL075C YBL0610 YBL06.07	80.06	652	0
KAR2 PICST_69996	SSA3 YBL075C YBL0610 YBL06.07	63.05	609	0
HSP70.1 PICST_79362	SSA3 YBL075C YBL0610 YBL06.07	60.74	596	0
HSP70.3 PICST_38489	SSA3 YBL075C YBL0610 YBL06.07	55.04	605	0
HSP70.2 PICST_45857	SSA3 YBL075C YBL0610 YBL06.07	48.57	593	2e-151
HSP70.4 PICST_28757	SSA3 YBL075C YBL0610 YBL06.07	48.07	595	2e-154
SSC1.1 PICST_87680	SSA3 YBL075C YBL0610 YBL06.07	47.98	544	1e-140
SSC1.2 PICST_78689	SSA3 YBL075C YBL0610 YBL06.07	47.08	616	1e-150
SSA2.1 PICST_84662	SSA2 YLL024C L0931	83.67	643	0
SSA2.2 PICST_80761	SSA2 YLL024C L0931	79.91	652	0
HSP70.1 PICST_79362	SSA2 YLL024C L0931	63.83	575	0
KAR2 PICST_69996	SSA2 YLL024C L0931	62.17	608	0
HSP70.3 PICST_38489	SSA2 YLL024C L0931	55.87	605	0
HSP70.4 PICST_28757	SSA2 YLL024C L0931	51.95	514	1e-149
SSC1.2 PICST_78689	SSA2 YLL024C L0931	48.78	613	6e-151
HSP70.2 PICST_45857	SSA2 YLL024C L0931	48.15	594	1e-144
SSC1.1 PICST_87680	SSA2 YLL024C L0931	46.14	583	4e-142
SSA2.1 PICST_84662	SSA1 YAL005C	83.26	645	0
SSA2.2 PICST_80761	SSA1 YAL005C	81.29	652	0
HSP70.1 PICST_79362	SSA1 YAL005C	63.39	579	0
KAR2 PICST_69996	SSA1 YAL005C	62.34	608	0
HSP70.3 PICST_38489	SSA1 YAL005C	54.8	604	0
HSP70.4 PICST_28757	SSA1 YAL005C	52.05	513	7e-150
SSC1.2 PICST_78689	SSA1 YAL005C	49.27	613	2e-152
HSP70.2 PICST_45857	SSA1 YAL005C	48.58	597	4e-146
SSC1.1 PICST_87680	SSA1 YAL005C	46.31	583	1e-142
PICST_85645	SRV2 CAP1 YNL138W N1210 N1838	44.36	541	1e-110
SRT1 PICST_29164	SRT1 YMR101C YM6543.08C	42.75	262	5e-58
SRP54 PICST_73416	SRP54 SRH1 YPR088C P9513.14	59.29	506	2e-163
SRP1 PICST_67974	SRP1 KAP60 YNL189W N1606	73.05	538	0
SQT1 PICST_70252	SQT1 YIR012W YIB12W	47.91	382	5e-97
SPT8 PICST_46492	SPT8 YLR055C L2144	41.25	497	6e-101
SPT7 PICST_80611	SPT7 YBR081C YBR0739	55.91	254	1e-76
PICST_70551	SPT5 YML010W YM9571.08	40.43	653	3e-129
PICST_40230	SPT3 YDR392W D9509.12	59.7	335	6e-109
SPT23 PICST_89833	SPT23 YKL020C	40.73	302	2e-52
SPT16 PICST_85971	SPT16 CDC68 SSF1 YGL207W	52.7	964	0
SPT15 PICST_38880	SPT15 BTF1 TBP1 YER148W	79.32	237	4e-103
SPT14 PICST_50490	SPT14 CWH6 GPI3 YPL175W P2269	58.09	439	6e-150
PICST_62621	SPT10 CRE1 SUD1 YJL127C J0702	44.67	347	2e-80
PICST_45705	SPS19 SPX19 YNL202W N1362	65.51	287	4e-105
PICST_57591	SPS19 SPX19 YNL202W N1362	64.62	277	7e-95
SPS1 PICST_62297	SPS1 YDR523C D9719.27	52.87	331	1e-89
PICST_83286	SPS1 YDR523C D9719.27	46.77	263	3e-60
EXG2 PICST_78873	SPR1 SSG1 YOR190W	56.2	395	2e-127
EXG1 PICST_57399	SPR1 SSG1 YOR190W	49.02	410	4e-102
PICST_31282	SPO7 YAL009W	46.83	205	1e-40
SPO14 PICST_81277	SPO14 PLD1 YKR031C	45.69	1171	0
SPF1 PICST_60393	SPF1 YEL031W	64.06	1213	0
SPF1.2 PICST_29627	SPF1 YEL031W	43.85	374	3e-81
PICST_40259	SPE4 YLR146C L9634.5	54.39	285	1e-86
PICST_84352	SPE4 YLR146C L9634.5	50.68	296	3e-88
PICST_84352	SPE3 YPR069C YP9499.24C	73.04	293	1e-132
PICST_40259	SPE3 YPR069C YP9499.24C	48.49	299	1e-84
SPE2 PICST_85160	SPE2 YOL052C O1275	44.59	444	2e-85
SPE1 PICST_90612	SPE1 ORD1 YKL184W	54.25	424	2e-132
SPB4 PICST_62830	SPB4 YFL002C	50.64	622	3e-159
SPB1 PICST_90578	SPB1 YCL054W YCL54W YCL431	64.42	846	0
TRM7 PICST_38384	SPB1 YCL054W YCL54W YCL431	42.18	211	3e-32
XYL2 PICST_86924	SOR2 YDL246C	53.37	371	7e-90
XYL2 PICST_86924	SOR1 SDH1 YJR159W J2395	53.37	371	5e-90
SOL2 PICST_82104	SOL4 YGR248W	41.8	256	9e-53
SOL2 PICST_82104	SOL3 YHR163W	46.25	253	5e-60
SOL1 PICST_60598	SOL2 YCR073W-A YCRX13W	64.31	311	1e-103
SOL1 PICST_60598	SOL1 YNR034W N3291	62.39	327	2e-107
SOL2 PICST_82104	SOL1 YNR034W N3291	41.23	228	9e-39
PICST_82025	SOF1 YLL011W L1339	65.03	469	0
SOD3.2 PICST_34151	SOD2 YHR008C	65.35	228	3e-83
SOD3.1 PICST_63831	SOD2 YHR008C	63.21	212	2e-76
PICST_57750	SNZ3 YFL059W	77.18	298	1e-113
PICST_57750	SNZ2 YNL333W N0290	77.18	298	2e-113
PICST_57750	SNZ1 YMR096W YM6543.03	77.13	293	2e-112
CDR2 PICST_57529	SNQ2 YDR011W YD8119.16	55.98	1438	0
PICST_59509	SNO4 YMR322C YM9924.14C	50.43	232	6e-62
PICST_57121	SNO3 YFL060C	45.68	243	2e-52
PICST_57121	SNO2 YNL334C N0285	45.27	243	3e-52
PICST_57121	SNO1 YMR095C YM6543.02C	46.5	243	1e-49
PICST_53150	SNF5 SWI10 TYE4 YBR289W YBR2036	40.05	397	2e-66
SNF4 PICST_43920	SNF4 CAT3 YGL115W	67.19	317	3e-126
SNF3 PICST_85501	SNF3 YDL194W D1234	55.31	461	4e-155
RGT2 PICST_91253	SNF3 YDL194W D1234	49	498	4e-111
STH1 PICST_85702	SNF2 GAM1 RIC1 SWI2 TYE3 YOR290C	63.62	745	0
SNF2 PICST_83690	SNF2 GAM1 RIC1 SWI2 TYE3 YOR290C	59.26	972	0
PICST_33727	SNF2 GAM1 RIC1 SWI2 TYE3 YOR290C	46.07	280	2e-67
ISW2 PICST_30157	SNF2 GAM1 RIC1 SWI2 TYE3 YOR290C	45.9	488	2e-128
ISW1.2 PICST_39246	SNF2 GAM1 RIC1 SWI2 TYE3 YOR290C	45.09	448	3e-112
CHD1 PICST_90641	SNF2 GAM1 RIC1 SWI2 TYE3 YOR290C	43.14	510	4e-114
PICST_33727	SNF2 GAM1 RIC1 SWI2 TYE3 YOR290C	41.58	202	1e-38
SWR1 PICST_62265	SNF2 GAM1 RIC1 SWI2 TYE3 YOR290C	41.49	335	8e-70
SNF1 PICST_68332	SNF1 CAT1 CCR1 GLC2 PAS14 YDR477W D8035.20	67.01	588	0
PICST_76263	SNF1 CAT1 CCR1 GLC2 PAS14 YDR477W D8035.20	47.04	287	2e-71
PICST_57744	SNF1 CAT1 CCR1 GLC2 PAS14 YDR477W D8035.20	44.61	269	9e-59
PICST_67855	SNF1 CAT1 CCR1 GLC2 PAS14 YDR477W D8035.20	44.31	246	3e-57
KIN2 PICST_65458	SNF1 CAT1 CCR1 GLC2 PAS14 YDR477W D8035.20	41.13	282	3e-61
PICST_59677	SNF1 CAT1 CCR1 GLC2 PAS14 YDR477W D8035.20	40.53	264	5e-44
SMP2 PICST_81508	SMP2 YMR165C YM8520.14C	47.09	654	2e-147
PICST_72127	SMM1 DUS2 YNR015W N2065	48.18	330	8e-89
PICST_62189	SMK1 YPR054W YP9499.10	54.62	368	9e-106
PICST_18249	SMK1 YPR054W YP9499.10	44.11	365	1e-85
SMF2 PICST_53486	SMF3 YLR034C	53.33	255	6e-62
SMF3 PICST_40839	SMF3 YLR034C	52.59	521	1e-136
SMF2 PICST_53486	SMF3 YLR034C	48.85	217	5e-49
SMF1 PICST_84655	SMF3 YLR034C	45.14	494	1e-105
SMF2 PICST_53486	SMF2 YHR050W	59.49	274	7e-74
SMF2 PICST_53486	SMF2 YHR050W	49.2	250	1e-55
SMF1 PICST_84655	SMF2 YHR050W	48.18	521	5e-121
SMF3 PICST_40839	SMF2 YHR050W	48.02	529	3e-118
SMF1 PICST_84655	SMF1 ESP1 YOL122C	57.52	532	4e-161
SMF2 PICST_53486	SMF1 ESP1 YOL122C	46.17	522	2e-113
SMF3 PICST_40839	SMF1 ESP1 YOL122C	44.94	514	3e-111
SMC2 PICST_59451	SMC2 YFR031C	55	1171	0
SLY41.1 PICST_31893	SLY41 YOR307C O5663	44.71	378	6e-72
SLY1 PICST_52201	SLY1 YDR189W YD9395.22 YD9346.01	50.91	658	6e-173
PICST_18249	SLT2 MPK1 YHR030C	66.32	380	3e-154
ERK1 PICST_38082	SLT2 MPK1 YHR030C	50.86	350	2e-85
PICST_33003	SLT2 MPK1 YHR030C	47.15	369	8e-83
PICST_62189	SLT2 MPK1 YHR030C	46.57	335	3e-81
HOG1 PICST_54431	SLT2 MPK1 YHR030C	43.18	352	2e-76
SLN1 PICST_84973	SLN1 YPD2 YIL147C	47.36	739	2e-161
SYN4 PICST_84563	SLM5 YCR024C YCR24C YCR242	44.56	496	2e-115
PICST_34443	SLM3 MTO2 MTU1 YDL033C D2761	49.47	376	1e-100
PICST_65547	SLM2 LIT1 YNL047C N2515 YNL2515P	40.25	472	3e-94
PICST_65547	SLM1 LIT2 YIL105C	41.56	462	2e-91
SLH1 PICST_54312	SLH1 YGR271W G9365	61.91	1990	0
PICST_77657	SLC1 YDL052C	51.72	261	8e-73
PICST_77657	SLC1	51.34	261	4e-71
PICST_85048	SLA2 END4 MOP2 UFG1 YNL243W N1102	55.09	265	3e-88
SKY1 PICST_37422	SKY1 YMR216C YM8261.10C	59.9	207	3e-74
SKY1 PICST_37422	SKY1 YMR216C YM8261.10C	55.81	267	1e-70
SKY2 PICST_77762	SKY1 YMR216C YM8261.10C	46.23	212	2e-46
CHS4 PICST_81785	SKT5 CAL2 CHS4 CSD4 YBL061C YBL0506 YBL0519	54.41	454	4e-133
SKN7 PICST_66106	SKN7 BRY1 POS9 YHR206W	46.59	410	1e-95
SKN7 PICST_66106	SKN7	46.59	410	1e-95
KRE7 PICST_65263	SKN1 YGR143W	62.65	589	0
KRE8 PICST_75745	SKN1 YGR143W	62.29	594	0
KRE6 PICST_63619	SKN1 YGR143W	52.06	436	2e-137
PICST_82371	SKM1 YOL113W HRA655	53.49	344	4e-97
CST20 PICST_84188	SKM1 YOL113W HRA655	50.34	298	1e-83
PICST_82371	SKM1 YOL113W HRA655	41.18	204	4e-36
PICST_82371	SKM1	53.49	344	4e-97
CST20 PICST_84188	SKM1	50.34	298	1e-83
PICST_82371	SKM1	41.18	204	7e-36
PICST_38006	SKI6 ECM20 RRP41 YGR195W G7587	59.66	238	5e-84
PICST_85287	SKI2 YLR398C L8084.17	53.29	1263	0
PICST_53693	SKG3 YLR187W	43.7	508	1e-116
PICST_68058	SIT4 PPH1 YDL047W D2693	82.8	314	4e-158
MCO15 PICST_50823	SIT4 PPH1 YDL047W D2693	61.89	286	2e-108
PICST_81790	SIT4 PPH1 YDL047W D2693	56.72	305	9e-107
PPG1 PICST_85954	SIT4 PPH1 YDL047W D2693	54.24	271	2e-82
GLC7 PICST_85252	SIT4 PPH1 YDL047W D2693	42.81	292	4e-68
PICST_43575	SIT4 PPH1 YDL047W D2693	41.58	279	2e-63
PICST_61419	SIT4 PPH1 YDL047W D2693	41.52	289	5e-63
ARN2 PICST_16494	SIT1 ARN3 YEL065W	53.14	557	3e-154
ARN1 PICST_77439	SIT1 ARN3 YEL065W	47.71	612	1e-134
ARN2 PICST_16494	SIT1	53.14	557	2e-154
ARN1 PICST_77439	SIT1	47.55	612	9e-134
SIS2.2 PICST_42367	SIS2 HAL3 YKR072C	55.38	251	2e-77
SIR2 PICST_2658	SIR2 MAR1 YDL042C D2714	51.35	407	4e-110
SIR3 PICST_40594	SIR2 MAR1 YDL042C D2714	50.34	294	8e-84
GAL83 PICST_58903	SIP2 SPM2 YGL208W G1155	54.86	257	4e-77
SIN3 PICST_62296	SIN3 CPE1 GAM2 RPD1 SDI1 SDS16 UME4 YOL004W	50	1084	0
SUN4 PICST_89784	SIM1 PBP3 YIL123W	69.23	273	8e-109
SIM1 PICST_69526	SIM1 PBP3 YIL123W	64.23	274	2e-101
PICST_65385	SHS1 SEP7 YDL225W	40.7	543	2e-99
PICST_58961	SHQ1 YIL104C	46.56	524	1e-112
SHP1 PICST_67809	SHP1 UBX1 YBL058W YBL0509 YBL0515	46.45	282	3e-64
SHP1 PICST_67809	SHP1	46.1	282	9e-64
SHM2 PICST_67292	SHM2 SHMT2 YLR058C L2156	80.85	470	0
SHM1 PICST_78806	SHM2 SHMT2 YLR058C L2156	60.13	469	2e-169
SHM1 PICST_78806	SHM1 SHMT1 YBR263W YBR1732	68.91	476	0
SHM2 PICST_67292	SHM1 SHMT1 YBR263W YBR1732	59.91	469	6e-159
PICST_54978	SHE9 MDM33 YDR393W D9509.13	54.15	229	7e-59
CHS4 PICST_81785	SHC1 YER096W	44.3	307	2e-63
CRK1 PICST_5847	SGV1 BUR1 YPR161C P9584.8	49.84	319	3e-83
SGS1 PICST_47969	SGS1 TPS1 YMR190C YM9646.02C	49.51	711	0
PICST_64133	SGF29 YCL010C YCL10C	46.97	264	6e-55
SFT2 PICST_55889	SFT2 YBL102W YBL0812	44.78	201	3e-49
SFC1 PICST_60344	SFC1 ACR1 YJR095W J1921	72.26	292	2e-119
SEC24 PICST_88354	SFB2 ISS1 YNL049C N2505 YNL2505C	47.83	828	0
FDH1 PICST_29252	SFA1 SFA YDL168W	71.88	377	9e-146
SEY1 PICST_84922	SEY1 YOR165W O3590	42.01	788	3e-172
PICST_31672	SET2 EZL1 KMT3 YJL168C J0520	41.6	702	3e-130
SET1 PICST_32740	SET1 KMT2 YTX1 YHR119W	58.07	322	4e-92
SES1 PICST_77516	SES1 SERS YDR023W YD9813.01	79.51	449	0
SER3 PICST_87754	SER33 YIL074C	74.68	470	0
SER3 PICST_87754	SER33	74.89	470	0
SER3 PICST_87754	SER3 YER081W	76.29	464	0
PSP1 PICST_40365	SER2 YGR208W G7744	48.03	304	2e-73
SER1 PICST_36392	SER1 SERC YOR184W	58.48	395	2e-127
FEN4 PICST_52466	SEO1 YAL067C	53.15	572	5e-175
SEO1 PICST_11143	SEO1 YAL067C	46.01	489	3e-121
SEO2 PICST_48956	SEO1 YAL067C	42.43	568	7e-122
PICST_38031	SEN2 YLR105C L8004.12	40.46	388	1e-68
SEN1 PICST_81113	SEN1	56.31	396	5e-129
PICST_60243	SEH1 YGL100W	48.53	373	5e-92
PICST_82707	SEF1 YBL066C YBL0501 YBL0526	53.39	575	2e-160
SED5 PICST_90189	SED5 YLR026C	45.35	333	1e-56
SEC9 PICST_89723	SEC9 HSS7 YGR009C	53.36	223	1e-50
SEC7 PICST_28974	SEC7 YDR170C YD9395.01C YD9489.05C	46.61	1564	0
SEC65 PICST_60739	SEC65 YML105C YM8339.14C	45.38	238	8e-48
SEC62 PICST_73203	SEC62 YPL094C LPG14C	43.56	225	7e-41
SEC61 PICST_68832	SEC61 YLR378C L3502.5	68.91	476	0
PMM1 PICST_77262	SEC53 ALG4 YFL045C	75.1	249	5e-113
PICST_77338	SEC27 YGL137W G2827	50.4	881	0
PICST_91200	SEC26 YDR238C YD8419.05C	54.9	969	0
SEC24 PICST_88354	SEC24 ANU1 YIL109C	50.74	806	0
SEC23 PICST_80516	SEC23 YPR181C P9705.14	61.45	773	0
PICST_76723	SEC23 YPR181C P9705.14	40.38	837	2e-150
SEC21 PICST_74925	SEC21 YNL287W N0543	42.34	959	0
SEC18 PICST_86905	SEC18 YBR080C YBR0736	51.62	740	0
AFG2 PICST_90881	SEC18 YBR080C YBR0736	40.38	213	1e-34
PICST_64082	SEC17 YBL050W YBL0517 YBL0505	45.52	268	1e-50
PICST_85298	SEC14 PIT1 YMR079W YM9582.04	70.53	302	6e-127
SEC13 PICST_76043	SEC13 ANU3 YLR208W L8167.4	67.99	303	5e-120
SDT1 PICST_84214	SDT1 SSM1 YGL224C	47.53	223	1e-51
SDS23 PICST_88034	SDS24 YBR214W YBR1501	48.21	336	7e-73
SDS23 PICST_88034	SDS23 YGL056C	48.01	327	8e-72
SDS2 PICST_67704	SDS22 EGP1 YKL193C	59.75	318	8e-92
PICST_28646	SDO1 YLR022C	56.13	253	3e-71
SDH2 PICST_50416	SDH2 SDH SDHB YLL041C	82.05	234	3e-119
SDH1 PICST_66251	SDH1 SDHA YKL148C YKL602	77.48	644	0
SDA1 PICST_82093	SDA1 YGR245C	61.51	769	0
SCW4.1 PICST_89695	SCW4 YGR279C	64.59	257	6e-99
SCW4.2 PICST_57025	SCW4 YGR279C	51.71	263	1e-74
SCW11 PICST_32120	SCW11 YGL028C	59	261	2e-91
SCW4.1 PICST_89695	SCW10 YMR305C YM9952.07C	65.75	254	3e-92
SCW4.2 PICST_57025	SCW10 YMR305C YM9952.07C	50.19	257	3e-69
PICST_42944	SCS7 FAH1 YMR272C YM8156.14C	60.66	366	1e-113
SCO1 PICST_57701	SCO2 YBR024W YBR0308	50.76	262	2e-75
SCO1 PICST_57701	SCO1 YBR037C YBR0406	54.12	279	8e-82
PICST_41423	SCL1 PRC2 PRS2 YGL011C	67.21	244	3e-89
SCJ1 PICST_31961	SCJ1 YMR214W YM8261.08	41.76	364	5e-68
PICST_65437	SCH9 KOM1 YHR205W	60.8	648	0
YPK2 PICST_65306	SCH9 KOM1 YHR205W	47.61	355	3e-97
TPK2 PICST_68202	SCH9 KOM1 YHR205W	42.86	301	8e-65
PICST_70266	SCH9 KOM1 YHR205W	41.91	303	7e-62
PSK1 PICST_56396	SCH9 KOM1 YHR205W	40.13	314	1e-57
SAT4 PICST_73399	SAT4 HAL4 YCR008W YCR8W YCR101 YCR046	62.11	417	8e-149
PICST_50903	SAS3 YBL052C YBL0515 YBL0507	45.1	439	3e-96
PICST_82300	SAS3 YBL052C YBL0515 YBL0507	44.14	256	2e-61
SAS10 PICST_38780	SAS10 UTP3 YDL153C D1545	63.3	218	1e-56
SAP190 PICST_88714	SAP190 YKR028W	53.72	309	1e-85
SAP190 PICST_88714	SAP185 YJL098W J0840	46.82	581	3e-127
SAP190 PICST_88714	SAP155 YFR040W	42.06	321	2e-63
SAP11 PICST_86369	SAP1 YER047C	59.33	445	3e-126
PICST_60303	SAP1 YER047C	41.59	327	2e-63
GAP1.6 PICST_78721	SAM3 YPL274W	51.17	555	2e-129
GAP1.3 PICST_81453	SAM3 YPL274W	48.19	554	4e-117
GAP1.2 PICST_68755	SAM3 YPL274W	46.57	539	1e-126
GAP1.4 PICST_37009	SAM3 YPL274W	44.9	588	3e-114
GAP1.5 PICST_67826	SAM3 YPL274W	43.8	516	1e-90
HIP1 PICST_29107	SAM3 YPL274W	42.41	514	8e-97
GAP1.1 PICST_32180	SAM3 YPL274W	42.34	555	1e-108
GAP1.7 PICST_41966	SAM3 YPL274W	41.3	569	5e-96
SAM2 PICST_65158	SAM2 ETH2 YDR502C D9719.8	78.7	385	6e-163
SAM2 PICST_65158	SAM2	78.44	385	2e-162
SAM2 PICST_65158	SAM1 ETH10 YLR180W L9470.9	78.89	379	2e-160
PICST_31546	SAL1 YNL083W N2312	51.26	556	6e-149
PICST_31546	SAL1 YNL083W	43.27	453	4e-90
SAH1 PICST_76463	SAH1 YER043C	82.41	449	0
PICST_32888	SAC6 YDR129C YD9302.04C	71.52	653	0
SAC3 PICST_59295	SAC3 LEP1 YDR159W YD8358.13	50.12	423	2e-109
PICST_87949	SAC1 RSD1 YKL212W	48.35	577	3e-152
PICST_67177	RVS167 YDR388W D9509.8	67.58	293	9e-125
PICST_50804	RVS161 END6 SPE161 YCR009C YCR9C	72.24	263	5e-115
PICST_86838	RVS161 END6 SPE161 YCR009C YCR9C	40.55	254	5e-54
RVB2 PICST_29898	RVB2 TIH2 TIP49B YPL235W P1060	83.22	447	0
RBV1 PICST_37582	RVB2 TIH2 TIP49B YPL235W P1060	42.11	456	1e-90
RBV1 PICST_37582	RVB1 TIH1 TIP49A YDR190C	77.42	465	0
RVB2 PICST_29898	RVB1 TIH1 TIP49A YDR190C	42.42	455	1e-84
PICST_84038	RTS1 SCS1 YOR014W OR26.04	76.06	401	3e-179
PICST_41151	RTC2 YBR147W YBR1124	48.53	307	1e-75
PICST_57530	RSR1 BUD1 YGR152C G6658	61.04	231	2e-66
PICST_65602	RSP5 MDP1 NPI1 YER125W SYGP-ORF41	83.86	607	0
TOM12 PICST_81688	RSP5 MDP1 NPI1 YER125W SYGP-ORF41	46.37	358	1e-94
PICST_69919	RSN1 YMR266W YM8156.08	51.95	870	0
PICST_87815	RSM7 YJR113C J2020	43	207	1e-44
RSM25 PICST_36916	RSM25 YIL093C	44.83	261	8e-57
RSM22 PICST_86479	RSM22 YKL155C YKL610	42.38	328	8e-71
RSM22 PICST_86479	RSM22 YKL155C YKL610	41.51	212	1e-42
PICST_76726	RSC2 YLR357W L9638.1	48.81	377	5e-100
PICST_76726	RSC1 YGR056W	40.61	618	3e-121
PICST_61583	RRS1 YOR294W	66.83	202	4e-71
RRP9 PICST_43371	RRP9 YPR137W	41.27	550	4e-106
PICST_44458	RRP8 YDR083W D4461	58.06	422	2e-118
RRP6 PICST_68661	RRP6 UNC733 YOR001W	51.13	530	7e-146
RRP5 PICST_83216	RRP5 FMI1 YMR229C YM9959.11C	45.69	1718	0
PICST_59559	RRP45 YDR280W D9954.1	48.46	293	2e-83
PICST_43184	RRP42 YDL111C	44.44	279	7e-57
RRP40 PICST_34164	RRP40 YOL142W	53.73	201	1e-59
RRP40 PICST_34164	RRP40	54.23	201	4e-60
PICST_31470	RRP4 YHR069C	62.6	361	2e-130
RRP3 PICST_57234	RRP3 YHR065C	69.04	407	7e-170
DBP8 PICST_40593	RRP3 YHR065C	42.14	420	5e-84
DRS1 PICST_1703	RRP3 YHR065C	41.41	355	3e-72
PICST_47649	RRP17 YDR412W	41.37	278	4e-33
RRP12 PICST_78497	RRP12 YPL012W	46.53	1182	0
PICST_75818	RRN3 YKL125W	48.73	314	8e-90
COP9 PICST_12458	RRI1 CSN5 JAB1 YDL216C D0888	44.6	213	2e-46
PICST_55226	RRD2 NOH1 YPA2 YPL152W	51.6	376	3e-106
PICST_37112	RRD1 NCS1 YPA1 YIL153W	46.94	294	1e-75
RSA2 PICST_86817	RRB1 YMR131C YM9553.07C	64.4	514	0
RPT6 PICST_71824	RPT6 CIM3 CRL3 SUG1 TBPY TBY1 YGL048C	85.68	391	0
RPT1 PICST_75017	RPT6 CIM3 CRL3 SUG1 TBPY TBY1 YGL048C	50.8	311	6e-83
PRS4 PICST_54032	RPT6 CIM3 CRL3 SUG1 TBPY TBY1 YGL048C	49.7	338	8e-93
RPT5 PICST_52887	RPT6 CIM3 CRL3 SUG1 TBPY TBY1 YGL048C	48.31	296	3e-80
RCA1 PICST_34770	RPT6 CIM3 CRL3 SUG1 TBPY TBY1 YGL048C	44.49	245	5e-52
AFG2 PICST_90881	RPT6 CIM3 CRL3 SUG1 TBPY TBY1 YGL048C	42.97	249	2e-52
RPT3 PICST_66830	RPT6 CIM3 CRL3 SUG1 TBPY TBY1 YGL048C	42.73	344	2e-69
RPT4 PICST_85761	RPT6 CIM3 CRL3 SUG1 TBPY TBY1 YGL048C	42.67	382	2e-84
CDC48 PICST_67138	RPT6 CIM3 CRL3 SUG1 TBPY TBY1 YGL048C	41.7	235	1e-48
AFG2 PICST_90881	RPT6 CIM3 CRL3 SUG1 TBPY TBY1 YGL048C	41.67	228	1e-47
CDC48 PICST_67138	RPT6 CIM3 CRL3 SUG1 TBPY TBY1 YGL048C	41.44	263	6e-57
VCP1 PICST_32083	RPT6 CIM3 CRL3 SUG1 TBPY TBY1 YGL048C	40.37	218	4e-39
RPT5 PICST_52887	RPT5 YTA1 YOR117W O3258 YOR3258W	77.7	435	0
RPT6 PICST_71824	RPT5 YTA1 YOR117W O3258 YOR3258W	49.83	291	2e-83
RPT1 PICST_75017	RPT5 YTA1 YOR117W O3258 YOR3258W	49.15	295	2e-73
PRS4 PICST_54032	RPT5 YTA1 YOR117W O3258 YOR3258W	46.82	299	3e-83
RPT3 PICST_66830	RPT5 YTA1 YOR117W O3258 YOR3258W	44.59	305	4e-67
RPT4 PICST_85761	RPT5 YTA1 YOR117W O3258 YOR3258W	43.93	305	1e-71
RCA1 PICST_34770	RPT5 YTA1 YOR117W O3258 YOR3258W	41.3	247	5e-46
CDC48 PICST_67138	RPT5 YTA1 YOR117W O3258 YOR3258W	40.89	225	5e-48
AFG2 PICST_90881	RPT5 YTA1 YOR117W O3258 YOR3258W	40.39	255	6e-47
RPT4 PICST_85761	RPT4 CRL13 PCS1 SUG2 YOR259C	79.32	411	0
RPT1 PICST_75017	RPT4 CRL13 PCS1 SUG2 YOR259C	47.95	317	1e-76
VCP1 PICST_32083	RPT4 CRL13 PCS1 SUG2 YOR259C	46.12	219	7e-47
RPT6 PICST_71824	RPT4 CRL13 PCS1 SUG2 YOR259C	45.97	372	7e-85
RPT5 PICST_52887	RPT4 CRL13 PCS1 SUG2 YOR259C	44.37	311	5e-72
YTA7 PICST_56164	RPT4 CRL13 PCS1 SUG2 YOR259C	42.57	249	6e-51
VCP1 PICST_32083	RPT4 CRL13 PCS1 SUG2 YOR259C	42.55	235	4e-47
RPT3 PICST_66830	RPT4 CRL13 PCS1 SUG2 YOR259C	42.41	349	2e-68
CDC48 PICST_67138	RPT4 CRL13 PCS1 SUG2 YOR259C	42.13	254	1e-54
AFG2 PICST_90881	RPT4 CRL13 PCS1 SUG2 YOR259C	40.96	271	2e-48
AFG2 PICST_90881	RPT4 CRL13 PCS1 SUG2 YOR259C	40.69	231	5e-45
RCA1 PICST_34770	RPT4 CRL13 PCS1 SUG2 YOR259C	40.24	251	2e-44
MSP1 PICST_33873	RPT4 CRL13 PCS1 SUG2 YOR259C	40.16	244	2e-42
RPT3 PICST_66830	RPT3 YNT1 YTA2 YDR394W D9509.14	88.4	362	0
RPT6 PICST_71824	RPT3 YNT1 YTA2 YDR394W D9509.14	49.83	295	9e-79
RPT1 PICST_75017	RPT3 YNT1 YTA2 YDR394W D9509.14	49.12	283	6e-68
PRS4 PICST_54032	RPT3 YNT1 YTA2 YDR394W D9509.14	48.78	369	4e-100
CDC48 PICST_67138	RPT3 YNT1 YTA2 YDR394W D9509.14	45.16	248	1e-50
AFG3 PICST_82096	RPT3 YNT1 YTA2 YDR394W D9509.14	44.55	202	3e-43
AFG2 PICST_90881	RPT3 YNT1 YTA2 YDR394W D9509.14	43.64	236	1e-50
RPT4 PICST_85761	RPT3 YNT1 YTA2 YDR394W D9509.14	43.54	356	2e-78
VCP1 PICST_32083	RPT3 YNT1 YTA2 YDR394W D9509.14	42.56	242	2e-47
RCA1 PICST_34770	RPT3 YNT1 YTA2 YDR394W D9509.14	42.06	233	8e-44
CDC48 PICST_67138	RPT3 YNT1 YTA2 YDR394W D9509.14	40.88	274	3e-47
AFG2 PICST_90881	RPT3 YNT1 YTA2 YDR394W D9509.14	40.82	245	2e-43
PRS4 PICST_54032	RPT2 YHS4 YTA5 YDL007W D2920	85.01	407	0
RPT6 PICST_71824	RPT2 YHS4 YTA5 YDL007W D2920	52.19	297	1e-92
RPT3 PICST_66830	RPT2 YHS4 YTA5 YDL007W D2920	51.03	339	3e-90
RPT5 PICST_52887	RPT2 YHS4 YTA5 YDL007W D2920	46.86	303	4e-81
CDC48 PICST_67138	RPT2 YHS4 YTA5 YDL007W D2920	46.26	227	1e-55
RPT4 PICST_85761	RPT2 YHS4 YTA5 YDL007W D2920	44.65	318	5e-76
RCA1 PICST_34770	RPT2 YHS4 YTA5 YDL007W D2920	43.15	248	1e-48
RPT1 PICST_75017	RPT2 YHS4 YTA5 YDL007W D2920	42.26	336	1e-74
VCP1 PICST_32083	RPT2 YHS4 YTA5 YDL007W D2920	40.34	238	6e-45
AFG2 PICST_90881	RPT2 YHS4 YTA5 YDL007W D2920	40	260	9e-48
RPT1 PICST_75017	RPT1 CIM5 YTA3 YKL145W	82.87	467	0
RPT6 PICST_71824	RPT1 CIM5 YTA3 YKL145W	53	300	2e-91
RPT3 PICST_66830	RPT1 CIM5 YTA3 YKL145W	51.91	262	2e-65
CDC48 PICST_67138	RPT1 CIM5 YTA3 YKL145W	47.83	230	2e-57
RPT5 PICST_52887	RPT1 CIM5 YTA3 YKL145W	46.96	296	9e-78
RPT4 PICST_85761	RPT1 CIM5 YTA3 YKL145W	46.58	307	1e-81
PRS4 PICST_54032	RPT1 CIM5 YTA3 YKL145W	44.48	299	1e-77
AFG2 PICST_90881	RPT1 CIM5 YTA3 YKL145W	40.43	230	2e-44
YME1 PICST_86417	RPT1 CIM5 YTA3 YKL145W	40.24	251	1e-33
RCA1 PICST_34770	RPT1 CIM5 YTA3 YKL145W	40	255	1e-46
PICST_71938	RPS8A RPS14A YBL072C YBL0613 YBL06.05; RPS8B RPS14B YER102W	83.17	202	3e-83
RS6 PICST_85801	RPS6A RPS101 RPS10B YPL090C LPG18C; RPS6B RPS102 RPS10A YBR181C YBR1244	78.72	235	1e-92
PICST_78426	RPS5 RPS2 YJR123W J2045	84.08	201	4e-101
RPS4 PICST_34143	RPS4A RPS7B YJR145C J2186; RPS4B RPS7A YHR203C	87.79	262	6e-126
PICST_79556	RPS4A RPS7B YJR145C J2186; RPS4B RPS7A YHR203C	87.4	262	9e-126
PICST_82366	RPS3 SUF14 YNL178W N1653	72	225	3e-92
RPS2 PICST_74777	RPS2 RPS4 SUP38 SUP44 YGL123W G2893	82.59	224	2e-99
RPS1B PICST_90304	RPS1B PLC2 RPS10B YML063W	80.43	235	1e-113
RPS1A PICST_46030	RPS1B PLC2 RPS10B YML063W	77.45	235	4e-110
RPS1B PICST_90304	RPS1A PLC1 RPS10A YLR441C L9753.9	79.57	235	1e-111
RPS1A PICST_46030	RPS1A PLC1 RPS10A YLR441C L9753.9	75.95	237	3e-110
RPS0 PICST_76999	RPS0B NAB1B NAB4 YST2 YLR048W L2118	83.09	207	1e-104
RPS0 PICST_76999	RPS0A NAB1 NAB1A YST1 YGR214W	84.06	207	6e-106
PICST_61322	RPP1 YHR062C	43	307	1e-55
RPP0 PICST_83812	RPP0 L10E RPA0 RPL10E RPLA0 YLR340W L8300.8	75.32	312	6e-118
RPO41 PICST_36598	RPO41 YFL036W	47.1	1259	0
RPO31 PICST_66237	RPO31 RPC1 RPC160 YOR116C O3254 YOR3254C	76.94	1457	0
RPO21 PICST_75374	RPO21	65.22	207	7e-64
PICST_46961	RPN8 YOR261C O5360	65.09	275	7e-92
PICST_78867	RPN7 YPR108W P8283.8	52.16	416	3e-107
PICST_78867	RPN7	52.16	416	4e-107
PICST_89414	RPN6 NAS4 YDL097C D2381	55.89	433	5e-124
PICST_30390	RPN5 NAS5 YDL147W D1572	45.14	463	4e-93
PICST_82902	RPN3 SUN2 YER021W	42.41	474	9e-84
PICST_81390	RPN2 SEN3 YIL075C	56.14	814	0
PICST_83198	RPN12 NIN1 YFR052W	41.52	289	1e-42
RPN11 PICST_32542	RPN11 MPR1 YFR004W	76.14	285	5e-127
PICST_65037	RPN1 HRD2 NAS1 RPD1 YHR027C	64.5	262	1e-79
PICST_65037	RPN1 HRD2 NAS1 RPD1 YHR027C	56.98	602	0
RPL8B PICST_86627	RPL8B KRB1 RPL4B YLL045C	81.57	217	7e-101
RPL8A PICST_26963	RPL8B KRB1 RPL4B YLL045C	79.12	249	5e-117
RPL8B PICST_86627	RPL8A MAK7 RPL4A YHL033C	81.57	217	2e-100
RPL8A PICST_26963	RPL8A MAK7 RPL4A YHL033C	79.12	249	1e-116
RPL7B PICST_66370	RPL7B RPL6B YL8B YPL198W	75.21	238	3e-101
RPL7B PICST_66370	RPL7A RPL6A RPL8A YL8A YGL076C	75.63	238	1e-101
PICST_76097	RPL5 RPL1 RPL1A YPL131W LPI14W	80.5	282	4e-119
PICST_74639	RPL4B RPL2B YDR012W YD8119.17	77.5	360	8e-139
PICST_74639	RPL4A RPL2 RPL2A YBR031W YBR0315	78.63	351	1e-138
RPL3 PICST_88844	RPL3 MAK8 TCM1 YOR063W YOR29-14	85.27	387	0
RPL2A RPL2B PICST_28309 PICST_86991	RPL2A RPL5B YFR031C-A YFR031BC; RPL2B RPL5A YIL018W	91.73	254	5e-128
PICST_89215	RPL1A SSM1 SSM1A YPL220W; RPL1B SSM1B SSM2 YGL135W G2834	85.25	217	4e-100
RPL15A PICST_85750	RPL15B RPL10B RPL13B YL10B YMR121C YM8564.03C	89.66	203	2e-95
RPL15A PICST_85750	RPL15A RPL10A RPL13A YL10A YLR029C	89.66	203	2e-95
RPL10 PICST_77042	RPL10 GRC5 QSR1 YLR075W	87.04	216	5e-103
PICST_86017	RPH1 YER169W	55.82	378	4e-118
RPF2 PICST_86186	RPF2 YKR081C YKR401	59.71	345	4e-107
PICST_59404	RPF1 YHR088W	63.89	288	2e-100
RPE1 PICST_50761	RPE1 EPI1 POS18 YJL121C J0731	59.92	237	1e-77
RPD3 PICST_81035	RPD3 MOF6 REC3 SDI2 SDS6 YNL330C N0305	84.26	432	0
PICST_57812	RPD3 MOF6 REC3 SDI2 SDS6 YNL330C N0305	76.39	432	0
PICST_75957	RPD3 MOF6 REC3 SDI2 SDS6 YNL330C N0305	52.26	398	4e-128
RPC40 PICST_74652	RPC40 RPA5 RPC5 YPR110C P8283.18	73.65	334	2e-147
RPC34 PICST_45576	RPC34 YNR003C N2031	49.22	319	1e-91
RPC25 PICST_34242	RPC25 YKL144C YKL1 UNF1	53.77	212	2e-63
RPB5 PICST_53602	RPB5 RPA7 RPC9 YBR154C YBR1204	76.89	212	2e-101
RPB4 PICST_58607	RPB4 YJL140W J0654	40.61	229	4e-33
RPB3 PICST_80709	RPB3 YIL021W	53.23	310	1e-96
RPB140 PICST_34146	RPB2 RPB150 RPO22 YOR151C	77.59	1227	0
RPB140 PICST_34146	RPB2	71.39	367	3e-154
RPB140 PICST_34146	RPB2	61.03	213	7e-68
RPO21 PICST_75374	RPB1 RPB220 RPO21 SUA8 YDL140C D2150	71.45	1527	0
RPA49 PICST_88096	RPA49 RRN13 YNL248C N0880	55.01	409	4e-117
RPA135 PICST_77977	RPA2 RPA135 RRN2 SRP3 YPR010C YP9531.03C	78.32	1190	0
RPA190 PICST_73507	RPA1 RPA190 RRN1 YOR341W O6276	70.53	1673	0
ROT2 PICST_85073	ROT2 GLS2 YBR229C YBR1526	45.48	873	0
PICST_36620	ROT1 YMR200W YM8325.01	60.18	226	4e-66
ROT1 PICST_28635	ROT1 YMR200W YM8325.01	52.05	219	2e-61
ROM2 PICST_42612	ROM1	40.43	324	1e-65
ROK1 PICST_81007	ROK1 YGL171W G1651	58.26	563	4e-171
PICST_55443	ROG1 YGL144C	40.85	710	7e-131
PICST_30953	RNT1 YMR239C YM9408.01C YM9959.21	42.46	252	1e-47
RNR2 PICST_70259	RNR4 CRT3 YGR180C	56.29	350	2e-111
RNR1.2 PICST_75662	RNR3 DIN1 YIL066C	69.45	874	0
RNR1.1 PICST_29856	RNR3 DIN1 YIL066C	54.07	884	0
RNR2 PICST_70259	RNR2 CRT6 YJL026W J1271	69.81	414	2e-161
RNR1.2 PICST_75662	RNR1 CRT7 RIR1 SDS12 YER070W	70.9	890	0
RNR1.1 PICST_29856	RNR1 CRT7 RIR1 SDS12 YER070W	54.91	896	0
PICST_31007	RNH201 RNH35 YNL072W N2369	47.13	261	5e-56
PICST_81269	RNA1 YMR235C YM9959.17C	53.02	298	3e-77
RMT2 PICST_66076	RMT2 YDR465C	49.18	429	3e-106
PICST_55828	RML2 YEL050C SYGP-ORF37	55.69	325	4e-94
RMD8 PICST_65824	RMD8 YFR048W	67.51	237	4e-89
PICST_50504	RMD1 YDL001W	72.73	374	3e-152
RMS1 PICST_44298	RKM4 RMS1 SET7 YDR257C YD9320A.07C	40.36	280	3e-49
RKI1 PICST_76151	RKI1 YOR095C YOR3174C	65.55	238	1e-85
VCP1 PICST_32083	RIX7 YLL034C	60.26	833	0
CDC48 PICST_67138	RIX7 YLL034C	42.67	232	1e-46
RPT4 PICST_85761	RIX7 YLL034C	42.37	236	1e-47
AFG2 PICST_90881	RIX7 YLL034C	42.19	237	5e-46
RPT4 PICST_85761	RIX7 YLL034C	41.43	251	3e-46
PEX6 PICST_31786	RIX7 YLL034C	41.35	312	2e-58
CDC48 PICST_67138	RIX7 YLL034C	40.97	554	2e-116
MSP1 PICST_33873	RIX7 YLL034C	40.69	231	4e-40
RPT6 PICST_71824	RIX7 YLL034C	40.08	257	4e-49
AFG2 PICST_90881	RIX7 YLL034C	40.07	292	4e-63
PICST_33379	RIO2 YNL207W N1342	63.64	429	2e-145
RIO1 PICST_82126	RIO1 RRP10 YOR119C O3266 YOR3266C	55.87	383	2e-122
PICST_83067	RIM2 YBR192W YBR1402	60.9	376	1e-114
RIM11 PICST_77550	RIM11 GSK3 MDS1 YMR139W YM9375.08	65.17	290	5e-116
PICST_53707	RIB7 YBR153W YBR1203	43.87	253	1e-56
RIB5 PICST_40556	RIB5 YBR256C YBR1724	60.99	223	2e-67
RIB3 PICST_65046	RIB3 YDR487C D8035.30	58.37	209	2e-61
RIB2 PICST_33477	RIB2 PUS8 YOL066C	58.17	514	0
RIB1 PICST_30471	RIB1 YBL033C YBL0417	67.94	287	6e-111
RIA1 PICST_36549	RIA1 EFL1 YNL163C N1718	59.73	452	6e-143
RIA1 PICST_36549	RIA1 EFL1 YNL163C N1718	46	550	2e-120
RIA1 PICST_36549	RIA1	59.47	454	2e-142
RIA1 PICST_36549	RIA1	46	550	2e-120
GPP1 PICST_42440	RHR2 GPP1 YIL053W	45.31	256	5e-52
CDC42 PICST_35277	RHO5 YNL180C N1644	43.44	221	2e-47
RAC1 PICST_82174	RHO5 YNL180C N1644	40.84	262	5e-45
RHO1 PICST_35392	RHO5 YNL180C N1644	40.28	211	3e-38
PICST_40058	RHO5 YNL180C N1644	40.19	214	2e-38
RHO3 PICST_45361	RHO3 YIL118W	69.82	222	4e-85
RHO3 PICST_45361	RHO2 YNL090W N2237	43.06	216	7e-44
RHO3 PICST_45361	RHO2 YNL090W	43.52	216	5e-44
RHO3 PICST_45361	RHO2 YNL090W	43.06	216	7e-44
RHO3 PICST_45361	RHO1 YPR165W P9325.3	48.54	206	1e-54
SNF3 PICST_85501	RGT2 YDL138W D2160	55.97	461	5e-149
RGT2 PICST_91253	RGT2 YDL138W D2160	49.45	457	1e-112
RTF1 PICST_16981	RFT1 YBL020W YBL0442	40.26	549	5e-89
PICST_85539	RFS1 YBR052C YBR0505	50.24	209	9e-56
PICST_44845	RFS1 YBR052C YBR0505	44.66	206	3e-43
PICST_31495	RFS1 YBR052C YBR0505	44.66	206	1e-42
PICST_79909	RFS1 YBR052C YBR0505	44.33	203	1e-41
RCF5 PICST_76038	RFC5 YBR087W YBR0810	53.99	363	1e-95
RFC4 PICST_39313	RFC4 YOL094C O0923	69.09	317	3e-129
RCF2 PICST_72583	RFC4 YOL094C O0923	43.89	221	1e-41
RCF3 PICST_60537	RFC3 YNL290W N0533	69.47	321	2e-135
RCF2 PICST_72583	RFC3 YNL290W N0533	45.95	222	1e-49
RCF2 PICST_72583	RFC2 YJR068W J1808	61.54	351	1e-119
RCF3 PICST_60537	RFC2 YJR068W J1808	42.12	273	9e-52
RCF2 PICST_72583	RFC2	61.54	351	1e-119
RCF3 PICST_60537	RFC2	42.12	273	1e-51
PICST_35815	RFC1 CDC44 YOR217W YOR50-7	54.45	731	0
RFA1 PICST_81646	RFA1 BUF2 RPA1 YAR007C FUN3	43.96	637	3e-146
REV3 PICST_42338	REV3 PSO1 YPL167C P2535	42.18	972	0
RET1 PICST_87381	RET1 RPC128 RPC2 YOR207C	81.9	1155	0
PICST_41956	RER2 YBR002C YBR0107	47.67	258	1e-64
PICST_52198	REI1 YBR267W YBR1736	42.45	417	3e-76
PICST_56847	REH1 YLR387C	40.13	446	2e-84
REG1 PICST_66783	REG1 HEX2 PZF240 SPP43 SRN1 YDR028C YD9813.06C	45.28	212	3e-42
RDS2 PICST_87861	RDS2 YPL133C LPI12C	80.93	215	1e-105
RDH54 PICST_15102	RDH54 TID1 YBR073W YBR0715	40.48	835	4e-156
PICST_33152	RCL1 RTC1 YOL010W	69.44	360	4e-139
PICST_68199	RCK2 CLK1 CMK3 YLR248W L9672.6	47.76	469	8e-106
PICST_16565	RCK2 CLK1 CMK3 YLR248W L9672.6	40.48	420	9e-74
PICST_68199	RCK1 YGL158W G1854	51.42	317	3e-75
PICST_16565	RCK1 YGL158W G1854	41.27	332	6e-60
RBK1 PICST_75489	RBK1 YCR036W YCR36W YCR523	44.58	332	8e-62
PICST_81735	RBG1 FUN11 YAL036C	81.2	367	2e-168
PICST_42420	RBG1 FUN11 YAL036C	48.09	366	4e-96
RAD54 PICST_53653	RAD54 YGL163C G1821	56.97	911	0
PICST_41175	RAD53 MEC2 SAD1 SPK1 YPL153C P2588	54	437	1e-131
RAD5 PICST_82083	RAD5 REV2 SNM2 YLR032W	43.97	1044	0
RAD3 PICST_50344	RAD3 REM1 YER171W	78.32	752	0
PICST_33791	RAD27 RTH1 YKL113C YKL510	63.46	353	6e-130
RAD26 PICST_56808	RAD26 GTA1085 YJR035W J1606	50.27	1098	0
RAD23 PICST_82779	RAD23 YEL037C SYGP-ORF29	41.38	261	6e-37
PICST_35911	RAD2 YGR258C	56.78	273	2e-90
PICST_35911	RAD2 YGR258C	49.86	349	1e-86
PICST_35911	RAD2	56.41	273	8e-90
PICST_35911	RAD2	49.86	349	1e-86
RAD16 PICST_49179	RAD16 YBR114W YBR0909	74.05	655	0
RIS1 PICST_59609	RAD16 YBR114W YBR0909	41.82	220	2e-41
RAD14 PICST_42547	RAD14 YMR201C YM8325.02C	42.09	373	7e-60
PICST_19389	RAD1 YPL022W	42.53	395	2e-77
PICST_60166	RAD1 YPL022W	41.95	379	2e-82
PICST_31214	QRI7 YDL104C D2366	44.59	388	6e-91
UAP1 PICST_61206	QRI1 UAP1 YDL103C D2362	55.25	476	9e-145
QNS1 PICST_40885	QNS1 YHR074W	70.04	701	0
QDR22 PICST_33820	QDR2 YIL121W	40.82	441	5e-73
UQC2 PICST_78316	QCR2 COR2 UCR2 YPR191W P9677.6	40.16	376	2e-65
PZF1 PICST_31236	PZF1 TFC2 TFIIIA YPR186C P9677.9	40.53	380	2e-71
PYK1 PICST_83166	PYK2 YOR347C O6342	63.87	501	0
PYK1 PICST_83166	PYK1 CDC19 YAL038W	72.49	498	0
PYC1 PICST_90975	PYC2 YBR218C YBR1507	74.72	1163	0
PYC1 PICST_90975	PYC1 PYV YGL062W	74.81	1163	0
PXA2 PICST_82035	PXA2 PAT1 YKL188C YKL741	40.3	598	1e-114
PICST_30885	PXA1 PAL1 PAT2 SSH2 YPL147W LPI1W P2607	45.63	824	0
PICST_53071	PWP2 UTP1 YCR057C YCR55C/YCR57C/YCR58C	68.34	859	0
PWP1 PICST_68798	PWP1 YLR196W L8167.10	58.47	561	2e-154
DIP5.5 PICST_52197	PUT4 YOR348C O6345	52.34	512	1e-125
PUT3 PICST_32563	PUT3 YKL015W	48.28	609	6e-155
PUT2 PICST_55391	PUT2 YHR037W	65.12	559	0
PUT1 PICST_84147	PUT1 YLR142W L3170 L9606.2	45.55	461	3e-111
RIB2 PICST_33477	PUS9 YDL036C D2743	59.5	363	6e-128
PICST_46601	PUS7 YOR243C O5254	47.23	667	7e-172
PICST_63360	PUS4 YNL292W N0480	46.13	388	4e-82
DEG1 PICST_84338	PUS3 DEG1 YFL001W	51.7	412	6e-114
PICST_58964	PUS1 YPL212C	54.3	477	8e-144
PICST_62487	PUP3 YER094C	77.67	206	1e-96
PICST_87371	PUP2 DOA5 YGR253C G9155	80.16	252	4e-109
PICST_81403	PUP2 DOA5 YGR253C G9155	41.15	243	8e-38
PUP1 PICST_65073	PUP1 YOR157C	74.32	257	8e-118
PUF6 PICST_80365	PUF6 YDR496C D9719.2	55.43	552	3e-160
PICST_66941	PUF4 YGL014W YGL023	50.71	351	1e-98
PUF3 PICST_86424	PUF3 YLL013C L1325	52.43	370	3e-106
PICST_55837	PUB1 RNP1 YNL016W N2842	47.47	217	3e-50
PICST_70645	PTR2 YKR093W YKR413	62.46	562	0
PICST_66905	PTR2 YKR093W YKR413	62.11	578	0
PICST_40872	PTM1 YKL039W YKL252	40	470	9e-88
PICST_89585	PTK2 STK2 YJR059W J1725	40.71	420	6e-94
PICST_89585	PTK2	40.71	420	5e-94
PICST_89585	PTK1 POT1 STK1 YKL198C/YKL199C	41.75	412	7e-90
PICST_83421	PTC7 YHR076W	51.39	288	2e-80
PICST_36975	PTC5 PPP1 YOR090C YOR3157C	45.54	549	8e-120
PICST_85643	PTC3 YBL056W YBL0511 YBL0513	50.15	333	3e-92
PICST_85643	PTC2 YER089C	50.3	332	8e-96
PICST_56574	PTC1 TPD1 YDL006W D2925	48.24	313	9e-79
PICST_79909	PST2 YDR032C D3422 YD9673.02C	57.5	200	3e-60
PICST_41737	PSP1 GIN5 YDR505C D9719.11	41.32	242	7e-39
PICST_47082	PSF1 YDR013W YD8119.18 PZA208	54.46	213	5e-59
PSE1 PICST_69854	PSE1 KAP121 YMR308C YM9952.10C	50.55	1094	0
PSD2 PICST_40695	PSD2 YGR170W	45.72	514	3e-111
PSD1 PICST_32693	PSD1 YNL169C N1692	46.04	467	9e-110
PICST_77026	PRX1 YBL064C YBL0503 YBL0524	65.45	220	2e-85
PICST_73480	PRX1 YBL064C YBL0503 YBL0524	61.61	211	2e-72
PRT1 PICST_73391	PRT1 CDC63 YOR361C	44.23	710	1e-160
PRS5 PICST_78248	PRS5 PRPS5 YOL061W O1213	50	502	5e-132
KPR4 PICST_34307	PRS4 PRPS4 YBL068W YBL0619	72.96	318	6e-139
PRS1 PICST_65580	PRS4 PRPS4 YBL068W YBL0619	63.35	322	1e-118
PRS5 PICST_78248	PRS4 PRPS4 YBL068W YBL0619	41	261	1e-50
PRS1 PICST_65580	PRS3 PRPS3 YHL011C	87.5	320	2e-166
KPR4 PICST_34307	PRS3 PRPS3 YHL011C	66.77	322	3e-127
PRS5 PICST_78248	PRS3 PRPS3 YHL011C	43.41	258	3e-56
KPR4 PICST_34307	PRS2 PRPS2 PRS YER099C	72.1	319	5e-138
PRS1 PICST_65580	PRS2 PRPS2 PRS YER099C	63.98	322	3e-122
PRS5 PICST_78248	PRS2 PRPS2 PRS YER099C	42.29	253	2e-49
PRS2 PICST_66107	PRS1 PPS1 PRP1 PRPS PRPS1 YKL181W	69.53	430	4e-168
KPR4 PICST_34307	PRS1 PPS1 PRP1 PRPS PRPS1 YKL181W	50.5	200	2e-56
HRK1 PICST_82367	PRR2 YDL214C D1014	47.81	228	6e-65
NPR1 PICST_41008	PRR2 YDL214C D1014	44.6	361	2e-90
PICST_33319	PRP8 DBF3 DNA39 RNA8 SLT21 USA2 YHR165C	67.06	2301	0
PICST_56432	PRP46 CWC1 NTC50 YPL151C P2594	49.2	311	2e-86
PRP43 PICST_87921	PRP43 YGL120C	77.95	753	0
ECM16 PICST_88040	PRP43 YGL120C	42.59	263	2e-48
PRP28 PICST_75833	PRP28 YDR243C YD8419.10C	44.55	431	3e-97
PRP43 PICST_87921	PRP22 YER013W	48.76	644	1e-169
ECM16 PICST_88040	PRP22 YER013W	42.75	262	2e-49
PRP20 PICST_65479	PRP20 MTR1 SRM1 YGL097W	59.31	435	1e-140
PRP43 PICST_87921	PRP2 RNA2 YNR011C N2048	41.63	675	3e-137
ECM16 PICST_88040	PRP16 YKR086W YKR406	45.27	201	3e-35
PRP43 PICST_87921	PRP16 YKR086W YKR406	42.79	666	5e-134
PRO3 PICST_35750	PRO3 ORE2 YER023W	46.5	286	2e-64
PICST_90997	PRO2 YOR323C O6155	61.18	456	2e-149
PRO2 PICST_29301	PRO1 YDR300C D9740.12	61.18	425	2e-143
PICST_61782	PRM10 YJL108C J0811	60.36	386	4e-132
PICST_61782	PRM10	60.47	387	6e-131
AKL1 PICST_47197	PRK1 PAK1 YIL095W	57.79	289	1e-98
PICST_44052	PRK1 PAK1 YIL095W	53.14	318	1e-96
PRI2 PICST_34043	PRI2 YKL045W YKL258	48.27	520	7e-130
PRI1 PICST_55030	PRI1 YIR008C YIB8C	44.8	442	6e-107
PICST_81403	PRE9 PRS5 YGR135W	67.08	243	2e-91
PICST_82713	PRE9 PRS5 YGR135W	40.65	214	5e-42
PICST_82713	PRE8 PRS4 YML092C	70.12	251	9e-105
PICST_38885	PRE7 PRS3 PTS1 YBL041W YBL0407	78.33	240	1e-114
PICST_63922	PRE6 YOL038W	69.86	219	1e-88
PICST_55136	PRE5 YMR314W YM9924.06	65.53	235	6e-86
PRE4 PICST_89662	PRE4 YFR050C	55.48	283	4e-87
PRE4 PICST_89662	PRE4	55.12	283	1e-86
PICST_41720	PRE3 YJL001W J1407	75.58	217	6e-97
PICST_36375	PRE2 DOA3 PRG1 YPR103W P8283.10	77.24	290	4e-133
PICST_61383	PRE10 PRC1 PRS1 YOR362C O6650	74.14	232	2e-100
PRD1.1 PICST_51091	PRD1 YCL057W YCL57W	47.41	675	3e-160
PRD1.2 PICST_28404	PRD1 YCL057W YCL57W	46.11	694	2e-175
PRD1.1 PICST_51091	PRD1	47.41	675	1e-159
PRD1.2 PICST_28404	PRD1	46.11	694	8e-175
PICST_36810	PRC1 YMR297W	72.41	435	0
CPY2 PICST_38351	PRC1 YMR297W	56.84	431	9e-140
PICST_31676	PRC1 YMR297W	53.72	430	1e-132
PRB2 PICST_78783	PRB1 YEL060C	64.5	462	7e-154
PICST_4493	PRB1 YEL060C	47.86	420	1e-107
PICST_28842	PRB1 YEL060C	41.12	338	5e-52
PICST_61419	PPZ2 YDR436W D9461.22	85.67	314	6e-164
GLC7 PICST_85252	PPZ2 YDR436W D9461.22	65.99	294	2e-117
PICST_43575	PPZ2 YDR436W D9461.22	61.94	310	9e-114
MCO15 PICST_50823	PPZ2 YDR436W D9461.22	42.21	263	2e-59
PICST_81790	PPZ2 YDR436W D9461.22	40.71	280	1e-61
PICST_61419	PPZ1 YML016C YM9571.02C	88.33	317	1e-167
GLC7 PICST_85252	PPZ1 YML016C YM9571.02C	65.31	294	7e-118
PICST_43575	PPZ1 YML016C YM9571.02C	61.61	310	1e-111
MCO15 PICST_50823	PPZ1 YML016C YM9571.02C	42.47	259	2e-60
PPG1 PICST_85954	PPZ1 YML016C YM9571.02C	40.42	287	2e-58
PICST_90276	PPZ1 YML016C YM9571.02C	40.07	267	2e-55
PICST_70660	PPT1 YGR123C G6347	49.36	466	4e-124
GLC7 PICST_85252	PPT1 YGR123C G6347	40.08	262	5e-54
PICST_43575	PPQ1 SAL6 YPL179W	64.63	311	3e-121
PICST_61419	PPQ1 SAL6 YPL179W	63.91	302	2e-110
GLC7 PICST_85252	PPQ1 SAL6 YPL179W	58.88	304	1e-108
PICST_81790	PPQ1 SAL6 YPL179W	41.45	275	4e-63
PICST_68058	PPQ1 SAL6 YPL179W	41.26	269	1e-58
MCO15 PICST_50823	PPQ1 SAL6 YPL179W	40.24	251	2e-56
PPN1 PICST_47340	PPN1 PHM5 YDR452W D9461.37	45.98	622	1e-147
MCO15 PICST_50823	PPH3 YDR075W D4421	71.62	303	4e-130
PICST_68058	PPH3 YDR075W D4421	56.13	310	9e-104
PICST_81790	PPH3 YDR075W D4421	50.98	306	1e-93
PPG1 PICST_85954	PPH3 YDR075W D4421	50.55	275	1e-80
PICST_43575	PPH3 YDR075W D4421	42.44	271	3e-64
GLC7 PICST_85252	PPH3 YDR075W D4421	41.89	296	6e-68
PICST_61419	PPH3 YDR075W D4421	41.75	285	2e-61
PICST_90276	PPH3 YDR075W D4421	40.36	280	8e-56
PICST_81790	PPH22 SIS4 YDL188C D1271	88.92	316	9e-176
MCO15 PICST_50823	PPH22 SIS4 YDL188C D1271	57.19	299	2e-105
PICST_68058	PPH22 SIS4 YDL188C D1271	56.63	309	6e-108
PPG1 PICST_85954	PPH22 SIS4 YDL188C D1271	51.24	283	5e-85
GLC7 PICST_85252	PPH22 SIS4 YDL188C D1271	46.86	271	1e-73
PICST_61419	PPH22 SIS4 YDL188C D1271	41.48	270	6e-61
PICST_43575	PPH22 SIS4 YDL188C D1271	40.37	270	1e-62
PICST_81790	PPH21 YDL134C D2180	78.28	373	3e-177
MCO15 PICST_50823	PPH21 YDL134C D2180	57.53	299	8e-106
PICST_68058	PPH21 YDL134C D2180	56.63	309	8e-108
PPG1 PICST_85954	PPH21 YDL134C D2180	51.59	283	9e-85
GLC7 PICST_85252	PPH21 YDL134C D2180	48.85	260	5e-74
PICST_61419	PPH21 YDL134C D2180	41.85	270	5e-61
PICST_43575	PPH21 YDL134C D2180	40.07	277	5e-63
PICST_81790	PPG1 PPG YNR032W N3281	52.65	283	2e-91
PPG1 PICST_85954	PPG1 PPG YNR032W N3281	51.35	370	4e-103
MCO15 PICST_50823	PPG1 PPG YNR032W N3281	50.51	297	2e-87
PICST_68058	PPG1 PPG YNR032W N3281	48.74	318	9e-89
PICST_81790	PPG1	52.3	283	1e-90
PPG1 PICST_85954	PPG1	51.08	370	3e-102
MCO15 PICST_50823	PPG1	50.84	297	4e-88
PICST_68058	PPG1	48.43	318	7e-88
IPP1 PICST_83097	PPA2 IPP2 YMR267W YM8156.09	54.41	261	4e-75
PPA2 PICST_55811	PPA2 IPP2 YMR267W YM8156.09	52.9	276	2e-80
POX1 PICST_75424	POX1 FOX1 YGL205W	43.35	729	5e-148
ACOX2 PICST_39759	POX1 FOX1 YGL205W	40.43	737	4e-142
POT11 PICST_79854	POT1 FOX3 POX3 YIL160C	57.92	404	1e-119
POT13 PICST_55180	POT1 FOX3 POX3 YIL160C	41.58	404	9e-80
POS5 PICST_53028	POS5 YPL188W	55.99	384	2e-120
UTR1 PICST_87580	POS5 YPL188W	43.63	204	2e-43
POR1 PICST_90315	POR1 OMP2 VDAC1 YNL055C N2441 YNL2441C	48.07	285	6e-68
POL30 PICST_80864	POL30 YBR088C YBR0811	57.53	259	6e-81
DPOD PICST_63206	POL3 CDC2 TEX1 YDL102W D2366	61.86	1041	0
POL2 PICST_66970	POL2 DUN2 YNL262W N0825	56.57	2222	0
POL1 PICST_86981	POL1 CDC17 YNL102W N2181	56.93	1154	0
POL1 PICST_86981	POL1	57.23	1155	0
POB3 PICST_65686	POB3 YML069W	56.57	472	4e-159
PICST_34117	PNS1 YOR161C O3568	53.51	484	3e-134
PNO1 PICST_69759	PNO1 DIM2 RRP20 YOR145C O3513 YOR3513C	83.72	215	7e-95
PICST_72128	PNG1 YPL096W	40.79	331	4e-62
PTM6 PICST_53466	PMT6 YGR199W G7722	45.91	734	7e-172
PMT2 PICST_70572	PMT6 YGR199W G7722	45.79	760	0
PICST_90238	PMT5 YDL093W D2399	45	740	0
PICST_72313	PMT4 YJR143C J2176	52.88	730	0
PMT2 PICST_70572	PMT3 YOR321W O6148	56.54	734	0
PTM6 PICST_53466	PMT3 YOR321W O6148	44.86	700	2e-164
PMT2 PICST_70572	PMT2 YAL023C FUN25	61.45	747	0
PTM6 PICST_53466	PMT2 YAL023C FUN25	46.06	710	5e-173
PICST_90238	PMT1 YDL095W D2390	53.96	732	0
PICST_57202	PMT1 YDL095W D2390	40.48	714	5e-144
PICST_58454	PMS1 YNL082W N2317	54.84	217	2e-68
PICST_58454	PMS1 YNL082W N2317	40.86	372	9e-73
PMR1 PICST_64379	PMR1 BSD1 SCC1 YGL167C G1666	63.96	899	0
PMI1 PICST_72090	PMI40 YER003C	64.22	436	1e-153
PMC1 PICST_81376	PMC1 YGL006W	52.65	1153	0
PMA1 PICST_87366	PMA2 YPL036W	84.53	847	0
PMA1 PICST_87366	PMA1 YGL008C	85.83	847	0
PICST_60430	PLP2 VIAF1 YOR281C	55.38	251	1e-43
PLB1 PICST_82807	PLB3 YOL011W	51.79	587	2e-173
PICST_69971	PLB3 YOL011W	49.91	567	4e-154
PLB6 PICST_48846	PLB3 YOL011W	47.91	597	8e-135
PLB4 PICST_81360	PLB3 YOL011W	42.58	627	9e-128
PLB1 PICST_82807	PLB2 YMR006C YM8270.08C	50.83	602	7e-162
PLB6 PICST_48846	PLB2 YMR006C YM8270.08C	48.15	569	2e-134
PICST_69971	PLB2 YMR006C YM8270.08C	46.3	568	2e-140
PLB4 PICST_81360	PLB2 YMR006C YM8270.08C	42.7	623	4e-122
PLB1 PICST_82807	PLB1 YMR008C YM8270.10C	54.1	573	6e-174
PICST_69971	PLB1 YMR008C YM8270.10C	47.98	569	4e-148
PLB6 PICST_48846	PLB1 YMR008C YM8270.10C	46.37	593	8e-132
PLB4 PICST_81360	PLB1 YMR008C YM8270.10C	44.05	613	2e-128
PKH2 PICST_83871	PKH3 YDR466W	48.53	307	2e-81
PKH1 PICST_924	PKH3 YDR466W	47.84	301	1e-80
PKH1 PICST_924	PKH1 YDR490C	56.91	304	4e-108
PKH2 PICST_83871	PKH1 YDR490C	42.58	310	1e-73
PICST_81215	PKC1 HPO2 STT1 YBL105C YBL0807	63.06	333	8e-135
PICST_81215	PKC1 HPO2 STT1 YBL105C YBL0807	57.14	560	0
YPK2 PICST_65306	PKC1 HPO2 STT1 YBL105C YBL0807	40	335	2e-72
PIS1 PICST_28132	PIS1 PIS YPR113W P8283.5	50.47	212	2e-55
PICST_35989	PIR5 YJL160C J0555	42.62	305	3e-54
PICST_35989	PIR3 CCW8 YKL163W YKL617	43.33	330	1e-58
PICST_35989	PIR1 CCW6 YKL164C YKL618	42.98	342	2e-62
PIM1 PICST_64463	PIM1 LON YBL022C YBL0440	45.29	786	0
PICST_84089	PIL1 YGR086C	82.85	274	4e-124
LSP1 PICST_75064	PIL1 YGR086C	80.8	276	7e-119
PIK1 PICST_49430	PIK1 YNL267W N0795	46.87	734	5e-157
STT4 PICST_79239	PIK1 YNL267W N0795	40.71	280	6e-52
PIC2 PICST_59616	PIC2 YER053C	62.62	305	2e-111
PICST_56836	PHS1 YJL097W J0902	46.34	205	4e-42
PHO89 PICST_66490	PHO89 ITN1 YBR296C YBR2113	63.87	584	0
PHO91 PICST_83361	PHO87 YCR037C YCR37C YCR524	45.54	617	4e-130
PHO87 PICST_86239	PHO87 YCR037C YCR37C YCR524	43.88	973	0
PHO85 PICST_48986	PHO85 SSG3 YPL031C P7102.18A	65.88	296	8e-111
CDC28 PICST_90135	PHO85 SSG3 YPL031C P7102.18A	52.98	302	8e-88
KIN28 PICST_54142	PHO85 SSG3 YPL031C P7102.18A	41.28	298	1e-60
PHO84 PICST_82453	PHO84 YML123C YM7056.03C	69.61	543	0
PHO81 PICST_81069	PHO81 YGR233C G8567	44	225	2e-37
PHO8 PICST_82654	PHO8 YDR481C D8035.24	56.68	561	7e-167
PHO82 PICST_43722	PHO8 YDR481C D8035.24	45.03	513	2e-118
PHO8 PICST_82654	PHO8	56.51	561	6e-166
PHO82 PICST_43722	PHO8	44.83	513	2e-117
PHO5 PICST_46975	PHO5 YBR093C YBR0814	44.29	438	5e-97
PHO6 PICST_61096	PHO5 YBR093C YBR0814	42.47	438	4e-101
PHO12 PICST_46121	PHO5 YBR093C YBR0814	40.59	441	2e-89
PHO5 PICST_46975	PHO3 YBR092C YBR0813	41.36	469	3e-95
PHO6 PICST_61096	PHO3 YBR092C YBR0813	41.1	438	3e-100
PHO12 PICST_46121	PHO3 YBR092C YBR0813	40.21	470	1e-91
PICST_34942	PHO2 GRF10	41.69	331	1e-60
PICST_34942	PHO2 BAS2 GRF10 YDL106C D2350	41.69	331	2e-60
PHO13 PICST_55335	PHO13 YDL236W	53.38	311	3e-68
PHO14 PICST_59523	PHO13 YDL236W	40.6	266	3e-50
PHO5 PICST_46975	PHO12 YHR215W	42.18	467	9e-97
PHO6 PICST_61096	PHO12 YHR215W	41.78	438	5e-102
PHO5 PICST_46975	PHO11 YAR071W	42.18	467	4e-97
PHO6 PICST_61096	PHO11 YAR071W	41.78	438	2e-102
SDT1 PICST_84214	PHM8 YER037W	40.16	249	4e-42
PICST_72010	PHM7 YOL084W 00953	47.29	757	0
PICST_69919	PHM7 YOL084W 00953	41.33	675	3e-127
PICST_76983	PHB2 YGR231C G8561	82.73	249	1e-114
PICST_41824	PHB2 YGR231C G8561	57.33	232	2e-79
PICST_41824	PHB1 PHB YGR132C	76.76	284	2e-123
PICST_76983	PHB1 PHB YGR132C	57.51	233	3e-77
PGS1 PICST_63914	PGS1 PEL1 YCL004W/YCL003W YCL4W/YCL3W	47.31	539	9e-135
PGM2 PICST_77218	PGM2 GAL5 YMR105C YM9718.04C	63.33	570	0
PGM2 PICST_77218	PGM1 YKL127W	63.78	566	0
PGK1 PICST_78267	PGK1 YCR012W YCR12W	77.64	416	0
PGI1 PICST_84923	PGI1 YBR196C YBR1406	82.21	551	0
PFS2 PICST_51666	PFS2 YNL317W N0348	48.49	431	2e-121
FRK26.1 PICST_85029	PFK26 YIL107C	54.44	529	9e-159
PFK2 PICST_66973	PFK2 YMR205C YM8325.06C	63.83	965	0
PFK1 PICST_70563	PFK2 YMR205C YM8325.06C	50.62	893	0
PFK1 PICST_70563	PFK1 YGR240C G8599	58.82	1003	0
PFK2 PICST_66973	PFK1 YGR240C G8599	54.26	857	0
PICST_39580	PEX7 PAS7 PEB1 YDR142C YD2943.01C YD9302.18C	47.49	379	9e-102
CDC48 PICST_67138	PEX6 PAS8 YNL329C N0310	44.98	229	2e-50
VCP1 PICST_32083	PEX6 PAS8 YNL329C N0310	41.82	220	3e-43
RPT6 PICST_71824	PEX6 PAS8 YNL329C N0310	41.45	234	4e-44
PEX6 PICST_31786	PEX6 PAS8 YNL329C N0310	41.24	1004	0
PRS4 PICST_54032	PEX6 PAS8 YNL329C N0310	41.18	238	5e-41
SEC18 PICST_86905	PEX6 PAS8 YNL329C N0310	41.06	207	7e-33
VCP1 PICST_32083	PEX6 PAS8 YNL329C N0310	40.07	307	3e-55
PICST_40364	PEX31 YGR004W	44.92	354	1e-81
PICST_40364	PEX30 YLR324W	44.78	469	2e-106
PICST_62497	PEX13 PAS20 YLR191W L9470.1	51.48	237	6e-61
PICST_58365	PEX10	40	330	9e-65
PEX1 PICST_83848	PEX1 PAS1 YKL197C	48.13	640	1e-157
PEX6 PICST_31786	PEX1 PAS1 YKL197C	41.76	340	3e-64
VCP1 PICST_32083	PEX1 PAS1 YKL197C	40.87	252	6e-53
PET8 PICST_50535	PET8 YNL003C N2012	60.29	277	6e-85
PET112 PICST_52015	PET112 YBL080C YBL0724	46.05	519	4e-117
PICST_64663	PEP8	43.42	380	1e-81
APR1 PICST_73446	PEP4 PHO9 PRA1 YPL154C P2585	67.25	397	6e-157
PDX3 PICST_50793	PDX3 YBR035C YBR0321	57.39	230	8e-75
PDX1 PICST_81177	PDX1 YGR193C G7579	45.6	250	1e-53
PDX1 PICST_81177	PDX1	45.6	250	1e-53
CDR1 PICST_85570	PDR5 LEM1 STS1 YDR1 YOR153W	56.37	1492	0
CDR3 PICST_77736	PDR5 LEM1 STS1 YDR1 YOR153W	54.55	1417	0
CDR4.2 PICST_59143	PDR5 LEM1 STS1 YDR1 YOR153W	52.58	1491	0
CDR4.1 PICST_41766	PDR5 LEM1 STS1 YDR1 YOR153W	51.96	1480	0
CDR2 PICST_57529	PDR5 LEM1 STS1 YDR1 YOR153W	40.39	1394	0
PICST_32834	PDR17 ISS1 PSTB2 SFH4 YNL264C N0815	43.85	317	1e-80
PDR17 PICST_66845	PDR17 ISS1 PSTB2 SFH4 YNL264C N0815	41.67	300	2e-70
PICST_32834	PDR16 SFH3 YNL231C N1158	61.96	326	7e-118
PDR17 PICST_66845	PDR16 SFH3 YNL231C N1158	50.48	313	2e-86
CDR1 PICST_85570	PDR15 YDR406W D9509.24	54.83	1490	0
CDR3 PICST_77736	PDR15 YDR406W D9509.24	53.5	1430	0
CDR4.1 PICST_41766	PDR15 YDR406W D9509.24	52.95	1424	0
CDR4.2 PICST_59143	PDR15 YDR406W D9509.24	51.49	1507	0
CDR2 PICST_57529	PDR15 YDR406W D9509.24	40.32	1354	0
CDR2 PICST_57529	PDR12 YPL058C LPE14C	45.29	1453	0
CDR1 PICST_85570	PDR10 YOR328W	53.2	1530	0
CDR3 PICST_77736	PDR10 YOR328W	51.23	1458	0
CDR4.2 PICST_59143	PDR10 YOR328W	51.03	1546	0
CDR4.1 PICST_41766	PDR10 YOR328W	50.62	1521	0
CDR2 PICST_57529	PDR10 YOR328W	40.51	1375	0
CDR1 PICST_85570	PDR10	57.2	465	2e-144
CDR4.1 PICST_41766	PDR10	55.36	466	2e-155
CDR3 PICST_77736	PDR10	55.27	465	6e-155
CDR4.2 PICST_59143	PDR10	55.05	465	3e-156
CDR4.2 PICST_59143	PDR10	41.92	229	1e-36
CDR4.2 PICST_59143	PDR10	41.92	229	1e-36
CDR4.2 PICST_59143	PDR10	41.92	229	2e-36
CDR4.2 PICST_59143	PDR10	41.48	229	9e-36
CDR4.2 PICST_59143	PDR10	41.48	229	2e-35
CDR4.1 PICST_41766	PDR10	41.12	214	1e-33
CDR4.1 PICST_41766	PDR10	41.12	214	1e-33
CDR4.2 PICST_59143	PDR10	41.03	234	1e-36
CDR4.1 PICST_41766	PDR10	40.65	214	6e-33
CDR4.2 PICST_59143	PDR10	40.34	238	3e-37
PICST_88514	PDI1 MFP1 TRG1 YCL043C YCL43C YCL313	41.11	506	5e-97
PsPDC2	PDC6 YGR087C	66.13	564	0
PDC2 PICST_86443	PDC6 YGR087C	66.13	564	0
PDC1 PICST_64926	PDC6 YGR087C	65.98	582	0
PDC1	PDC6 YGR087C	65.81	582	0
PsPDC2	PDC5 YLR134W L3133 L9606.7	66.61	563	0
PDC2 PICST_86443	PDC5 YLR134W L3133 L9606.7	66.61	563	0
PDC1 PICST_64926	PDC5 YLR134W L3133 L9606.7	65.92	584	0
PDC1	PDC5 YLR134W L3133 L9606.7	65.75	584	0
PsPDC2	PDC1 YLR044C L2104	67.74	561	0
PDC2 PICST_86443	PDC1 YLR044C L2104	67.74	561	0
PDC1 PICST_64926	PDC1 YLR044C L2104	67.01	582	0
PDC1	PDC1 YLR044C L2104	66.84	582	0
PDB1 PICST_68238	PDB1 YBR221C YBR1511	74.62	331	2e-155
LAT1 PICST_82614	PDA2 LAT1 YNL071W N2374	55.98	468	1e-130
PDA1 PICST_80322	PDA1 YER178W	78.92	370	5e-173
PDHE1a	PDA1 YER178W	77.84	370	4e-170
PCT1 PICST_31198	PCT1 CCT CCT1 YGR202C G7729	70.4	277	3e-116
PICST_6645	PCP1 MDM37 RBD1 UGO2 YGR101W	42.96	291	8e-52
PCM1 PICST_81149	PCM1 AGM1 YEL058W	50	544	6e-142
PCK1 PICST_71471	PCK1 PEPC PPC1 YKR097W	71.89	530	0
PCK1 PICST_71471	PCK1	71.7	530	0
PICST_40600	PBS2 HOG4 SFS4 SSK4 YJL128C J0699	67.47	375	1e-146
PAT1 PICST_80647	PAT1 YCR077C YCR77C	42.41	507	6e-86
TRF4 PICST_52420	PAP2 TRF4 YOL115W O0716 HRC584	57.43	350	3e-125
PAP1 PICST_85400	PAP1 YKR002W	57.35	565	3e-178
PAN4 PICST_57860	PAN6 YIL145C	48.57	315	5e-78
PICST_53820	PAK1 YER129W SYGP-ORF45	45.57	463	8e-86
PICST_41655	PAK1 YER129W SYGP-ORF45	43.1	348	9e-62
PAB1 PICST_90501	PAB1 YER165W	60.94	576	0
SNA1 PICST_62543	PAA1 YDR071C	41.74	230	2e-41
OYE2.1 PICST_89722	OYE3 YPL171C P2291	46.39	388	4e-87
OYE2.9 PICST_31957	OYE3 YPL171C P2291	44.36	390	3e-86
OYE2.3 PICST_55621	OYE3 YPL171C P2291	43.51	393	5e-82
OYE2.2 PICST_43720	OYE3 YPL171C P2291	43.26	393	3e-82
OYE2.5 PICST_44456	OYE3 YPL171C P2291	42.53	388	2e-85
OYE2.8 PICST_31316	OYE3 YPL171C P2291	42.37	380	1e-83
OYE2.6 PICST_44614	OYE3 YPL171C P2291	41.65	389	1e-81
OYE2.7 PICST_44613	OYE3 YPL171C P2291	41.49	388	2e-83
OYE2.4 PICST_31958	OYE3 YPL171C P2291	41.47	381	3e-75
OYE2.1 PICST_89722	OYE3	46.39	388	3e-87
OYE2.9 PICST_31957	OYE3	44.36	390	2e-86
OYE2.3 PICST_55621	OYE3	43.51	393	5e-82
OYE2.2 PICST_43720	OYE3	43.26	393	2e-82
OYE2.8 PICST_31316	OYE3	42.37	380	1e-83
OYE2.5 PICST_44456	OYE3	42.27	388	2e-84
OYE2.4 PICST_31958	OYE3	41.47	381	2e-75
OYE2.6 PICST_44614	OYE3	41.39	389	1e-80
OYE2.7 PICST_44613	OYE3	41.24	388	2e-82
OYE2.1 PICST_89722	OYE2 YHR179W	47.38	382	4e-92
OYE2.2 PICST_43720	OYE2 YHR179W	44.39	383	5e-84
OYE2.3 PICST_55621	OYE2 YHR179W	43.78	386	1e-82
OYE2.4 PICST_31958	OYE2 YHR179W	43.65	378	2e-82
OYE2.8 PICST_31316	OYE2 YHR179W	43.23	384	8e-86
OYE2.9 PICST_31957	OYE2 YHR179W	43.15	394	5e-86
OYE2.5 PICST_44456	OYE2 YHR179W	43.04	388	2e-86
OYE2.7 PICST_44613	OYE2 YHR179W	42.26	381	4e-83
OYE2.6 PICST_44614	OYE2 YHR179W	42.23	386	6e-82
OYE2.1 PICST_89722	OYE2	47.38	382	7e-92
OYE2.2 PICST_43720	OYE2	44.13	383	2e-82
OYE2.3 PICST_55621	OYE2	43.52	386	5e-81
OYE2.4 PICST_31958	OYE2	43.39	378	8e-81
OYE2.8 PICST_31316	OYE2	42.97	384	3e-84
OYE2.9 PICST_31957	OYE2	42.89	394	1e-84
OYE2.5 PICST_44456	OYE2	42.78	388	1e-84
OYE2.7 PICST_44613	OYE2	41.99	381	2e-81
OYE2.6 PICST_44614	OYE2	41.97	386	2e-80
PICST_57776	OXA1 PET1402 YER154W	43.52	347	7e-67
PICST_79547	OTU2 YHL013C	48.81	293	1e-62
OSM1 PICST_45689	OSM1 YJR051W J1659	45.04	464	1e-97
OSH6 PICST_90914	OSH7 YHR001W	58.68	438	1e-140
OSH6 PICST_90914	OSH6 YKR003W YK102	59.9	394	7e-135
PICST_89047	OSH3 YHR073W	50.12	415	7e-108
PICST_65256	OSH2 YDL019C D2845	59.95	427	1e-149
PICST_65256	OSH1 SWH1 YAR042W/YAR044W	53.82	340	4e-103
PICST_65256	OSH1 SWH1 YAR042W/YAR044W	46.31	624	4e-153
ORT1 PICST_39433	ORT1 ARG11 YOR130C O3299 YOR3299C	44.1	288	1e-60
PICST_82401	ORM1 YGR038W	53.5	200	3e-50
PICST_82401	ORM1	53.5	200	6e-50
PICST_50085	OPT2 YPR194C P9677.13	46.05	873	0
PICST_31037	OPT2 YPR194C P9677.13	45.12	860	0
PICST_57741	OPT2 YPR194C P9677.13	43.74	919	0
PICST_63741	OPT2 YPR194C P9677.13	43.2	926	0
OPT6 PICST_86389	OPT2 YPR194C P9677.13	40.86	859	0
PICST_31474	OMS1 YDR316W	43.13	415	6e-91
PICST_33244	OMA1 YKR087C YKR407	42.19	301	1e-64
OLE1 PICST_70693	OLE1 YGL055W	59.66	471	4e-163
OLE1 PICST_70693	OLE1	59.66	471	8e-163
YBN5 PICST_85807	OLA1 YBR025C YBR0309	74.68	395	2e-172
PICST_85543	OLA1 YBR025C YBR0309	48.2	388	2e-101
OGG1 PICST_35111	OGG1 YML060W YM9958.02	41.21	347	2e-63
PICST_76093	ODC2 YOR222W YOR50-12	56.29	302	6e-91
PICST_76093	ODC1 YPL134C LPI11C	59.87	304	7e-93
OCT1 PICST_89481	OCT1 MIP1 YKL134C	41.51	766	4e-163
OCH1 PICST_76016	OCH1 YGL038C	40.81	446	7e-87
OAC1 PICST_41834	OAC1 PMT PMT1 YKL120W YKL522	56.04	323	8e-100
PICST_63927	NUS1 YDL193W D1239	49.47	283	1e-72
PICST_28889	NUG1 YER006W	63.85	343	1e-127
PNU1 PICST_79520	NUC1 YJL208C J0310 HRE329	69.37	271	2e-107
PICST_29003	NTO1 YPR031W	40.36	503	1e-94
NTH2 PICST_64968	NTH2 YBR001C YBR0106	56.52	690	0
NTH2 PICST_64968	NTH1 NTH YDR001C YD8119.07C	54.06	751	0
NTH2 PICST_64968	NTH1	54.67	225	7e-74
NTG2 PICST_30250	NTG2 YOL043C	44.44	252	1e-57
NTG2 PICST_30250	NTG1 YAL015C FUN33	40.26	308	3e-54
NTE1 PICST_33358	NTE1 YML059C YM9958.03C	51.72	901	0
NSA2 PICST_70383	NSA2 YER126C SYGP-ORF47	86.97	261	2e-129
NRP1 PICST_81488	NRP1 ARP ARP1 YDL167C	47.62	336	7e-79
TAL1 PICST_74289	NQM1 YGR043C	61.61	323	2e-119
NPT1 PICST_87669	NPT1 YOR209C	55.81	430	3e-136
NPR2 PICST_39691	NPR2 YEL062W	46.53	346	5e-78
NPR1 PICST_41008	NPR1 YNL183C N1631	62.36	364	2e-131
HRK1 PICST_82367	NPR1 YNL183C N1631	49.54	325	2e-76
OCA2 PICST_33265	NPR1 YNL183C N1631	42.95	319	3e-68
NPL4 PICST_80363	NPL4 HRD4 YBR170C YBR1231	48.72	585	6e-153
PICST_61200	NPA3 EPA1 YJR072C J1821	69.79	384	4e-142
NOT5 PICST_75782	NOT5 YPR072W YP9499.27	40.18	224	3e-35
NOT5 PICST_75782	NOT3 YIL038C	42.41	224	7e-34
NOP7 PICST_71704	NOP7 RRP13 YPH1 YGR103W	63.69	537	0
NOP58 PICST_72477	NOP58 NOP5 YOR310C O6108	82.8	436	0
SIK1 PICST_68812	NOP58 NOP5 YOR310C O6108	42.34	418	4e-87
SIK1 PICST_68812	NOP56 SIK1 YLR197W L8167.9	80.42	429	0
NOP58 PICST_72477	NOP56 SIK1 YLR197W L8167.9	42.92	452	3e-85
PICST_83183	NOP53 YPL146C LPI2C P2610	40.38	260	1e-33
NOP4 PICST_90702	NOP4 NOP77 YPL043W	64.69	354	9e-128
NOP4 PICST_90702	NOP4 NOP77 YPL043W	50.66	229	1e-58
NOP2 PICST_91345	NOP2 YNA1 YNL061W N2428 YNL2428W	79.45	472	0
NOP2 PICST_91345	NOP2	79.45	472	0
NOP16 PICST_77674	NOP16 YER002W	50	230	1e-48
NOP14 PICST_91530	NOP14 UTP2 YDL148C D1566	40.45	848	3e-120
PICST_33568	NOP13 YNL175C N1665	46.01	376	2e-78
PICST_59522	NOP12 YOL041C	50.16	307	2e-74
NOP1 PICST_80065	NOP1 LOT3 YDL014W D2870	91.36	243	3e-131
NOG2 PICST_30716	NOG2 YNR053C N3484	75.05	477	0
PICST_75790	NOG1 YPL093W LPG15W	76.89	649	0
PICST_46484	NOC4 UTP19 YPR144C	43.96	530	5e-116
PICST_68166	NOC3 YLR002C	44.49	690	2e-138
NOC2 PICST_55278	NOC2 YOR206W YOX001	58.16	686	0
NOB1 PICST_42470	NOB1 YOR056C YOR29-07	56.02	241	2e-76
PICST_50590	NNT1 YLR285W	53.75	240	1e-66
NMT1 PICST_80771	NMT1 CDC72 YLR195C L8167.14	57.14	434	2e-146
PICST_70663	NMD3 YHR170W	76.2	458	0
NMA1 PICST_86133	NMA2 YGR010W	66.5	394	2e-145
NMA111 PDZ1 PICST_47702	NMA111 YNM3 YNL123W N1897	55.48	939	0
NMA1 PICST_86133	NMA1 YLR328W L8543.16	68.42	399	1e-150
PICST_82428	NIT3 YLR351C L9638.5	56.94	281	2e-90
NIT2 PICST_62485	NIT2 YJL126W J0706	49.22	319	2e-78
PICST_71247	NIF3 YGL221C	46.89	273	3e-61
PICST_71247	NIF3	46.89	273	3e-61
NHX1 PICST_78097	NHX1 NHA2 VPL27 VPS44 YDR456W D9461.40	63.62	635	2e-165
CNH1 PICST_83480	NHA1 YLR138W L3149 L9606.4	60.76	553	0
NGR1 PICST_66642	NGR1 RBP1 YBR212W YBR1459	46.57	277	4e-53
NGL2 PICST_35882	NGL2 YMR285C YM8021.11C	46.19	472	6e-117
NGG1 PICST_36687	NGG1 ADA3 SWI7 YDR176W YD9395.09	40.58	483	2e-86
PICST_76567	NFU1 NUB1 YKL040C YKL253	48.1	237	5e-52
PICST_82838	NFU1 NUB1 YKL040C YKL253	41.4	215	1e-37
PICST_85588	NFS1 SPL1 YCL017C YCL17C	76.22	429	0
PICST_88728	NEW1 YPL226W P1445	66.18	1106	0
ETF3 PICST_90176	NEW1 YPL226W P1445	40.27	889	0
NEO1 PICST_52414	NEO1 YIL048W	67.96	1008	0
NDT80 PICST_81430	NDT80 DAS1 YHR124W	42.42	297	1e-56
NDE1 PICST_66598	NDI1 YML120C YM7056.06C	46.64	476	4e-115
NDE1 PICST_66598	NDE2 NDH2 YDL085W	50.86	525	2e-136
NDE1 PICST_66598	NDE1 NDH1 YMR145C YM9375.14C	52.44	553	2e-151
NCS6 CTU1 PICST_39100	NCS6 CTU1 TUC1 YGL211W YGL210W-A	72.36	369	2e-156
PICST_80838	NCR1 YPL006W	46.05	1227	0
PICST_77786	NCP1 NCPR1 PRD1 YHR042W	47.13	662	2e-166
PICST_37206	NCL1 TRM4 YBL024W YBL0437	57.88	641	0
SIM1 PICST_69526	NCA3 YJL116C J0748	60.62	259	1e-94
SUN4 PICST_89784	NCA3 YJL116C J0748	58.75	257	3e-89
SIM1 PICST_69526	NCA3	60.62	259	4e-94
SUN4 PICST_89784	NCA3	58.37	257	1e-88
NEP35 PICST_38325	NBP35 YGL091C	75.4	313	2e-140
PICST_36005	NBP35 YGL091C	50	206	2e-52
PICST_73563	NAT1 AAA1 YDL040C D2720	40.32	806	3e-157
PICST_35594	NAP1 YKR048C	48.6	393	3e-75
PICST_50481	NAM9 MNA6 YNL137C N1211 N1840	46.61	487	1e-119
NAM2 PICST_56543	NAM2 MSL1 YLR382C L3502.6	49.09	876	0
PICST_67503	NAB6 YML117W YM8339.02	41.59	214	3e-45
MYO1 PICST_79258	MYO5 YMR109W YM9718.08	63.19	1027	0
MYO2 PICST_75361	MYO4 SHE1 YAL029C FUN22	45.02	1506	0
MYO1 PICST_79258	MYO3 YKL129C	60.87	1063	0
MYO2 PICST_75361	MYO2 CDC66 YOR326W O6167	58.43	1578	0
MYO1 PICST_66079	MYO1 YHR023W	48.21	865	0
PICST_90752	MVD1 ERG19 MPD YNR043W N3427	65.57	395	8e-139
MUP3 PICST_28954	MUP3 YHL036W	46.44	491	7e-108
MUP1.1 PICST_69488	MUP1 YGR055W	59.59	537	0
MTR4 PICST_36809	MTR4 DOB1 YJL050W J1158	72.42	1077	0
PICST_65774	MTR10 YOR160W	40.84	999	3e-180
PICST_53410	MTQ2 MTC6 YDR140W	51.04	241	3e-57
MTO1 PICST_32612	MTO1 IPS1 YGL236C	48.68	682	0
MTM1 PICST_66382	MTM1 YGR257C G9175	47.24	362	6e-83
MTG2 PICST_42651	MTG2 YHR168W	48.75	441	7e-97
PICST_73792	MTD1 YKR080W YKR400	63.27	324	4e-111
MSY1 PICST_31908	MSY1 YPL097W LPG11W	44.44	477	3e-100
MSW1 PICST_46284	MSW1 MSW YDR268W D9954.7	51.1	364	4e-108
MST1 PICST_47981	MST1 YKL194C	52.16	464	8e-134
THS1 PICST_78070	MST1 YKL194C	46.02	402	2e-103
PICST_52783	MSS51 YLR203C L8167.17	51.99	377	3e-114
MSS4 PICST_64487	MSS4 YDR208W YD8142A.05	57.87	394	4e-129
PICST_56161	MSS1 PET53 YMR023C YM9711.13C	47.7	501	8e-113
SYR1 PICST_38727	MSR1 YHR091C	54.86	576	0
MSP1 PICST_33873	MSP1 YTA4 YGR028W	57.22	360	2e-118
PICST_83392	MSN5 YDR335W D9651.5	40.09	1277	0
MSM1 PICST_81660	MSM1 YGR171C	43.72	581	9e-137
PICST_53344	MSL5 BBP SF1 YLR116W L2949	45.33	300	1e-60
MSH6 PICST_81012	MSH6 PMS3 YDR097C YD8557.04C	52.71	998	0
PICST_68406	MSH2 YOL090W O0935	45.4	978	0
MSF1 PICST_55301	MSF1 YPR047W YP9499.05	56.57	449	5e-143
MSE1 PICST_57984	MSE1 YOL033W	50.99	504	2e-143
MSD1 PICST_61618	MSD1 YPL104W LPG5W	44.17	652	3e-138
MSC7 PICST_90594	MSC7 YHR039C	56.98	602	0
MSC2 PICST_37673	MSC2 YDR205W YD8142.02	48.51	369	5e-57
PICST_85313	MSB4 YOL112W HRC492	41.76	431	2e-88
PICST_85313	MSB3 GYP3 YNL293W N0470	44.02	493	1e-103
PICST_90212	MRT4 YKL009W YKL160	71.12	232	2e-99
PICST_85246	MRS6 MSI4 YOR370C	47.98	569	4e-153
MRS4 PICST_83443	MRS4 YKR052C	50.96	314	1e-72
MRS4 PICST_83443	MRS3 YJL133W J0675	52.75	309	4e-73
MRS2.1 PICST_59952	MRS2 YOR334W	53.93	382	1e-98
MRS2.2 PICST_47013	MRS2 YOR334W	42.41	316	7e-58
RT09 PICST_69737	MRPS9 YBR146W YBR1123	48.57	245	3e-55
PICST_71226	MRPS5 YBR251W YBR1704	44.37	311	2e-61
PICST_64277	MRPS28 YDR337W D9651.3	43.7	238	1e-44
PICST_45787	MRPS17 YMR188C YM8010.18C	42.21	244	2e-39
PICST_34483	MRPL9 YGR220C G8520	50.85	234	2e-62
PICST_66010	MRPL7 YDR237W YD8419.04	49.1	279	3e-76
PICST_66010	MRPL7	48.75	279	1e-75
PICST_52146	MRPL6 YHR147C	50.23	213	3e-57
MRPL35 PICST_81718	MRPL35 YDR322W D9798.5	43.94	371	7e-76
PICST_67997	MRPL3 YMR024W YM9711.14	40.26	308	3e-56
PICST_79554	MRPL17 MRPL30 YNL252C N0864	40.49	284	4e-55
MPRL16 PICST_66753	MRPL16 RML16 YBL038W YBL0411	54.25	212	1e-58
PICST_30952	MRPL11 YDL202W D1070	46.5	200	8e-41
MRP10 PICST_37563	MRPL10 MRPL18 YNL284C N0580	52.53	257	4e-54
PICST_33547	MRPL1 YDR116C YD9727.11C	43.51	239	2e-52
PICST_32903	MRP4 MRP4A YHL004W	52.96	270	4e-80
PICST_28237	MRP20 MRPL41 YDR405W D9509.23	42.79	222	6e-42
RIM11 PICST_77550	MRK1 YDL079C	56.15	301	1e-104
MCK1 PICST_46278	MRK1 YDL079C	40.51	311	3e-64
PICST_40776	MRI1 YPR118W P9642.7	47.34	433	6e-92
PICST_58482	MRF1 YGL143C	50.81	370	1e-102
PICST_32483	MRE11 YMR224C YM9959.06C	54.2	500	7e-155
PICST_86797	MRD1 YPR112C	55.54	875	0
MPT5 PICST_80937	MPT5 HTR1 PUF5 YGL178W BIC834	42.31	338	3e-51
MPS1 PICST_47887	MPS1 RPK1 YDL028C D2785	54.55	341	2e-113
PICST_47700	MPR1	43	207	8e-41
PICST_70098	MPP10 YJR002W J1411 YJR83.5	43.53	448	1e-66
MAL2 PICST_31838	MPH3 YJR160C J2400	44.7	528	3e-139
MAL3 PICST_47584	MPH3 YJR160C J2400	43.56	528	3e-129
MAL4 PICST_48369	MPH3 YJR160C J2400	42.21	526	3e-132
MAL1 PICST_29639	MPH3 YJR160C J2400	42.04	559	2e-129
MAL2 PICST_31838	MPH2 YDL247W	44.7	528	5e-139
MAL3 PICST_47584	MPH2 YDL247W	43.56	528	2e-129
MAL4 PICST_48369	MPH2 YDL247W	42.21	526	2e-132
MAL1 PICST_29639	MPH2 YDL247W	42.04	559	1e-129
MPH1 PICST_53391	MPH1 YIR002C YIB2C	53.22	714	0
MPG1 PICST_74665	MPG1 PSA1 SRB1 VIG9 YDL055C	82.87	362	3e-161
NOT4 PICST_79785	MOT2 CCL1 NOT4 SIG1 SSF1 YER068W	62.16	259	3e-94
MOT1 PICST_88824	MOT1 YPL082C LPF4C	54.46	1930	0
PICST_40644	MOD5 YOR274W	46.9	452	2e-117
MOB2 PICST_48394	MOB2 YFL034C-B YFL035C YFL035C-A	55.43	276	5e-86
MOB1 PICST_83299	MOB1 YIL106W	57.21	201	1e-64
MNS1 PICST_84949	MNS1 YJR131W J2110	50.1	513	6e-130
PICST_56149	MNN9 YPL050C P7102.01	65.89	302	2e-122
MNN10 PICST_31150	MNN10 BED1 YDR245W YD8419.12	61.3	292	5e-111
MMT2 PICST_37588	MMT2 MFT2 YPL224C	43.65	323	2e-69
MMT2 PICST_37588	MMT1 MFT1 YMR177W YM8010.07	40.11	374	9e-60
GAP1.6 PICST_78721	MMP1 YLL061W L0555	48.56	554	8e-129
GAP1.3 PICST_81453	MMP1 YLL061W L0555	46.21	554	4e-119
GAP1.2 PICST_68755	MMP1 YLL061W L0555	44.48	589	1e-126
GAP1.5 PICST_67826	MMP1 YLL061W L0555	43.6	516	2e-99
GAP1.4 PICST_37009	MMP1 YLL061W L0555	42.73	571	6e-111
GAP1.1 PICST_32180	MMP1 YLL061W L0555	41.91	556	6e-116
HIP1 PICST_29107	MMP1 YLL061W L0555	40.86	514	3e-101
MMM1 PICST_59052	MMM1 YME6 YLL006W L1357	48.64	368	2e-85
MLS1.2 PICST_90814	MLS1 YNL117W N1921	65.17	557	0
MLS1.1 PICST_53620	MLS1 YNL117W N1921	61	518	0
PICST_89086	MLH1 PMS2 YMR167W YM8520.16	42.02	802	1e-161
PICST_35816	MKK2 SSP33 YPL140C LPI6C	57.91	335	4e-109
PICST_40600	MKK2 SSP33 YPL140C LPI6C	40	300	3e-47
PICST_35816	MKK1 SSP32 YOR231W O5095	59.81	311	3e-109
PICST_40600	MKK1 SSP32 YOR231W O5095	43.48	276	2e-46
STE7 PICST_33851	MKK1 SSP32 YOR231W O5095	42.55	275	3e-46
ADE3 PICST_88119	MIS1 YBR084W YBR0751	66	944	0
MIS1 PICST_80013	MIS1 YBR084W YBR0751	63.15	966	0
MIR1 PICST_76085	MIR1 YJR077C J1837	78.22	303	5e-123
PIC2 PICST_59616	MIR1 YJR077C J1837	42.43	304	7e-66
MIP1 PICST_14247	MIP1 YOR330C	48.88	1023	0
PICST_42742	MIH1 YMR036C YM9532.01C YM9973.10C	41.87	203	5e-41
MGS1 PICST_61628	MGS1 YNL218W N1302	47	466	7e-117
MGM1 PICST_28619	MGM1 MDM17 YOR211C YOR50-1	55.31	725	0
PICST_73603	MGM1 MDM17 YOR211C YOR50-1	41.98	243	1e-42
SPT23 PICST_89833	MGA2 YIR033W	44.9	314	1e-60
MEX67 PICST_85667	MEX67 YPL169C P2520	41.04	597	1e-109
PICST_65182	MEU1 YLR017W L1595	52.78	324	6e-87
PICST_65182	MEU1	52.78	324	1e-86
PICST_71737	MET7 MET23 YOR241W O5248	50.48	517	7e-138
MET6 PICST_78051	MET6 YER091C	74.94	770	0
MET6 PICST_78051	MET6	74.81	770	0
MET6 PICST_78051	MET6	74.81	770	0
ECM17.1 PICST_67906	MET5	64.19	941	0
ECM17.1 PICST_67906	MET5	64.19	941	0
ECM17.1 PICST_67906	MET5	64.19	941	0
ECM17.1 PICST_67906	MET5	64.08	941	0
ECM17.1 PICST_67906	MET5	64.08	941	0
ECM17.1 PICST_67906	MET5	64.04	940	0
MET30 PICST_64825	MET30 YIL046W	53.4	588	6e-177
[truncated: 1,561 more rows]

## Sheet: ppa-sst
Query	Database	Identity	Alignment length	E-value
ACT1 PAS_chr3_1169	ACT1 PICST_69529	93.09	376	0
ACT1 PAS_chr3_1169	ARP1 PICST_36282	48.39	403	3e-110
ACT1 PAS_chr3_1169	ARP2 PICST_36825	46.07	382	3e-97
ALG3 PAS_chr4_0712	ALG3 PICST_58095	45.49	466	3e-96
ATG26 PAZ4 PDG3 UGT51 UGT51B1 PAS_chr4_0167	ATG26 PICST_191	55.14	720	0
COQ4 PAS_chr3_0725	COQ4 PICST_90569	59.93	297	1e-105
DES	FAD3 PICST_54788	60	350	3e-121
DRE2 PAS_chr1-4_0300	DRE2 PICST_58064	44.29	368	5e-69
fep1	SFU1 PICST_30840	53.42	234	4e-68
fet3	FET3.1 PICST_89638	61.67	587	0
fet3	FET3 PICST_79365	49.16	592	3e-168
frs1	SYF2 PICST_72398	70.13	375	3e-163
ftr1	FTR1 PICST_68095	69.44	337	9e-145
ftr1	FTR2 PICST_64944	68.93	354	4e-148
ftr1	FTH2 PICST_50569	43.13	371	3e-78
ftr1	FTH1 PICST_54152	42.78	395	2e-78
GDI1	GDI1 PICST_90444	75.9	444	0
GET3 PAS_chr4_0405	GET3 PICST_48071	68.47	352	2e-128
KEX2	PICST_14973	52.36	615	0
MDE1 PAS_chr4_0280	MDE1 PICST_89976	65.15	264	9e-90
MDM34 PAS_chr1-4_0499	MDM34 PICST_28329	55.96	218	3e-59
MMM1 PAS_chr4_0557	MMM1 PICST_59052	54.72	371	2e-104
MRI1 PAS_chr1-4_0545	PICST_40776	51.99	427	3e-112
PAS_c034_0004	PICST_38525	44.4	259	9e-46
PAS_c034_0010	PICST_34802	59.18	534	0
PAS_c034_0010	DAL11 PICST_33997	58.65	561	0
PAS_c034_0010	ALT1 PICST_65827	50.39	508	3e-139
PAS_c034_0010	ALT2 PICST_46242	47.68	539	3e-138
PAS_c034_0010	DAL12 PICST_33930	40.46	519	6e-108
PAS_c034_0011	IFH2 PICST_39554	45.6	364	1e-83
PAS_c034_0011	TCD4 PICST_34605	45.04	373	1e-77
PAS_c034_0011	PICST_53191	43.57	342	1e-73
PAS_c034_0011	PICST_43041	43.35	376	9e-83
PAS_c034_0014	TCD4 PICST_34605	53.08	373	2e-101
PAS_c034_0014	IFH2 PICST_39554	51.37	366	6e-101
PAS_c034_0014	PICST_53191	51.18	338	5e-91
PAS_c034_0014	PICST_43041	49.58	355	4e-99
PAS_c034_0014	PICST_33987	43.28	335	2e-72
PAS_c034_0014	PICST_29419	40.77	363	4e-69
PAS_c034_0019	CAN1 PICST_30939	58.27	520	2e-163
PAS_c034_0019	CAN2 PICST_84246	53.33	570	2e-155
PAS_c034_0022	PICST_34797	53.87	401	1e-125
PAS_c034_0022	PICST_58279	53.62	373	4e-114
PAS_c034_0022	PICST_36557	43.1	406	6e-90
PAS_c034_0024	FEN4 PICST_52466	47.78	563	3e-159
PAS_c034_0024	SEO1 PICST_11143	44.6	491	4e-132
PAS_c034_0024	SEO2 PICST_48956	40.55	545	2e-125
PAS_c034_0028	SKY1 PICST_37422	48.19	581	3e-152
PAS_c034_0029	SSE1 PICST_80235	68.48	660	0
PAS_c034_0030	NPL4 PICST_80363	49.04	575	3e-142
PAS_c034_0032	GAS4 PICST_4067	48.7	308	8e-83
PAS_c034_0032	PICST_70211	46.05	304	2e-67
PAS_c034_0032	PHR2 PICST_86602	42.27	317	7e-63
PAS_c034_0032	PICST_88548	40.77	336	5e-67
PAS_c034_0034	TOS1 PICST_87531	62.04	245	5e-69
PAS_c121_0002	ALG2 PICST_89290	51.5	433	2e-120
PAS_c121_0009	AMD1 PICST_40926	58.94	772	0
PAS_c121_0015	PHO81 PICST_81069	54.67	225	2e-59
PAS_c121_0015	PHO81 PICST_81069	42.06	214	6e-40
PAS_c131_0004	CST20 PICST_84188	72.82	298	1e-127
PAS_c131_0004	PICST_82371	57.33	300	5e-94
PAS_c131_0005	PICST_32903	58.18	275	1e-86
PAS_c131_0017	TPS1 PICST_41330	76.22	471	0
PAS_c131_0021	VMA2 PICST_48891	93.05	475	0
PAS_c159_0001	PICST_38525	42.03	276	2e-47
PAS_chr1-1_0002	PMA1 PICST_87366	85.83	896	0
PAS_chr1-1_0003	FEN4 PICST_52466	58.16	564	0
PAS_chr1-1_0003	SEO2 PICST_48956	41.05	553	2e-110
PAS_chr1-1_0003	SEO1 PICST_11143	40.28	499	2e-104
PAS_chr1-1_0004	UTP21 PICST_65683	58.54	943	0
PAS_chr1-1_0005	PICST_85324	53.21	280	4e-72
PAS_chr1-1_0006	PRS2 PICST_66107	72.24	425	2e-170
PAS_chr1-1_0008	FAS1 PICST_85125	66.31	2072	0
PAS_chr1-1_0009	NTE1 PICST_33358	50.46	872	0
PAS_chr1-1_0013	PICST_83317	55.24	563	3e-170
PAS_chr1-1_0015	PICST_89936	55.11	704	0
PAS_chr1-1_0018	POB3 PICST_65686	55.34	524	2e-154
PAS_chr1-1_0019	SUB2 PICST_83587	80	435	0
PAS_chr1-1_0020	ARP6 PICST_56314	41.04	424	1e-88
PAS_chr1-1_0025	PICST_24555	42.45	603	3e-121
PAS_chr1-1_0027	PICST_34004	55.6	241	2e-74
PAS_chr1-1_0028	STL1 PICST_57820	40.95	464	6e-95
PAS_chr1-1_0029	PICST_27149	45	240	7e-52
PAS_chr1-1_0030	GAP1.3 PICST_81453	65.08	547	0
PAS_chr1-1_0030	GAP1.1 PICST_32180	56.6	553	4e-161
PAS_chr1-1_0030	GAP1.2 PICST_68755	56.24	585	2e-161
PAS_chr1-1_0030	GAP1.5 PICST_67826	53	517	7e-131
PAS_chr1-1_0030	GAP1.6 PICST_78721	52.73	550	4e-143
PAS_chr1-1_0030	GAP1.4 PICST_37009	50.17	590	7e-154
PAS_chr1-1_0030	HIP1 PICST_29107	48.16	517	1e-128
PAS_chr1-1_0030	GNP2 PICST_89811	45.38	520	2e-114
PAS_chr1-1_0030	GAP1.7 PICST_41966	44.07	615	3e-119
PAS_chr1-1_0030	GAP1.8 PICST_11039	40.14	416	3e-73
PAS_chr1-1_0030	GNP1 PICST_28779	40.11	571	1e-96
PAS_chr1-1_0031	PICST_52198	43.44	419	2e-80
PAS_chr1-1_0035	PICST_90035	63.11	206	8e-56
PAS_chr1-1_0036	SSZ1 PICST_85151	61.48	527	6e-168
PAS_chr1-1_0046	PICST_90419	71.73	283	1e-128
PAS_chr1-1_0047	MSK1 PICST_42797	48.18	523	1e-131
PAS_chr1-1_0048	SEC23 PICST_80516	46.74	751	0
PAS_chr1-1_0048	PICST_76723	41.2	818	1e-179
PAS_chr1-1_0049	PICST_31007	56.78	273	8e-86
PAS_chr1-1_0050	LAT1 PICST_82614	70.07	294	3e-106
PAS_chr1-1_0051	KNS1 PICST_34686	48.49	431	8e-115
PAS_chr1-1_0053	IF4F1 PICST_17868	56.36	291	5e-97
PAS_chr1-1_0054	RPT6 PICST_71824	90.5	379	0
PAS_chr1-1_0054	RPT1 PICST_75017	50.83	303	5e-80
PAS_chr1-1_0054	PRS4 PICST_54032	50.17	299	1e-81
PAS_chr1-1_0054	RPT5 PICST_52887	45.73	293	3e-70
PAS_chr1-1_0054	RPT3 PICST_66830	45.64	298	3e-68
PAS_chr1-1_0054	RPT4 PICST_85761	44.11	365	1e-73
PAS_chr1-1_0054	RCA1 PICST_34770	43.67	245	1e-48
PAS_chr1-1_0054	YTA7 PICST_56164	41.27	252	6e-47
PAS_chr1-1_0054	CDC48 PICST_67138	41.13	231	6e-51
PAS_chr1-1_0054	CDC48 PICST_67138	41.1	236	5e-47
PAS_chr1-1_0054	AFG2 PICST_90881	40.17	229	1e-43
PAS_chr1-1_0057	PICST_83286	42.28	272	3e-61
PAS_chr1-1_0057	SPS1 PICST_62297	41.25	337	4e-66
PAS_chr1-1_0057	PICST_82371	40.47	257	8e-51
PAS_chr1-1_0058	PICST_28889	67.62	349	1e-132
PAS_chr1-1_0059	PICST_85155	66.18	343	4e-138
PAS_chr1-1_0061	HAS1 PICST_81459	78.85	506	0
PAS_chr1-1_0062	GHC1 PICST_34960	82.28	237	2e-115
PAS_chr1-1_0063	YND1 PICST_75213	43.83	632	6e-151
PAS_chr1-1_0066	PICST_62767	66.81	473	0
PAS_chr1-1_0067	PCM1 PICST_81149	56.76	525	7e-165
PAS_chr1-1_0068	PICST_29232	49.55	224	2e-58
PAS_chr1-1_0069	GUP1 PICST_66725	59.51	573	0
PAS_chr1-1_0070	TGL2 PICST_40078	45.88	364	2e-87
PAS_chr1-1_0070	TGL1 PICST_29356	40.5	358	3e-70
PAS_chr1-1_0072	FBA1 PICST_85951	82.1	352	8e-172
PAS_chr1-1_0081	OAC1 PICST_41834	57.8	327	9e-92
PAS_chr1-1_0086	PICST_62909	41.62	334	6e-50
PAS_chr1-1_0087	INO80 PICST_65204	55.95	1278	0
PAS_chr1-1_0087	SWR1 PICST_62265	42.68	396	2e-87
PAS_chr1-1_0087	ISW2 PICST_30157	41.9	315	1e-69
PAS_chr1-1_0087	ISW1.2 PICST_39246	40.99	283	2e-59
PAS_chr1-1_0087	PICST_33727	40.42	334	8e-59
PAS_chr1-1_0091	PICST_67757	42.46	471	1e-100
PAS_chr1-1_0095	PICST_87852	55.91	499	3e-140
PAS_chr1-1_0096	PICST_35327	54.4	443	1e-145
PAS_chr1-1_0096	PICST_89074	42.11	209	2e-48
PAS_chr1-1_0098	PICST_87815	44.28	201	5e-46
PAS_chr1-1_0099	COR1 PICST_81500	45.43	438	5e-98
PAS_chr1-1_0103	CDA2 PICST_43807	58.58	268	9e-95
PAS_chr1-1_0104	PICST_79930	64.06	217	3e-87
PAS_chr1-1_0105	PICST_40600	68.7	377	1e-148
PAS_chr1-1_0107	GDH3 PICST_82969	77.34	459	0
PAS_chr1-1_0111	XPA1 PICST_75738	46.48	697	0
PAS_chr1-1_0113	RFA1 PICST_81646	44.33	609	5e-144
PAS_chr1-1_0117	PMC1 PICST_81376	57.73	1112	0
PAS_chr1-1_0119	PICST_60913	44.17	600	7e-122
PAS_chr1-1_0123	PICST_50925	53.62	968	0
PAS_chr1-1_0127	PICST_28027	55.2	346	5e-100
PAS_chr1-1_0129	TML1 PICST_46425	52.77	379	4e-112
PAS_chr1-1_0130	ACF4 PICST_64411	51.72	727	0
PAS_chr1-1_0131	SSN7 PICST_85888	40.91	462	3e-87
PAS_chr1-1_0134	PICST_77835	42.22	450	1e-94
PAS_chr1-1_0147	DFG5 PICST_87647	53.43	423	1e-128
PAS_chr1-1_0147	DCW1 PICST_82260	53.29	426	2e-120
PAS_chr1-1_0153	PICST_61419	67.01	294	2e-123
PAS_chr1-1_0153	PICST_43575	66.67	312	5e-124
PAS_chr1-1_0153	GLC7 PICST_85252	62.54	299	9e-115
PAS_chr1-1_0153	PPG1 PICST_85954	45.06	253	6e-68
PAS_chr1-1_0153	PICST_81790	44.15	265	2e-68
PAS_chr1-1_0153	PICST_68058	43.68	277	2e-65
PAS_chr1-1_0153	MCO15 PICST_50823	42.16	268	2e-63
PAS_chr1-1_0158	PICST_31420	61.25	240	8e-82
PAS_chr1-1_0158	ADY2 PICST_83722	54.55	253	5e-73
PAS_chr1-1_0158	PICST_33707	45.38	260	5e-54
PAS_chr1-1_0158	PICST_35799	43.53	255	4e-57
PAS_chr1-1_0158	PICST_35800	43.08	253	3e-54
PAS_chr1-1_0158	FUN34 PICST_38314	42.52	254	1e-55
PAS_chr1-1_0159	PICST_37156	52.61	249	1e-70
PAS_chr1-1_0163	DCD1 PICST_34441	55	340	1e-100
PAS_chr1-1_0164	YNQ8 PICST_80437	69.66	234	5e-85
PAS_chr1-1_0168	PICST_80838	50.95	1268	0
PAS_chr1-1_0169	CAT5 PICST_73817	65.71	210	4e-81
PAS_chr1-1_0174	PICST_45980	50.27	551	3e-148
PAS_chr1-1_0176	PICST_59493	54.83	673	4e-158
PAS_chr1-1_0179	PICST_83586	64.78	477	3e-167
PAS_chr1-1_0179	PICST_83586	59.66	652	0
PAS_chr1-1_0181	PICST_77338	54.63	853	0
PAS_chr1-1_0183	PICST_89215	85.71	217	1e-99
PAS_chr1-1_0184	GSH1 PICST_62151	47.08	737	1e-178
PAS_chr1-1_0186	PICST_77411	66.03	312	3e-112
PAS_chr1-1_0186	PICST_77411	63.79	243	1e-81
PAS_chr1-1_0187	PICST_71553	58.1	580	1e-165
PAS_chr1-1_0187	PICST_71553	46.84	4381	0
PAS_chr1-1_0191	ATP5 PICST_81978	53.66	205	1e-60
PAS_chr1-1_0192	PICST_55828	50.55	364	1e-88
PAS_chr1-1_0194	APE3.2 PICST_28372	44.71	378	2e-86
PAS_chr1-1_0195	VMA8 PICST_80851	87.74	212	6e-108
PAS_chr1-1_0197	AFG1 PICST_86016	66.08	457	4e-167
PAS_chr1-1_0200	AAT1 PICST_80440	52.9	414	2e-124
PAS_chr1-1_0200	AAT2 PICST_66059	42.13	413	3e-90
PAS_chr1-1_0201	PICST_60945	41	400	1e-84
PAS_chr1-1_0202	PICST_90317	53.46	520	2e-151
PAS_chr1-1_0203	GAP1.2 PICST_68755	55.17	600	8e-161
PAS_chr1-1_0203	GAP1.1 PICST_32180	54.17	552	4e-145
PAS_chr1-1_0203	GAP1.3 PICST_81453	52.44	595	2e-153
PAS_chr1-1_0203	GAP1.5 PICST_67826	50.68	513	8e-124
PAS_chr1-1_0203	GAP1.4 PICST_37009	49.66	590	1e-139
PAS_chr1-1_0203	GAP1.6 PICST_78721	48.82	553	3e-135
PAS_chr1-1_0203	HIP1 PICST_29107	43.39	484	8e-111
PAS_chr1-1_0203	GNP2 PICST_89811	42.61	582	4e-115
PAS_chr1-1_0203	GAP1.7 PICST_41966	42.28	615	1e-98
PAS_chr1-1_0203	GNP1 PICST_28779	42.23	521	6e-105
PAS_chr1-1_0206	SWD2 PICST_62019	40.79	353	2e-69
PAS_chr1-1_0207	PICST_61353	46.38	759	7e-164
PAS_chr1-1_0211	VPS13 PICST_75133	49.09	3174	0
PAS_chr1-1_0215	CWH41 PICST_39865	48.88	800	0
PAS_chr1-1_0219 PAS_chr4_0107	RPL2A RPL2B PICST_28309 PICST_86991	87.8	254	3e-119
PAS_chr1-1_0220	PICST_69625	55.37	1667	0
PAS_chr1-1_0220	PICST_77740	42.34	529	7e-112
PAS_chr1-1_0221	MUP3 PICST_28954	44.63	540	9e-131
PAS_chr1-1_0224	PICST_60243	56.25	336	2e-102
PAS_chr1-1_0226	PRB2 PICST_78783	56.91	550	9e-166
PAS_chr1-1_0226	PICST_4493	48.83	428	3e-103
PAS_chr1-1_0226	PICST_28842	40.23	353	2e-43
PAS_chr1-1_0230	PICST_26415	46.99	266	7e-58
PAS_chr1-1_0231	PICST_41151	62.54	315	5e-95
PAS_chr1-1_0233	IDP1 PICST_72104	85.41	418	0
PAS_chr1-1_0233	IDP2 PICST_43870	72.73	407	0
PAS_chr1-1_0238	FUN30 PICST_57110	63.39	579	0
PAS_chr1-1_0239	PICST_43296	42.16	370	7e-67
PAS_chr1-1_0241	MSE1 PICST_57984	54.73	486	3e-152
PAS_chr1-1_0242	TOP3 PICST_34564	54.3	628	0
PAS_chr1-1_0248	PICST_31282	42.72	213	3e-38
PAS_chr1-1_0253	PICST_81735	82.29	367	2e-172
PAS_chr1-1_0253	PICST_42420	47.43	369	4e-90
PAS_chr1-1_0254	PICST_82202	85.52	601	0
PAS_chr1-1_0257	PICST_53441	42.69	253	1e-46
PAS_chr1-1_0261	PICST_30513	47.41	251	1e-62
PAS_chr1-1_0262	FUR1 PICST_47473	79.43	209	2e-95
PAS_chr1-1_0263	ARP1 PICST_36282	49.03	414	4e-112
PAS_chr1-1_0263	ACT1 PICST_69529	44.04	386	1e-93
PAS_chr1-1_0266	SUL1 PICST_85698	51.38	977	0
PAS_chr1-1_0269	SLH1 PICST_54312	65.16	1969	0
PAS_chr1-1_0273	PICST_42742	48.1	210	7e-52
PAS_chr1-1_0275	LYS7 PICST_90546	51.42	247	8e-62
PAS_chr1-1_0277	SOL1 PICST_60598	65.05	309	3e-112
PAS_chr1-1_0280	XKS1 PICST_68734	49.92	623	2e-150
PAS_chr1-1_0281	PICST_83261	54.5	400	4e-97
PAS_chr1-1_0282	RNR1.2 PICST_75662	79.91	871	0
PAS_chr1-1_0282	RNR1.1 PICST_29856	58.17	875	0
PAS_chr1-1_0284	DAL1 PICST_62778	51.89	503	1e-144
PAS_chr1-1_0285	PICST_52347	47.11	363	4e-89
PAS_chr1-1_0286	PICST_57202	41.47	733	2e-164
PAS_chr1-1_0286	PICST_90238	40.47	729	2e-153
PAS_chr1-1_0287	DAL5 PICST_34027	53.44	509	1e-151
PAS_chr1-1_0287	DAL4 PICST_29740	52.56	527	6e-159
PAS_chr1-1_0287	DAL9 PICST_48474	51.15	524	1e-149
PAS_chr1-1_0291	PICST_88417	45.84	421	9e-83
PAS_chr1-1_0292	RRP3 PICST_57234	67.36	432	5e-166
PAS_chr1-1_0292	DBP8 PICST_40593	40	375	3e-64
PAS_chr1-1_0293	PICST_40512	53.66	328	5e-100
PAS_chr1-1_0294	PICST_87280	66.34	1209	0
PAS_chr1-1_0295	PICST_53771	44.94	445	9e-102
PAS_chr1-1_0299	PICST_30390	46.97	462	8e-101
PAS_chr1-1_0300	SNF3 PICST_85501	59.2	473	2e-166
PAS_chr1-1_0300	RGT2 PICST_91253	52.02	471	1e-136
PAS_chr1-1_0301	PICST_63927	49.65	286	3e-76
PAS_chr1-1_0303	PICST_64503	44.58	922	0
PAS_chr1-1_0307	PICST_81790	81.82	352	1e-173
PAS_chr1-1_0307	MCO15 PICST_50823	57.19	299	7e-103
PAS_chr1-1_0307	PICST_68058	55.34	309	9e-105
PAS_chr1-1_0307	PPG1 PICST_85954	52.92	274	4e-85
PAS_chr1-1_0307	GLC7 PICST_85252	49.03	259	4e-74
PAS_chr1-1_0307	PICST_61419	43.7	270	1e-63
PAS_chr1-1_0307	PICST_43575	41.54	272	6e-63
PAS_chr1-1_0309	TFP1 PICST_75615	85.96	356	0
PAS_chr1-1_0309	TFP1 PICST_75615	84.06	251	2e-129
PAS_chr1-1_0310	PICST_56214	42.44	205	1e-34
PAS_chr1-1_0311	PICST_66921	40.61	362	1e-57
PAS_chr1-1_0312	CDC53 PICST_29770	51.79	784	0
PAS_chr1-1_0313	LYS22 PICST_89386	87.92	414	0
PAS_chr1-1_0313	LYS21 PICST_28701	84.91	411	0
PAS_chr1-1_0319	FBA1 PICST_85951	72.7	348	5e-147
PAS_chr1-1_0320	PICST_67819	40.26	231	5e-42
PAS_chr1-1_0324	PICST_57761	48.33	389	3e-74
PAS_chr1-1_0327	PRD1.2 PICST_28404	52.48	686	0
PAS_chr1-1_0327	PRD1.1 PICST_51091	50.15	670	0
PAS_chr1-1_0331	PICST_40963	76.11	314	1e-136
PAS_chr1-1_0334	PICST_29620	45.06	233	2e-52
PAS_chr1-1_0335	PICST_55133	80.8	250	3e-118
PAS_chr1-1_0339	PICST_41737	42.15	325	6e-53
PAS_chr1-1_0340	PICST_76263	69.77	354	1e-149
PAS_chr1-1_0340	PICST_67855	57.91	354	2e-116
PAS_chr1-1_0340	SNF1 PICST_68332	43.23	310	1e-66
PAS_chr1-1_0341	CAN1 PICST_30939	62.26	514	8e-164
PAS_chr1-1_0341	CAN2 PICST_84246	60.44	546	5e-159
PAS_chr1-1_0345	PICST_76097	81.14	297	6e-124
PAS_chr1-1_0346	HMP1 PICST_55178	42.64	917	0
PAS_chr1-1_0349	RRP7 PICST_55810	42.52	301	7e-50
PAS_chr1-1_0356	DAP1 PICST_83008	61.94	310	7e-111
PAS_chr1-1_0356	PICST_57832	58.33	312	2e-105
PAS_chr1-1_0356	PICST_64442	40.76	314	3e-69
PAS_chr1-1_0357	ADH7 PICST_45137	64.43	357	7e-122
PAS_chr1-1_0357	ADH5 PICST_31312	43.37	362	2e-65
PAS_chr1-1_0357	ADH3 PICST_88760	40.55	365	5e-57
PAS_chr1-1_0358	LAG1.3 PICST_45900	61.32	380	8e-126
PAS_chr1-1_0358	LAG1.1 PICST_32904	59.48	385	5e-125
PAS_chr1-1_0360	GCY3 PICST_88249	63.58	302	3e-115
PAS_chr1-1_0360	GCY2 PICST_31015	59.55	309	5e-108
PAS_chr1-1_0360	GCY1 PICST_63050	51.32	302	2e-82
PAS_chr1-1_0360	ARA1 PICST_59505	42.38	302	3e-55
PAS_chr1-1_0361	ZAS1 PICST_42941	44.02	627	9e-135
PAS_chr1-1_0361	MIG2.2 PICST_67179	41.03	775	1e-166
PAS_chr1-1_0363	UFD4 PICST_32908	44.02	886	0
PAS_chr1-1_0364	PICST_90212	66.23	228	3e-91
PAS_chr1-1_0365	SPS1 PICST_62297	45.02	442	1e-99
PAS_chr1-1_0365	PICST_83286	43.37	249	4e-58
PAS_chr1-1_0367	UFD1 PICST_87707	58.63	365	9e-115
PAS_chr1-1_0369	PICST_54814	50.84	238	2e-42
PAS_chr1-1_0374	SIR2 PICST_2658	51.85	378	3e-109
PAS_chr1-1_0374	SIR3 PICST_40594	43.51	393	4e-84
PAS_chr1-1_0376	PICST_57349	40.16	742	8e-148
PAS_chr1-1_0389	ARG4 PICST_62615	77.85	456	0
PAS_chr1-1_0390	SYN3 PICST_33068	71.58	549	0
PAS_chr1-1_0391	YHI0 PICST_84407	65.01	663	0
PAS_chr1-1_0392	SYN4 PICST_84563	49.38	486	3e-133
PAS_chr1-1_0393	CHS2 PICST_65597	60.34	764	0
PAS_chr1-1_0393	CSH8 PICST_29807	55.8	776	0
PAS_chr1-1_0393	CHS2.2 PICST_51281	50.85	938	0
PAS_chr1-1_0393	CHS1 PICST_42812	42.6	770	3e-178
PAS_chr1-1_0395	ENP3 PICST_70997	52.37	506	1e-143
PAS_chr1-1_0398	CDR1 PICST_85570	63.44	1510	0
PAS_chr1-1_0398	CDR4.1 PICST_41766	58.44	1463	0
PAS_chr1-1_0398	CDR4.2 PICST_59143	58.18	1473	0
PAS_chr1-1_0398	CDR3 PICST_77736	57.2	1423	0
PAS_chr1-1_0401	YCM1 PICST_34398	60.34	290	2e-96
PAS_chr1-1_0404	CHM1 PICST_46773	40.71	226	2e-36
PAS_chr1-1_0408	FMO1 PICST_66263	46.93	488	9e-117
PAS_chr1-1_0409	KAP123 PICST_69154	50.72	1110	0
PAS_chr1-1_0411	PICST_36016	58.78	444	3e-154
PAS_chr1-1_0417	PICST_31420	44.39	223	4e-45
PAS_chr1-1_0419	EHT1 PICST_84806	40.42	433	5e-94
PAS_chr1-1_0420	CHO1 PICST_51913	73.39	218	3e-82
PAS_chr1-1_0424	SRT1 PICST_29164	50	260	2e-67
PAS_chr1-1_0424	PICST_41956	41.03	234	2e-49
PAS_chr1-1_0425	PICST_29166	50.56	621	4e-161
PAS_chr1-1_0427	GPM1.3 PICST_34127	48.91	229	3e-59
PAS_chr1-1_0428	ENA2 PICST_74899	63.61	1091	0
PAS_chr1-1_0428	ENA5 PICST_73371	63.35	1004	0
PAS_chr1-1_0430	ADE4 PICST_78788	65.89	560	0
PAS_chr1-1_0432	ILV5 PICST_78299	83.79	401	0
PAS_chr1-1_0433	PICST_73480	86.98	215	3e-111
PAS_chr1-1_0433	PICST_77026	60.93	215	2e-76
PAS_chr1-1_0435	PICST_87051	52.3	304	3e-87
PAS_chr1-1_0436	KPR4 PICST_34307	71.16	319	2e-124
PAS_chr1-1_0436	PRS1 PICST_65580	66.04	321	3e-109
PAS_chr1-1_0436	PRS5 PICST_78248	44.27	262	1e-45
PAS_chr1-1_0437	PICST_35186	55.81	215	9e-58
PAS_chr1-1_0439	PICST_71938	78.71	202	1e-78
PAS_chr1-1_0444	PICST_50504	69.53	384	6e-152
PAS_chr1-1_0446	MAK11 PICST_51318	52.99	368	3e-109
PAS_chr1-1_0447	LYS1 PICST_86170	78.69	366	1e-161
PAS_chr1-1_0448	PDX3 PICST_50793	56.7	224	2e-74
PAS_chr1-1_0449	PICST_85539	67	200	2e-79
PAS_chr1-1_0449	PICST_44845	59.7	201	2e-66
PAS_chr1-1_0453	PICST_25920	41.04	346	2e-68
PAS_chr1-1_0454	PICST_64133	49.43	265	4e-58
PAS_chr1-1_0457	MSS4 PICST_64487	59.2	424	7e-137
PAS_chr1-1_0465	ATG15 PICST_89908	51.33	452	7e-126
PAS_chr1-1_0469	PICST_53347	48.84	215	1e-53
PAS_chr1-1_0475	CIT1 PICST_85554	82.69	468	0
PAS_chr1-1_0486	PICST_42981	43.41	205	1e-34
PAS_chr1-1_0490	XYL2 PICST_86924	54.79	365	2e-108
PAS_chr1-1_0498	DPP2 PICST_41519	41.63	233	2e-37
PAS_chr1-3_0003	PICST_38525	44.79	259	1e-46
PAS_chr1-3_0004	XUT5 PICST_33078	49.27	479	2e-130
PAS_chr1-3_0011	HGT2 PICST_55800	55.37	531	8e-168
PAS_chr1-3_0022	PICST_80310	52.07	941	0
PAS_chr1-3_0023	ALN1 PICST_34891	67.8	205	2e-74
PAS_chr1-3_0023	ALN1 PICST_34891	61.04	403	1e-137
PAS_chr1-3_0024	UGA22 PICST_57266	60	480	5e-171
PAS_chr1-3_0024	UGA2 PICST_40468	50.71	491	2e-143
PAS_chr1-3_0027	PICST_72010	49.2	876	0
PAS_chr1-3_0028	IPP1 PICST_83097	79.72	286	8e-131
PAS_chr1-3_0028	PPA2 PICST_55811	52.85	246	4e-74
PAS_chr1-3_0029	TRP1 PICST_38245	40.16	244	2e-40
PAS_chr1-3_0030	RFC4 PICST_39313	73.33	315	6e-139
PAS_chr1-3_0030	RCF2 PICST_72583	46.26	214	3e-48
PAS_chr1-3_0033	PICST_51802	69.64	336	1e-141
PAS_chr1-3_0034	PICST_74639	74.04	339	1e-148
PAS_chr1-3_0036	HBR1 PICST_68007	42.8	236	7e-53
PAS_chr1-3_0040	PICST_30434	40.97	349	3e-48
PAS_chr1-3_0041	IME2 PICST_17706	53.85	390	3e-110
PAS_chr1-3_0043	PICST_61782	47.81	617	1e-154
PAS_chr1-3_0044	PICST_61782	51.8	666	0
PAS_chr1-3_0052	BIO2 PICST_30955	65.12	344	5e-140
PAS_chr1-3_0053	PICST_72128	40.76	314	6e-59
PAS_chr1-3_0054	TPS2 PICST_79118	60.9	844	0
PAS_chr1-3_0055	APN2 PICST_28317	43.53	402	5e-84
PAS_chr1-3_0059	DAL4.3 PICST_42384	61.36	546	3e-180
PAS_chr1-3_0059	DAL4.2 PICST_33169	60.14	572	7e-179
PAS_chr1-3_0065	PICST_41673	47.83	322	3e-88
PAS_chr1-3_0066	VPH1 PICST_52299	50.42	841	0
PAS_chr1-3_0066	VPH3 PICST_67737	49.63	947	0
PAS_chr1-3_0068	RPP0 PICST_83812	78.85	312	2e-121
PAS_chr1-3_0069	PICST_69919	48.38	862	0
PAS_chr1-3_0070	PPA2 PICST_55811	49.47	283	1e-82
PAS_chr1-3_0070	IPP1 PICST_83097	45.07	284	6e-69
PAS_chr1-3_0074	DBP5 PICST_53355	77.32	463	0
PAS_chr1-3_0074	FAL1 PICST_52941	40.84	382	2e-80
PAS_chr1-3_0074	TIF1 TIF41 PICST_74636	40.06	362	6e-72
PAS_chr1-3_0078	MET1 PICST_31820	59.48	543	0
PAS_chr1-3_0079	PICST_58954	44.72	445	5e-85
PAS_chr1-3_0081	PICST_45343	50.75	532	1e-144
PAS_chr1-3_0081	SCT1 PICST_81897	48.65	557	9e-141
PAS_chr1-3_0082	PICST_70293	45.82	251	2e-59
PAS_chr1-3_0083	POL2 PICST_66970	59.66	2231	0
PAS_chr1-3_0090	ARD1 PICST_34722	64.93	211	7e-68
PAS_chr1-3_0091	TRS31 PICST_34721	49.18	244	7e-57
PAS_chr1-3_0092	PICST_76584	70.24	205	2e-86
PAS_chr1-3_0094	KGD2 PICST_68297	85.11	235	4e-120
PAS_chr1-3_0098	PICST_65402	44.91	265	5e-47
PAS_chr1-3_0100	STT4 PICST_79239	41.88	1865	0
PAS_chr1-3_0100	PIK1 PICST_49430	40.51	274	5e-49
PAS_chr1-3_0101	PICST_66051	95.51	245	2e-137
PAS_chr1-3_0102	PICST_85379	73.42	869	0
PAS_chr1-3_0102	HSP78 PICST_54293	42.8	729	8e-159
PAS_chr1-3_0104	ACO1 PICST_85181	86.15	780	0
PAS_chr1-3_0104	ACO2 PICST_90724	52.61	804	0
PAS_chr1-3_0106	NPR1 PICST_41008	65.51	374	5e-152
PAS_chr1-3_0106	HRK1 PICST_82367	45.87	351	9e-84
PAS_chr1-3_0108	PICST_59469	52.73	421	2e-127
PAS_chr1-3_0109	PICST_66867	56.64	369	6e-117
PAS_chr1-3_0115	PICST_82366	71.81	227	3e-92
PAS_chr1-3_0121	PICST_33568	53.56	295	2e-78
PAS_chr1-3_0122	UGP1 PICST_40866	79.75	474	0
PAS_chr1-3_0128	CPGL PICST_78234	69.17	480	0
PAS_chr1-3_0130	SDT1 PICST_84214	48.77	285	4e-65
PAS_chr1-3_0137	PICST_47115	51.6	250	1e-73
PAS_chr1-3_0138	KTR3 PICST_37188	45.76	330	7e-81
PAS_chr1-3_0138	KRE2 PICST_81517	44.89	323	5e-81
PAS_chr1-3_0138	KTR2 PICST_45743	41.75	309	1e-64
PAS_chr1-3_0138	KTR4 PICST_48097	40.73	302	2e-60
PAS_chr1-3_0141	PICST_50995	42.77	678	1e-131
PAS_chr1-3_0147	BOI2 PICST_91506	45.5	367	2e-70
PAS_chr1-3_0147	BOI2 PICST_91506	45.16	279	3e-45
PAS_chr1-3_0148	CDC27 PICST_63917	60.31	325	2e-120
PAS_chr1-3_0153	PICST_30809	49.13	515	1e-124
PAS_chr1-3_0153	PICST_30904	48.13	507	8e-121
PAS_chr1-3_0155	PICST_67503	63.04	441	7e-148
PAS_chr1-3_0155	PICST_67901	42.04	226	3e-40
PAS_chr1-3_0156	PICST_77657	47.33	243	2e-60
PAS_chr1-3_0159	RGA1 PICST_66424	40.09	232	6e-48
PAS_chr1-3_0160	PICST_43698	50.16	628	9e-172
PAS_chr1-3_0162	PICST_36005	62.59	286	4e-100
PAS_chr1-3_0162	NEP35 PICST_38325	45.9	244	3e-64
PAS_chr1-3_0162	NBP352 PICST_42355	41.4	215	3e-44
PAS_chr1-3_0164	PICST_32773	45.21	303	1e-57
PAS_chr1-3_0165	TOS9 PICST_67007	40.67	209	2e-35
PAS_chr1-3_0174	SCJ1 PICST_31961	51.48	338	5e-88
PAS_chr1-3_0181	IML1 PICST_82645	42.52	1510	0
PAS_chr1-3_0185	PICST_40644	49.54	438	2e-123
PAS_chr1-3_0186	PICST_55493	76.52	328	8e-150
PAS_chr1-3_0187	ERG12 PICST_40742	56.8	331	8e-94
PAS_chr1-3_0188	YTM1 PICST_42488	59.83	468	6e-164
PAS_chr1-3_0191	GUA1 PICST_70121	80.85	517	0
PAS_chr1-3_0192	RAM2 PICST_55783	43.46	306	2e-70
PAS_chr1-3_0193	YVH1 PICST_74151	51.74	317	2e-81
PAS_chr1-3_0194	COX10 PICST_47531	60.74	377	6e-126
PAS_chr1-3_0195	PICST_46961	61.29	310	2e-93
PAS_chr1-3_0197	PICST_46516	47.88	378	8e-98
PAS_chr1-3_0202	SEC61 PICST_68832	78.74	475	0
PAS_chr1-3_0206	MFS42 PICST_58666	51.87	401	1e-95
PAS_chr1-3_0207	CIA1 PICST_60492	46.92	373	6e-86
PAS_chr1-3_0211	PICST_88952	78.17	371	2e-178
PAS_chr1-3_0215	NAG4 PICST_84561	61.11	576	0
PAS_chr1-3_0215	MDR13 PICST_43743	40.73	464	1e-85
PAS_chr1-3_0218	PICST_83423	64.18	349	7e-126
PAS_chr1-3_0219	PICST_85276	52.45	326	3e-99
PAS_chr1-3_0220	PICST_73792	70.55	292	6e-119
PAS_chr1-3_0221	SAC3 PICST_59295	46.54	563	5e-140
PAS_chr1-3_0222	PICST_65933	42.13	705	3e-140
PAS_chr1-3_0225	GSL2 PICST_67249	53.79	1740	0
PAS_chr1-3_0225	FKS3 PICST_38184	52.77	1730	0
PAS_chr1-3_0225	GSC2 PICST_86938	51.32	1666	0
PAS_chr1-3_0226	PHR2 PICST_86602	59.83	463	3e-157
PAS_chr1-3_0226	PICST_88548	58.24	431	7e-151
PAS_chr1-3_0226	PICST_16361	46.67	435	2e-114
PAS_chr1-3_0226	GAS4 PICST_4067	45.12	297	8e-67
PAS_chr1-3_0226	PICST_70211	43.44	366	5e-77
PAS_chr1-3_0227	PHR2 PICST_86602	60.05	428	2e-151
PAS_chr1-3_0227	PICST_88548	56.21	427	2e-150
PAS_chr1-3_0227	PICST_16361	47.11	433	1e-116
PAS_chr1-3_0227	PICST_70211	41.67	348	3e-78
PAS_chr1-3_0229	SCW4.1 PICST_89695	64.14	251	1e-92
PAS_chr1-3_0229	SCW4.2 PICST_57025	49.02	255	8e-71
PAS_chr1-3_0232	HOG1 PICST_54431	84.44	347	1e-177
PAS_chr1-3_0232	ERK1 PICST_38082	48.12	345	2e-88
PAS_chr1-3_0232	PICST_33003	43.49	361	2e-78
PAS_chr1-3_0232	PICST_18249	41.82	373	4e-75
PAS_chr1-3_0237	PSE1 PICST_69854	47.83	1106	0
PAS_chr1-3_0238	PGS1 PICST_63914	47.5	480	1e-116
PAS_chr1-3_0239	RIB2 PICST_33477	52.95	559	4e-162
PAS_chr1-3_0241	PICST_39970	41.59	226	3e-37
PAS_chr1-3_0244	HTS1 PICST_70094	67.14	496	0
PAS_chr1-3_0246	LUC7 PICST_58709	50.84	238	4e-60
PAS_chr1-3_0250	LEU5 PICST_29408	51.61	372	1e-76
PAS_chr1-3_0251	OCH1 PICST_76016	43.15	394	1e-88
PAS_chr1-3_0253	APA4 PICST_62390	41.44	263	4e-46
PAS_chr1-3_0254	GYP7 PICST_84608	42.97	761	5e-160
PAS_chr1-3_0255	SNA1 PICST_62543	40.43	235	4e-49
PAS_chr1-3_0261	PICST_62413	46.91	405	2e-102
PAS_chr1-3_0265	PICST_87441	43.15	248	1e-44
PAS_chr1-3_0269	PUT1 PICST_84147	54.67	428	1e-137
PAS_chr1-3_0271	DEG1 PICST_84338	45.92	466	1e-105
PAS_chr1-3_0272	SPB4 PICST_62830	50.72	625	5e-172
PAS_chr1-3_0273	CYK2 PICST_30734	62.54	347	8e-131
PAS_chr1-3_0281	TIF34 PICST_90188	57.1	338	6e-115
PAS_chr1-3_0293	PICST_29524	42.02	614	1e-103
PAS_chr1-3_0294	PDT1 PICST_39206	52.59	367	1e-106
PAS_chr1-3_0296	NUF1 PICST_29254	42.08	240	9e-49
PAS_chr1-3_0299	PICST_31452	49.13	289	7e-78
PAS_chr1-3_0310	YRB30 PICST_39890	43.1	413	5e-79
PAS_chr1-4_0003	PICST_90752	64.67	368	3e-120
PAS_chr1-4_0006	FMO6 PICST_30092	47.99	498	7e-133
PAS_chr1-4_0007	DHH1 PICST_90571	81.24	421	0
PAS_chr1-4_0007	TIF1 TIF41 PICST_74636	44	375	1e-79
PAS_chr1-4_0008	STE7 PICST_33851	54.87	308	3e-90
PAS_chr1-4_0008	PICST_40600	46.47	269	6e-65
PAS_chr1-4_0008	PICST_35816	43.73	279	2e-58
PAS_chr1-4_0009	FOL3 PICST_47181	42.66	436	1e-86
PAS_chr1-4_0010	APL2 PICST_74268	53.59	683	0
PAS_chr1-4_0012	PICST_90675	40.59	1047	2e-180
PAS_chr1-4_0014	CHS7 PICST_68970	50	308	2e-85
PAS_chr1-4_0015	RIA1 PICST_36549	49.95	1083	0
PAS_chr1-4_0017	PPN1 PICST_47340	46.94	588	6e-152
PAS_chr1-4_0019	PSD1 PICST_32693	52.33	558	2e-154
PAS_chr1-4_0020	APC1 PICST_62242	40.94	1546	0
PAS_chr1-4_0021	MOB2 PICST_48394	55.71	280	8e-81
PAS_chr1-4_0022	RPO41 PICST_36598	44.63	1304	0
PAS_chr1-4_0024	SED5 PICST_90189	49.54	329	3e-75
PAS_chr1-4_0029	PICST_34443	52.72	368	1e-109
PAS_chr1-4_0030	KHA1 PICST_43795	61	441	1e-134
PAS_chr1-4_0034	TNR3 PICST_46967	44.06	320	9e-74
PAS_chr1-4_0040	FTR1 PICST_68095	69.44	337	9e-145
PAS_chr1-4_0040	FTR2 PICST_64944	68.93	354	4e-148
PAS_chr1-4_0040	FTH2 PICST_50569	43.13	371	3e-78
PAS_chr1-4_0040	FTH1 PICST_54152	42.78	395	2e-78
PAS_chr1-4_0041	FET3 PICST_79365	50.91	603	2e-168
PAS_chr1-4_0041	FET3.1 PICST_89638	50.35	578	4e-159
PAS_chr1-4_0042	PICST_85423	54.67	300	4e-89
PAS_chr1-4_0047	PFK2 PICST_66973	60.99	951	0
PAS_chr1-4_0047	PFK1 PICST_70563	51.21	828	0
PAS_chr1-4_0049	HOM6 PICST_57619	61.4	342	2e-110
PAS_chr1-4_0050	KTR4 PICST_48097	48.72	351	2e-101
PAS_chr1-4_0050	KTR2 PICST_45743	45.55	292	1e-73
PAS_chr1-4_0050	KRE2 PICST_81517	44.68	282	2e-71
PAS_chr1-4_0050	KTR1 PICST_65185	43.26	282	9e-71
PAS_chr1-4_0051	BRR2 PICST_51353	46.07	2164	0
PAS_chr1-4_0052	PICST_79547	46.26	294	6e-72
PAS_chr1-4_0053	PICST_85543	57.74	381	3e-120
PAS_chr1-4_0053	YBN5 PICST_85807	46.82	393	4e-94
PAS_chr1-4_0054	PICST_91093	44.64	224	2e-51
PAS_chr1-4_0055	PICST_91178	46.62	266	1e-62
PAS_chr1-4_0057	PICST_85432	43.65	394	9e-61
PAS_chr1-4_0058	ETF4 PICST_49344	56.77	569	3e-176
PAS_chr1-4_0059	PICST_66088	40.23	256	9e-38
PAS_chr1-4_0063	ASC1 PICST_46672	65.2	319	2e-118
PAS_chr1-4_0064	ALD7 PICST_28221	45.82	526	7e-125
PAS_chr1-4_0069	PKH2 PICST_83871	54.37	309	6e-99
PAS_chr1-4_0069	PKH1 PICST_924	44.77	306	3e-81
PAS_chr1-4_0071	SOD3.2 PICST_34151	73.13	201	9e-86
PAS_chr1-4_0072	PICST_56388	48.74	357	7e-92
PAS_chr1-4_0074	YAT1 PICST_68034	60.13	770	0
PAS_chr1-4_0075	PICST_50672	74.39	410	0
PAS_chr1-4_0078	AQR2 PICST_60920	50.42	593	1e-150
PAS_chr1-4_0080	PICST_78107	49.06	640	0
PAS_chr1-4_0081	CDC14 PICST_60110	68.86	456	0
PAS_chr1-4_0082	EXG3 PICST_61452	44.64	504	2e-132
PAS_chr1-4_0083	BNA2 PICST_87443	63.27	441	3e-156
PAS_chr1-4_0087	PICST_35157	71.08	408	5e-169
PAS_chr1-4_0090	MDR13 PICST_43743	65.44	599	0
PAS_chr1-4_0090	NAG4 PICST_84561	42.05	459	4e-101
PAS_chr1-4_0094	PICST_30449	68.33	360	1e-124
PAS_chr1-4_0095	DPS1 PICST_77216	74.31	541	0
PAS_chr1-4_0096	ALR1 PICST_85758	54.52	609	1e-165
PAS_chr1-4_0098	KRI1 PICST_50166	50.1	491	2e-82
PAS_chr1-4_0101	VAC8 PICST_74520	79.17	509	0
PAS_chr1-4_0104	DIA4 PICST_60912	48.43	446	1e-116
PAS_chr1-4_0106	RMT2 PICST_66076	55.66	424	9e-128
PAS_chr1-4_0108	RRP6 PICST_68661	44.3	623	1e-144
PAS_chr1-4_0109	PICST_76567	47.03	219	2e-52
PAS_chr1-4_0109	PICST_82838	44.19	215	1e-39
PAS_chr1-4_0115	PICST_81457	65.56	241	9e-80
PAS_chr1-4_0118	PRP43 PICST_87921	48.58	667	6e-163
PAS_chr1-4_0118	ECM16 PICST_88040	42.44	271	2e-42
PAS_chr1-4_0118	DHR2 PICST_31907	40.2	684	7e-117
PAS_chr1-4_0119	TAP42 PICST_38254	40.4	349	4e-62
PAS_chr1-4_0122	MPE1 PICST_28531	45.38	357	6e-77
PAS_chr1-4_0123	HRT2 PICST_37773	42.95	461	3e-95
PAS_chr1-4_0124	POS5 PICST_53028	53.55	409	2e-110
PAS_chr1-4_0124	UTR1 PICST_87580	40.27	221	2e-31
PAS_chr1-4_0125	RPD3 PICST_81035	80.93	472	0
PAS_chr1-4_0125	PICST_57812	75.92	436	0
PAS_chr1-4_0125	PICST_75957	49.04	418	2e-121
PAS_chr1-4_0130	HSP90 PICST_69965	90.82	207	1e-109
PAS_chr1-4_0130	HSP90 PICST_69965	84.43	411	0
PAS_chr1-4_0132	MCH2.1 PICST_32560	42.98	456	2e-95
PAS_chr1-4_0133	PEX6 PICST_31786	45.16	1229	0
PAS_chr1-4_0133	CDC48 PICST_67138	40.59	239	7e-43
PAS_chr1-4_0133	RPT6 PICST_71824	40.25	236	8e-40
PAS_chr1-4_0138	PICST_55575	40.76	942	1e-176
PAS_chr1-4_0139	OYE3.2 PICST_57134	44.86	399	5e-89
PAS_chr1-4_0139	OYE3.1 PICST_35725	43.84	406	4e-87
PAS_chr1-4_0142	MCM4 PICST_75184	73.03	697	0
PAS_chr1-4_0143	LSB6 PICST_85911	47.63	506	6e-124
PAS_chr1-4_0144	BUD16 PICST_34206	42.5	320	1e-66
PAS_chr1-4_0145	PRN1 PICST_28358	50.99	302	9e-84
PAS_chr1-4_0149	TSC10 PICST_36953	50.5	303	7e-84
PAS_chr1-4_0150	TKT TKT1 PICST_67105	70.62	674	0
PAS_chr1-4_0150	DHA1 PICST_53327	42.64	666	2e-146
PAS_chr1-4_0152	NOT5 PICST_75782	43.57	241	7e-48
PAS_chr1-4_0153	LYS2 PICST_68020	63.97	1382	0
PAS_chr1-4_0154	RAD16 PICST_49179	77.96	658	0
PAS_chr1-4_0158	PICST_75094	42.48	226	2e-39
PAS_chr1-4_0160	HIS2 PICST_89228	56.58	882	0
PAS_chr1-4_0162	YPT52 PICST_51244	60	210	5e-63
PAS_chr1-4_0162	VPS21 PICST_63641	52.88	208	6e-52
PAS_chr1-4_0181	NMA1 PICST_86133	66.75	418	3e-154
PAS_chr1-4_0183	SPT15 PICST_38880	81.67	251	4e-113
PAS_chr1-4_0184	DAL81 PICST_24259	52.45	652	3e-180
PAS_chr1-4_0188	YHB1 PICST_88330	57.04	398	5e-133
PAS_chr1-4_0191	SUV3 PICST_31704	45.49	543	5e-136
PAS_chr1-4_0192	PICST_38480	47.67	430	1e-106
PAS_chr1-4_0194	MDR112 PICST_85553	54.1	586	1e-173
PAS_chr1-4_0195	SUL4 PICST_32535	45.53	637	1e-129
PAS_chr1-4_0196	HSV2 PICST_4679	42.55	416	1e-83
PAS_chr1-4_0197	CDC16 PICST_52971	55.6	536	2e-167
PAS_chr1-4_0198	PAN4 PICST_57860	53.7	311	8e-88
PAS_chr1-4_0204	SSL2 PICST_82790	81.45	787	0
PAS_chr1-4_0208	FMP521 PICST_46234	44.13	213	2e-32
PAS_chr1-4_0212	PICST_58964	57.51	473	1e-159
PAS_chr1-4_0217	PICST_45902	41.21	364	1e-72
PAS_chr1-4_0218	ARO4 PICST_80434	71.43	364	3e-154
PAS_chr1-4_0218	ARO3 PICST_83093	64.07	359	3e-132
PAS_chr1-4_0219	SDS23 PICST_88034	47.99	473	7e-101
PAS_chr1-4_0220	PICST_73625	52.93	444	6e-124
PAS_chr1-4_0222	MET8 PICST_63116	42.24	277	3e-56
PAS_chr1-4_0223	NGR1 PICST_66642	53.99	213	1e-57
PAS_chr1-4_0230	PICST_61171	67	609	0
PAS_chr1-4_0231	SEC31 PICST_80311	41.93	942	0
PAS_chr1-4_0233	NEO1 PICST_52414	65.79	1032	0
PAS_chr1-4_0234	HIS1 PICST_67165	71.29	303	4e-123
PAS_chr1-4_0242	DCW1 PICST_82260	57.88	425	5e-141
PAS_chr1-4_0242	DFG5 PICST_87647	47.68	388	2e-98
PAS_chr1-4_0243	ILV1 PICST_83915	63.84	531	0
PAS_chr1-4_0244	PICST_75881	52.9	293	3e-64
PAS_chr1-4_0245	PICST_29472	51.15	479	3e-125
PAS_chr1-4_0246	SMF2 PICST_53486	54.21	511	1e-129
PAS_chr1-4_0246	SMF1 PICST_84655	50.2	496	7e-116
PAS_chr1-4_0246	SMF3 PICST_40839	48.24	512	4e-118
PAS_chr1-4_0247	PICST_72127	45.28	318	2e-82
PAS_chr1-4_0248	TIM23 PICST_83191	62.79	215	2e-55
PAS_chr1-4_0249	ACC1 PICST_81158	70.09	2237	0
PAS_chr1-4_0251	PICST_28842	46.13	375	2e-73
PAS_chr1-4_0253	MET3 PICST_75451	57.53	558	0
PAS_chr1-4_0254	PDX1 PICST_81177	53.18	220	2e-53
PAS_chr1-4_0262	CKA2 PICST_86322	69.3	329	4e-133
PAS_chr1-4_0262	CKA1 PICST_69545	58.66	329	6e-110
PAS_chr1-4_0264	PGM2 PICST_77218	72.52	564	0
PAS_chr1-4_0265	PICST_72662	58.82	255	3e-81
PAS_chr1-4_0269	PICST_35815	60.07	546	0
PAS_chr1-4_0271	PICST_35816	60.51	314	4e-113
PAS_chr1-4_0271	STE7 PICST_33851	43.06	281	4e-49
PAS_chr1-4_0271	PICST_40600	40.54	296	6e-47
PAS_chr1-4_0273	PICST_57744	72.24	299	4e-138
PAS_chr1-4_0273	SNF1 PICST_68332	42.96	270	1e-55
PAS_chr1-4_0273	PICST_76263	40.28	283	7e-52
PAS_chr1-4_0276	WDR7 PICST_49918	69.22	523	0
PAS_chr1-4_0277	PICST_55876	41.77	395	5e-81
PAS_chr1-4_0278	PICST_72098	63.23	427	1e-155
PAS_chr1-4_0279	SSK2 PICST_28119	47.37	1351	0
PAS_chr1-4_0280	PICST_68058	53.77	292	5e-81
PAS_chr1-4_0280	MCO15 PICST_50823	52.14	280	5e-79
PAS_chr1-4_0280	PICST_81790	51.81	276	7e-81
PAS_chr1-4_0280	PPG1 PICST_85954	51.43	385	3e-103
PAS_chr1-4_0280	PICST_43575	45.06	253	2e-59
PAS_chr1-4_0280	GLC7 PICST_85252	43.89	262	9e-63
PAS_chr1-4_0280	PICST_61419	42.03	276	1e-59
PAS_chr1-4_0281	PICST_47348	52.82	532	8e-140
PAS_chr1-4_0284	PICST_82838	63.14	236	1e-67
PAS_chr1-4_0287	PICST_31672	47.09	516	7e-125
PAS_chr1-4_0292	PGK1 PICST_78267	79.28	415	0
PAS_chr1-4_0294	PICST_45972	52.38	273	1e-64
PAS_chr1-4_0294	PICST_34593	47.31	260	4e-53
PAS_chr1-4_0295	FAS2 PICST_80966	72.79	1893	0
PAS_chr1-4_0297	PICST_28975	44.44	216	1e-35
PAS_chr1-4_0298	PICST_31223	51.04	288	8e-80
PAS_chr1-4_0299	NDE1 PICST_66598	57.2	507	3e-177
PAS_chr1-4_0302	PICST_59677	61.18	322	4e-117
PAS_chr1-4_0303	PICST_47071	60.37	323	2e-113
PAS_chr1-4_0304	ERG10 PICST_31707	73.28	393	1e-169
PAS_chr1-4_0304	THIA PICST_67034	65.48	394	3e-143
PAS_chr1-4_0305	SSN3 CDK8 PICST_89025	59.16	404	9e-140
PAS_chr1-4_0310	ATG7 PICST_42095	49.7	668	1e-163
PAS_chr1-4_0311	SDA1 PICST_82093	69.29	495	0
PAS_chr1-4_0314	ERG20 PICST_89338	64.12	354	1e-132
PAS_chr1-4_0315	HST2 PICST_32025	62.34	308	1e-110
PAS_chr1-4_0316	SDCG1 PICST_32024	48.21	448	4e-114
PAS_chr1-4_0316	SDCG1 PICST_32024	42.28	518	3e-100
PAS_chr1-4_0319	RRP12 PICST_78497	52.02	1213	0
PAS_chr1-4_0323	PICST_60761	61.71	269	6e-97
PAS_chr1-4_0324	RPA135 PICST_77977	83.96	1166	0
PAS_chr1-4_0325	PMR1 PICST_64379	65.84	922	0
PAS_chr1-4_0326	PICST_33949	56.54	382	5e-124
PAS_chr1-4_0328	PICST_44458	63.46	312	1e-104
PAS_chr1-4_0338	ICL1 PICST_62080	75.96	545	0
PAS_chr1-4_0341	PICST_32361	42.86	511	2e-115
PAS_chr1-4_0342	PICST_60430	66.53	239	4e-65
PAS_chr1-4_0343	PICST_47344	42.64	523	2e-107
PAS_chr1-4_0344	PICST_65985	65.17	715	0
PAS_chr1-4_0347	DPP3 PICST_88224	55.92	710	0
PAS_chr1-4_0348	PICST_32396	46.11	950	0
PAS_chr1-4_0354	PICST_50882	57.37	434	3e-147
PAS_chr1-4_0356	DBP10 PICST_80003	57.16	936	0
PAS_chr1-4_0357	TPK2 PICST_68202	85.54	325	9e-168
PAS_chr1-4_0357	PICST_70266	73.31	326	3e-148
PAS_chr1-4_0357	PICST_65437	42.11	304	8e-60
PAS_chr1-4_0357	YPK2 PICST_65306	41.23	308	2e-66
PAS_chr1-4_0360	MCM6 PICST_70932	60.82	975	0
PAS_chr1-4_0360	MCM2 PICST_85790	40.64	342	1e-68
PAS_chr1-4_0365	SPT8 PICST_46492	45.47	497	2e-114
PAS_chr1-4_0366	PICST_70378	50.47	319	1e-78
PAS_chr1-4_0367	ERG3 PICST_28450	60.73	382	8e-129
PAS_chr1-4_0368	RIM11 PICST_77550	58.96	402	1e-127
PAS_chr1-4_0375	PICST_77777	51.82	631	2e-162
PAS_chr1-4_0375	PICST_65437	40.39	307	3e-52
PAS_chr1-4_0375	YPK2 PICST_65306	40.26	313	6e-58
PAS_chr1-4_0376	MSH3 PICST_59113	42.76	926	0
PAS_chr1-4_0380	PIK1 PICST_49430	42.83	1046	0
PAS_chr1-4_0380	STT4 PICST_79239	40.36	280	1e-52
PAS_chr1-4_0381	PICST_30785	51.47	954	0
PAS_chr1-4_0384	PICST_50804	73.76	263	2e-117
PAS_chr1-4_0384	PICST_86838	42.34	274	6e-62
PAS_chr1-4_0385	NPR3 RMD11 PICST_63276	41.26	618	5e-120
PAS_chr1-4_0391	PICST_33298	50	744	0
PAS_chr1-4_0391	PICST_30203	47.9	810	0
PAS_chr1-4_0392	PICST_57121	51.65	242	1e-64
PAS_chr1-4_0393	PICST_57750	70.89	292	7e-114
PAS_chr1-4_0394	MEP2 PICST_88919	65.57	456	2e-146
PAS_chr1-4_0395	SFU1 PICST_30840	53.42	234	4e-68
PAS_chr1-4_0397	YNT1 PICST_57929	59.2	375	1e-129
PAS_chr1-4_0400	YNB1 PICST_60952	47.81	479	8e-107
PAS_chr1-4_0403	SIK1 PICST_68812	82.22	433	0
PAS_chr1-4_0403	NOP58 PICST_72477	44.88	410	1e-82
PAS_chr1-4_0406	PICST_66543	45.3	234	8e-50
PAS_chr1-4_0408	NTA1 PICST_43145	44.2	371	1e-83
PAS_chr1-4_0413	PICST_40364	55.56	369	2e-119
PAS_chr1-4_0418	PICST_65547	44.02	502	7e-107
PAS_chr1-4_0419	MOB1 PICST_83299	63.81	210	2e-75
PAS_chr1-4_0420	YMC1 PICST_44274	60.96	292	6e-97
PAS_chr1-4_0420	YMC2 PICST_84609	42.62	305	3e-57
PAS_chr1-4_0421	LYS22 PICST_89386	90.58	414	0
PAS_chr1-4_0421	LYS21 PICST_28701	84.54	414	0
PAS_chr1-4_0423	PICST_83067	64.29	364	8e-125
PAS_chr1-4_0425	PICST_86231	77.72	368	3e-158
PAS_chr1-4_0426	SCW4 PICST_74722	57.44	289	1e-89
PAS_chr1-4_0429	IDI1 PICST_68990	63.16	285	4e-101
PAS_chr1-4_0430	MCA1 PICST_83452	53.87	388	2e-114
PAS_chr1-4_0430	PICST_63918	53.62	304	8e-95
PAS_chr1-4_0431	MDR11 PICST_59685	55.41	545	1e-170
PAS_chr1-4_0431	MDR17 PICST_53101	55.05	545	2e-167
PAS_chr1-4_0431	MDR12 PICST_58217	53.99	539	2e-166
PAS_chr1-4_0431	MDR16 PICST_63750	52.29	547	3e-164
PAS_chr1-4_0432	GEA2 PICST_85638	42.07	1514	0
PAS_chr1-4_0433	PICST_39580	48.85	391	5e-109
PAS_chr1-4_0436	QOR2 PICST_33656	48.7	345	9e-91
PAS_chr1-4_0437	PICST_36305	66.05	483	0
PAS_chr1-4_0437	PICST_45532	60.4	495	7e-172
PAS_chr1-4_0439	PICST_3580	41.16	498	6e-97
PAS_chr1-4_0441	AMO1 PICST_55523	61.92	709	0
PAS_chr1-4_0450	PUR7 PICST_49451	69.18	305	4e-124
PAS_chr1-4_0451	KIN3 PICST_79384	51.27	355	4e-107
PAS_chr1-4_0455	RRP40 PICST_34164	57.43	202	2e-61
PAS_chr1-4_0456	PICST_32901	52.96	710	0
PAS_chr1-4_0458	ILV3 PICST_75802	68.3	593	0
PAS_chr1-4_0461	FAL1 PICST_52941	75.31	397	0
PAS_chr1-4_0461	TIF1 TIF41 PICST_74636	60.27	375	2e-133
PAS_chr1-4_0463	SES1 PICST_77516	79.08	459	0
PAS_chr1-4_0465	ATP3 PICST_91482	71.86	263	7e-105
PAS_chr1-4_0468	PICST_67038	50.83	480	1e-133
PAS_chr1-4_0473	PICST_57298	44.77	344	4e-81
PAS_chr1-4_0479	GAP1.3 PICST_81453	57.12	548	2e-148
PAS_chr1-4_0479	GAP1.5 PICST_67826	53.5	514	9e-127
PAS_chr1-4_0479	GAP1.1 PICST_32180	52.35	554	3e-144
PAS_chr1-4_0479	GAP1.2 PICST_68755	52.27	572	8e-143
PAS_chr1-4_0479	GAP1.4 PICST_37009	51.17	557	1e-144
PAS_chr1-4_0479	GAP1.6 PICST_78721	50.18	554	3e-133
PAS_chr1-4_0479	HIP1 PICST_29107	48.57	488	1e-117
PAS_chr1-4_0479	GNP2 PICST_89811	45.18	560	4e-122
PAS_chr1-4_0479	GAP1.7 PICST_41966	43.12	589	2e-102
PAS_chr1-4_0479	GNP1 PICST_28779	42.03	571	2e-103
PAS_chr1-4_0480	ZPR1 PICST_37460	63.92	485	0
PAS_chr1-4_0489	CYS3 PICST_77247	66.15	387	2e-152
PAS_chr1-4_0493	PICST_59522	43.57	342	1e-66
PAS_chr1-4_0496	GSH2 PICST_43206	55.82	498	2e-147
PAS_chr1-4_0497	PICST_30104	50.6	745	0
PAS_chr1-4_0497	PICST_46342	40.06	342	5e-50
PAS_chr1-4_0498	GAL83 PICST_58903	64.78	247	5e-81
PAS_chr1-4_0506	PICST_71429	61.78	314	4e-116
PAS_chr1-4_0507	PICST_56847	43.99	416	8e-87
PAS_chr1-4_0508	PICST_77158	46.72	274	1e-49
PAS_chr1-4_0511	PICST_56651	45.36	1067	0
PAS_chr1-4_0514	CYR1 PICST_81289	53.97	769	0
PAS_chr1-4_0518	UAP3 PICST_34046	66.32	570	0
PAS_chr1-4_0523	PICST_30447	48.72	234	4e-61
PAS_chr1-4_0524	GAH1 PICST_36448	43.9	492	2e-115
PAS_chr1-4_0528	PICST_68134	72.4	221	1e-97
PAS_chr1-4_0529	SPT16 PICST_85971	56.86	955	0
PAS_chr1-4_0532	PICST_30692	42.98	363	2e-81
PAS_chr1-4_0533	PICST_91075	48.14	484	3e-120
PAS_chr1-4_0534	NAM2 PICST_56543	53.55	874	0
PAS_chr1-4_0537	PICST_71247	52.94	272	2e-64
PAS_chr1-4_0538	POX1 PICST_75424	50.85	704	0
PAS_chr1-4_0538	ACOX2 PICST_39759	47.86	700	0
PAS_chr1-4_0539	ESF2 PICST_32082	60.91	220	1e-69
PAS_chr1-4_0546	PICST_72214	72.37	1665	0
PAS_chr1-4_0548	PRB2 PICST_78783	52.63	361	4e-95
PAS_chr1-4_0548	PICST_4493	43.59	468	1e-89
PAS_chr1-4_0549	MPH1 PICST_53391	50.21	703	0
PAS_chr1-4_0551	ADE6 PICST_75569	66.64	1352	0
PAS_chr1-4_0552	MEP3 PICST_47780	46.36	261	2e-60
PAS_chr1-4_0553	PICST_34859	41.45	234	2e-43
PAS_chr1-4_0556	RCF5 PICST_76038	54.84	372	2e-108
PAS_chr1-4_0557	MPRL16 PICST_66753	52.22	203	5e-55
PAS_chr1-4_0558	MSF1 PICST_55301	67.06	428	5e-178
PAS_chr1-4_0559	TAH13 PICST_55602	51.26	597	4e-165
PAS_chr1-4_0561	HXK1 PICST_85453	59.27	464	2e-144
PAS_chr1-4_0562	PICST_36940	48.57	1192	0
PAS_chr1-4_0562	PICST_70510	44.36	1535	0
PAS_chr1-4_0562	PICST_54822	41.97	1563	0
PAS_chr1-4_0562	YCF1 PICST_30251	40.01	1562	0
PAS_chr1-4_0563	PICST_56161	58.71	482	2e-150
PAS_chr1-4_0564	NBP352 PICST_42355	74.9	263	8e-109
PAS_chr1-4_0567	PRE4 PICST_89662	58.21	280	9e-93
PAS_chr1-4_0569	LSP1 PICST_75064	77.98	277	4e-122
PAS_chr1-4_0569	PICST_84089	77.49	311	2e-133
PAS_chr1-4_0570	SUT3 PICST_27984	65.83	477	2e-175
PAS_chr1-4_0570	SUT4 PICST_64741	65.83	477	2e-175
PAS_chr1-4_0570	sut2 SUT2 PICST_27983	65.83	477	3e-175
PAS_chr1-4_0570	SUT1 PICST_66414	64.37	508	1e-177
PAS_chr1-4_0571	TRA12 PICST_47351	59.68	2341	0
PAS_chr1-4_0571	PICST_167	54.59	1515	0
PAS_chr1-4_0572	PICST_60679	58.13	203	3e-66
PAS_chr1-4_0576	PICST_46564	47.56	307	1e-63
PAS_chr1-4_0577	PICST_57776	45.76	330	3e-70
PAS_chr1-4_0579	YEY2 PICST_89470	43.89	442	7e-95
PAS_chr1-4_0582	PICST_38525	40.22	276	3e-39
PAS_chr1-4_0585	PICST_59800	42.15	465	4e-89
PAS_chr1-4_0589	RPS2 PICST_74777	82.81	221	2e-91
PAS_chr1-4_0590	NAB2 PICST_80143	43.77	313	1e-64
PAS_chr1-4_0591	PICST_28250	44.46	1001	0
PAS_chr1-4_0592	PRP43 PICST_87921	80.16	746	0
PAS_chr1-4_0592	ECM16 PICST_88040	41.98	262	3e-42
PAS_chr1-4_0592	DHR2 PICST_31907	40.06	694	8e-117
PAS_chr1-4_0593	PDB1 PICST_68238	76.6	359	8e-163
PAS_chr1-4_0594	NOT4 PICST_79785	59.83	346	1e-108
PAS_chr1-4_0597	RMD8 PICST_65824	43.73	670	3e-135
PAS_chr1-4_0598	SYE1 PICST_89978	68.79	721	0
PAS_chr1-4_0601	CAN1 PICST_30939	60.27	516	6e-161
PAS_chr1-4_0601	CAN2 PICST_84246	55.44	570	4e-154
PAS_chr1-4_0602	PICST_43393	51.49	235	1e-64
PAS_chr1-4_0604	ERG26 PICST_71224	65.8	345	3e-139
PAS_chr1-4_0607	SWD1 PICST_81347	47.43	428	2e-98
PAS_chr1-4_0608	ARO8 PICST_66767	61.68	488	6e-173
PAS_chr1-4_0611	APE3.1 PICST_89245	58.44	474	7e-145
PAS_chr1-4_0612	PICST_33276	58.44	462	7e-136
PAS_chr1-4_0613	FEN4 PICST_52466	66.47	516	0
PAS_chr1-4_0613	SEO2 PICST_48956	41.65	521	2e-114
PAS_chr1-4_0613	SEO1 PICST_11143	40.88	499	3e-112
PAS_chr1-4_0615	MIR1 PICST_76085	81.88	298	3e-121
PAS_chr1-4_0615	PIC2 PICST_59616	42.43	304	4e-57
PAS_chr1-4_0617	PICST_87949	52.19	548	3e-152
PAS_chr1-4_0618	PICST_85406	40.03	787	1e-146
PAS_chr1-4_0619	PICST_70510	61.1	1527	0
PAS_chr1-4_0619	PICST_36940	48.94	1181	0
PAS_chr1-4_0619	PICST_54822	40.73	1451	0
PAS_chr1-4_0619	YCF1 PICST_30251	40.26	1453	0
PAS_chr1-4_0621	ALT2 PICST_46242	44.18	507	3e-124
PAS_chr1-4_0621	ALT1 PICST_65827	43.47	513	3e-126
PAS_chr1-4_0621	DAL11 PICST_33997	42.71	494	6e-107
PAS_chr1-4_0623	PICST_65459	69.46	239	6e-101
PAS_chr1-4_0630	PICST_83711	55.93	236	2e-65
PAS_chr1-4_0631	RBP1 PICST_80798	45.28	212	2e-45
PAS_chr1-4_0632	MIS1 PICST_80013	65.89	982	0
PAS_chr1-4_0632	ADE3 PICST_88119	65.47	950	0
PAS_chr1-4_0633	PICST_33791	73.45	354	6e-149
PAS_chr1-4_0634	PICST_68406	47.22	1008	0
PAS_chr1-4_0637	PICST_44319	53.24	293	5e-89
PAS_chr1-4_0640	PICST_89153	55.23	507	5e-158
PAS_chr1-4_0641	AIP1 PICST_67181	44.14	614	4e-127
PAS_chr1-4_0642	PICST_82900	47.18	248	2e-41
PAS_chr1-4_0644	PICST_73603	72.99	696	0
PAS_chr1-4_0644	PICST_29756	47.12	556	4e-137
PAS_chr1-4_0644	MGM1 PICST_28619	41.88	234	5e-34
PAS_chr1-4_0645	PAP1 PICST_85400	62.98	551	0
PAS_chr1-4_0646	OSH6 PICST_90914	59.66	414	2e-135
PAS_chr1-4_0649	RCA1 PICST_34770	64.86	629	0
PAS_chr1-4_0649	AFG3 PICST_82096	58.88	676	0
PAS_chr1-4_0649	RPT3 PICST_66830	45.02	231	2e-45
PAS_chr1-4_0649	RPT5 PICST_52887	43.7	254	2e-48
PAS_chr1-4_0649	RPT6 PICST_71824	43.5	246	4e-54
PAS_chr1-4_0649	PRS4 PICST_54032	42.45	245	5e-49
PAS_chr1-4_0649	AFG2 PICST_90881	42	250	9e-44
PAS_chr1-4_0649	RPT1 PICST_75017	41.94	248	1e-47
PAS_chr1-4_0649	YME1 PICST_86417	41.56	474	6e-97
PAS_chr1-4_0649	RPT4 PICST_85761	40.4	250	9e-44
PAS_chr1-4_0650	NPL6 PICST_29359	40.33	305	4e-57
PAS_chr1-4_0653	PRW1 PICST_83842	40.54	555	6e-100
PAS_chr1-4_0655	PICST_56695	56.3	254	3e-68
PAS_chr1-4_0656	MXP1 PICST_66365	45	940	0
PAS_chr1-4_0660	IML2 PICST_68670	43.38	786	3e-153
PAS_chr1-4_0661	ECM16 PICST_88040	44.94	267	2e-53
PAS_chr1-4_0661	PRP43 PICST_87921	43.13	677	4e-154
PAS_chr1-4_0662	PICST_20073	60.77	260	7e-88
PAS_chr1-4_0663	PICST_63463	51.87	268	5e-76
PAS_chr1-4_0664	ERB1 PICST_32792	62.97	713	0
PAS_chr1-4_0667	SEC7 PICST_28974	48.83	1788	0
PAS_chr1-4_0675	GBO1 PICST_33061	45.15	454	1e-99
PAS_chr1-4_0679	PICST_81830	44.35	336	3e-71
PAS_chr1-4_0681	PICST_36305	57.72	473	2e-149
PAS_chr1-4_0681	PICST_45532	56.22	482	7e-152
PAS_chr1-4_0683	PICST_76983	79.4	301	2e-122
PAS_chr1-4_0683	PICST_41824	55.02	229	5e-75
PAS_chr1-4_0684	FMP29 PICST_28269	41.76	613	4e-132
PAS_chr1-4_0685	STT3 PICST_82607	66.8	726	0
PAS_chr1-4_0691	PICST_38525	43.01	286	8e-49
PAS_chr1-4_0692	ABC1 PICST_80246	58.92	594	0
PAS_chr1-4_0697	DFR1 PICST_82622	42.65	204	3e-38
PAS_chr1-4_0700	SAT4 PICST_73399	67.49	403	1e-156
PAS_chr1-4_0703	RAD30 PICST_41858	40.53	570	3e-106
PAS_chr2-1_0006	QUP3 PICST_28497	53.7	540	1e-161
PAS_chr2-1_0006	QUP4 PICST_39416	53.3	546	2e-167
PAS_chr2-1_0009	PICST_38525	44.36	275	2e-47
PAS_chr2-1_0014	TCD4 PICST_34605	52.49	362	2e-97
PAS_chr2-1_0014	IFH2 PICST_39554	52.47	364	1e-99
PAS_chr2-1_0014	PICST_53191	51.49	336	2e-92
PAS_chr2-1_0014	PICST_43041	48.87	354	5e-96
PAS_chr2-1_0014	PICST_33987	40.91	352	2e-71
PAS_chr2-1_0014	PICST_29419	40.17	361	3e-68
PAS_chr2-1_0022	RPL7B PICST_66370	67.31	208	4e-80
PAS_chr2-1_0026	CTA8 PICST_16323	42.4	467	8e-82
PAS_chr2-1_0030	DBP3 PICST_82655	68.64	440	1e-175
PAS_chr2-1_0030	DBP2 PICST_82821	43.63	424	8e-83
PAS_chr2-1_0033	URE2 PICST_46914	69.54	302	6e-127
PAS_chr2-1_0037	NIT1 PICST_36697	62.87	307	6e-114
PAS_chr2-1_0042	FES1 PICST_46950	49.48	289	8e-72
PAS_chr2-1_0049	AGP2 PICST_28502	48.81	504	2e-129
PAS_chr2-1_0051	PICST_60142	67.18	326	5e-130
PAS_chr2-1_0052	SCW11 PICST_32120	52.08	265	7e-78
PAS_chr2-1_0055	DUR3.1 PICST_52351	58.71	695	0
PAS_chr2-1_0057	DNF1 PICST_85147	59.19	1453	0
PAS_chr2-1_0057	DNF2 PICST_81178	49.8	1482	0
PAS_chr2-1_0060	PICST_51354	61.98	242	4e-86
PAS_chr2-1_0065	CHS3 PICST_29105	63.1	1176	0
PAS_chr2-1_0067	PICST_63360	52.92	359	2e-93
PAS_chr2-1_0068	MID1 PICST_61009	41.15	486	3e-108
PAS_chr2-1_0069	RCF3 PICST_60537	69.09	317	3e-132
PAS_chr2-1_0071	PSK1 PICST_56396	46.84	412	4e-97
PAS_chr2-1_0071	PICST_70266	40.07	292	1e-60
PAS_chr2-1_0072	OLE1 PICST_70693	70.42	480	0
PAS_chr2-1_0078	PICST_62927	40.57	456	1e-70
PAS_chr2-1_0079	PICST_85255	76.38	525	0
PAS_chr2-1_0082	SMC1 PICST_64147	40.88	1255	0
PAS_chr2-1_0085	PICST_57141	77.15	372	2e-176
PAS_chr2-1_0088	DUR8 PICST_60304	55.41	527	2e-139
PAS_chr2-1_0089	KGD1 PICST_79721	72.79	1018	0
PAS_chr2-1_0090	TRM3 PICST_65944	50.76	526	3e-145
PAS_chr2-1_0094	MSH6 PICST_81012	58.07	966	0
PAS_chr2-1_0095	CHD1 PICST_90641	67.34	1133	0
PAS_chr2-1_0095	ISW1.2 PICST_39246	44	500	8e-113
PAS_chr2-1_0095	PICST_33727	43.78	201	2e-38
PAS_chr2-1_0095	SNF2 PICST_83690	43.23	502	3e-111
PAS_chr2-1_0095	ISW2 PICST_30157	43.12	538	9e-121
PAS_chr2-1_0095	STH1 PICST_85702	42.11	558	1e-109
PAS_chr2-1_0095	PICST_33727	41.75	285	6e-54
PAS_chr2-1_0097	PAB1 PICST_90501	66.43	569	0
PAS_chr2-1_0102	CLB2 PICST_81868	65.3	268	7e-105
PAS_chr2-1_0102	CLB4 PICST_82085	43.58	257	7e-63
PAS_chr2-1_0105	PICST_65920	48.4	564	8e-138
PAS_chr2-1_0107	UGA1.1 PICST_54153	62.64	447	5e-167
PAS_chr2-1_0107	UGA1.2 PICST_46781	57.75	445	5e-149
PAS_chr2-1_0109	PICST_29834	50.92	546	5e-131
PAS_chr2-1_0109	PICST_89600	48.05	514	4e-105
PAS_chr2-1_0110	FBP26 PICST_68318	67.48	449	0
PAS_chr2-1_0111	ADK2 PICST_63834	56.05	223	3e-66
PAS_chr2-1_0111	ADK1 PICST_65737	41.58	202	6e-37
PAS_chr2-1_0113	PICST_81386	85.2	554	0
PAS_chr2-1_0114	PICST_40526	71.47	354	7e-128
PAS_chr2-1_0115	CCP2 PICST_67176	55.43	258	1e-80
PAS_chr2-1_0115	PICST_85478	42.75	269	1e-50
PAS_chr2-1_0116	PICST_67177	61.08	483	4e-152
PAS_chr2-1_0119	UBA2 PICST_87984	47.16	299	1e-53
PAS_chr2-1_0120	IDH2 PICST_42313	81.25	368	3e-164
PAS_chr2-1_0120	IDH1 PICST_91057	43.13	364	2e-77
PAS_chr2-1_0121	PUR3 PICST_34864	49.15	234	2e-52
PAS_chr2-1_0122	PUP1 PICST_65073	78.2	266	1e-126
PAS_chr2-1_0123	ISM1 PICST_63933	42.89	1012	0
PAS_chr2-1_0124	PICST_81215	69.88	332	1e-148
PAS_chr2-1_0124	PICST_81215	54.03	596	0
PAS_chr2-1_0124	YPK2 PICST_65306	42.02	326	1e-75
PAS_chr2-1_0124	PICST_65437	40.71	339	3e-70
PAS_chr2-1_0125	RPB140 PICST_34146	81.28	1239	0
PAS_chr2-1_0126	PICST_28237	46.8	203	4e-48
PAS_chr2-1_0129	DIP5.5 PICST_52197	47.02	553	8e-132
PAS_chr2-1_0136	PICST_34117	57.09	501	3e-150
PAS_chr2-1_0137	PICST_65774	46	963	0
PAS_chr2-1_0140	KAR2 PICST_69996	82.28	615	0
PAS_chr2-1_0140	SSA2.2 PICST_80761	62.42	612	0
PAS_chr2-1_0140	SSA2.1 PICST_84662	62.4	609	0
PAS_chr2-1_0140	HSP70.1 PICST_79362	57.49	581	3e-180
PAS_chr2-1_0140	SSC1.2 PICST_78689	52.01	571	5e-143
PAS_chr2-1_0140	HSP70.3 PICST_38489	51.68	567	6e-159
PAS_chr2-1_0140	HSP70.4 PICST_28757	49.22	512	1e-132
PAS_chr2-1_0140	HSP70.2 PICST_45857	46.73	597	3e-131
PAS_chr2-1_0140	SSC1.1 PICST_87680	46.55	608	9e-135
PAS_chr2-1_0141	PICST_46600	48.18	660	2e-171
PAS_chr2-1_0149	MCM3 PICST_71636	69.96	679	0
PAS_chr2-1_0152	PICST_46734	65.03	326	1e-122
PAS_chr2-1_0152	UBA2 PICST_87984	40.2	204	2e-41
PAS_chr2-1_0156	NHX1 PICST_78097	65.82	629	0
PAS_chr2-1_0158	TRP2 PICST_85710	65.31	516	0
PAS_chr2-1_0160	MET6 PICST_78051	78.91	768	0
PAS_chr2-1_0161	PICST_35101	53.64	220	9e-57
PAS_chr2-1_0162	NIK1 PICST_73542	79.9	1025	0
PAS_chr2-1_0163	DPOD PICST_63206	70.37	1090	0
PAS_chr2-1_0165	PICST_89086	44.23	737	3e-173
PAS_chr2-1_0166	PICST_77600	57.79	353	9e-88
PAS_chr2-1_0167	PICST_31214	43.6	383	5e-82
PAS_chr2-1_0168	PICST_55623	77.59	821	0
PAS_chr2-1_0173	GPH1 PICST_72279	65.01	886	0
PAS_chr2-1_0174	KEX1 PICST_78088	45.01	451	3e-114
PAS_chr2-1_0178	INP52 PICST_82710	49.56	912	0
PAS_chr2-1_0179	PICST_53410	47.7	239	2e-56
PAS_chr2-1_0183	PICST_83761	48.66	224	8e-55
PAS_chr2-1_0186	TUB1 PICST_89181	86.61	448	0
PAS_chr2-1_0186	TUB2 PICST_84476	41.74	448	3e-93
PAS_chr2-1_0188	PICST_82713	71.31	251	3e-108
PAS_chr2-1_0190	PICST_33002	42.06	252	3e-40
PAS_chr2-1_0191	PICST_83020	70.13	452	0
PAS_chr2-1_0197	ALO1 PICST_88335	53.35	553	2e-175
PAS_chr2-1_0198	PICST_53191	44.48	335	3e-73
PAS_chr2-1_0198	PICST_43041	44.1	356	3e-78
PAS_chr2-1_0198	TCD4 PICST_34605	44.02	368	3e-73
PAS_chr2-1_0198	IFH2 PICST_39554	43.78	370	2e-79
PAS_chr2-1_0199	CBR3 PICST_45522	56.21	290	5e-100
PAS_chr2-1_0199	CBR1 PICST_68997	42.51	247	2e-55
PAS_chr2-1_0202	SPE2 PICST_85160	43.15	445	6e-75
PAS_chr2-1_0204	PICST_5279	50	364	2e-99
PAS_chr2-1_0207	MGM1 PICST_28619	65.75	692	0
PAS_chr2-1_0209	RNR1.1 PICST_29856	53.55	760	0
PAS_chr2-1_0209	RNR1.2 PICST_75662	51.97	760	0
PAS_chr2-1_0212	PICST_90238	55.75	757	0
PAS_chr2-1_0212	PICST_57202	40.53	713	8e-151
PAS_chr2-1_0214	PICST_83083	49.58	240	3e-66
PAS_chr2-1_0216	CEG1 PICST_34053	44.64	401	1e-93
PAS_chr2-1_0219	HRR25 PICST_67511	79.39	296	7e-144
PAS_chr2-1_0219	YCK2 PICST_65270	54.48	290	2e-82
PAS_chr2-1_0219	YCK1 PICST_89119	53.47	288	3e-86
PAS_chr2-1_0220	PICST_87941	42.02	1002	0
PAS_chr2-1_0221	NPT1 PICST_87669	60.05	418	8e-142
PAS_chr2-1_0225	RDS2 PICST_87861	87.95	224	4e-121
PAS_chr2-1_0226	COX11 PICST_82827	68.63	204	4e-88
PAS_chr2-1_0231	PICST_39747	42.86	245	3e-36
PAS_chr2-1_0234	NOP16 PICST_77674	40.3	201	1e-30
PAS_chr2-1_0235	PHO89 PICST_66490	61.17	582	0
PAS_chr2-1_0238	MDH1 PICST_66451	79.34	334	1e-149
PAS_chr2-1_0238	MDHM PICST_40132	53.01	332	6e-89
PAS_chr2-1_0238	MDH2 PICST_78343	52.06	340	2e-83
PAS_chr2-1_0240	PICST_37973	51.81	276	3e-83
PAS_chr2-1_0244	PICST_62149	56.94	627	0
PAS_chr2-1_0245	PICST_35951	51.61	248	1e-32
PAS_chr2-1_0246	VMA5 PICST_58102	47.53	385	4e-105
PAS_chr2-1_0247	PICST_67022	46.38	414	5e-98
PAS_chr2-1_0247	PICST_46342	40.88	318	3e-48
PAS_chr2-1_0247	PICST_31652	40.54	296	2e-48
PAS_chr2-1_0247	PICST_30104	40.47	299	7e-57
PAS_chr2-1_0249	SPS24 PICST_61314	58.33	264	4e-80
PAS_chr2-1_0255	PICST_82351	43.02	344	5e-58
PAS_chr2-1_0256	PMT2 PICST_70572	63.41	757	0
PAS_chr2-1_0256	PTM6 PICST_53466	43.77	763	2e-180
PAS_chr2-1_0257	PICST_59290	42.69	417	6e-64
PAS_chr2-1_0260	PICST_31188	41.24	274	4e-51
PAS_chr2-1_0261	CHS4 PICST_81785	56.93	339	4e-117
PAS_chr2-1_0262	YTP1 PICST_40722	44.37	586	1e-119
PAS_chr2-1_0263	GSC2 PICST_86938	56.56	1639	0
PAS_chr2-1_0263	GSL2 PICST_67249	51.26	1672	0
PAS_chr2-1_0263	FKS3 PICST_38184	48.47	1632	0
PAS_chr2-1_0265	PICST_39512	43.21	287	4e-61
PAS_chr2-1_0267	PICST_53071	65.6	875	0
PAS_chr2-1_0269	THR4 PICST_65754	63.46	509	0
PAS_chr2-1_0271	HAT2 PICST_61538	48.22	394	2e-98
PAS_chr2-1_0277	TOA1 PICST_37441	42.29	253	1e-38
PAS_chr2-1_0278	PICST_10596	56.01	557	4e-168
PAS_chr2-1_0279	PICST_59048	46.23	610	2e-141
PAS_chr2-1_0280	CDR2 PICST_57529	52.97	1448	0
PAS_chr2-1_0280	CDR1 PICST_85570	40.92	1376	0
PAS_chr2-1_0282	PICST_74602	63.86	285	9e-105
PAS_chr2-1_0283	PICST_12788	42.59	270	2e-53
PAS_chr2-1_0284	PICST_34653	44.23	416	2e-85
PAS_chr2-1_0285	PICST_56797	41.14	863	6e-164
PAS_chr2-1_0287	PICST_68974	57.41	317	3e-95
PAS_chr2-1_0291	PICST_55136	76.4	267	2e-114
PAS_chr2-1_0301	CCH1 PICST_51869	46.83	1499	0
PAS_chr2-1_0302	PICST_71431	55.1	726	0
PAS_chr2-1_0303	SPT14 PICST_50490	69.21	432	1e-179
PAS_chr2-1_0304	PICST_14973	52.36	615	0
PAS_chr2-1_0305	NAR1 PICST_33268	48.35	546	5e-136
PAS_chr2-1_0308	ZWF1 PICST_85065	64.39	497	0
PAS_chr2-1_0311	GDH2 PICST_78004	63.84	1037	0
PAS_chr2-1_0315	ECM4 PICST_43969	61.54	325	1e-104
PAS_chr2-1_0321	YNG2 PICST_70792	47.42	291	1e-65
PAS_chr2-1_0322	CAL1 PICST_85362	48.7	540	8e-127
PAS_chr2-1_0324	HSP78 PICST_54293	68.84	735	0
PAS_chr2-1_0324	PICST_85379	44.93	710	3e-176
PAS_chr2-1_0333	ZTA1 PICST_84928	55.79	337	3e-105
PAS_chr2-1_0338	PICST_29846	60.68	206	5e-67
PAS_chr2-1_0343	GAD2 PICST_55334	58.33	504	3e-156
PAS_chr2-1_0346	MES1 PICST_76328	65.01	743	0
PAS_chr2-1_0347	PICST_34966	53.96	278	6e-78
PAS_chr2-1_0349	COX18 PICST_87128	48.68	304	1e-78
PAS_chr2-1_0351	MUP1.1 PICST_69488	60.89	542	0
PAS_chr2-1_0354	PICST_65602	78.73	785	0
PAS_chr2-1_0354	TOM12 PICST_81688	47.77	358	5e-98
PAS_chr2-1_0357	YCK1 PICST_89119	57.81	365	5e-119
PAS_chr2-1_0357	YCK2 PICST_65270	54.42	362	1e-105
PAS_chr2-1_0357	HRR25 PICST_67511	47.25	309	1e-74
PAS_chr2-1_0358	STR3 PICST_54505	70.53	380	1e-155
PAS_chr2-1_0359	NUO24 PICST_76559	76.42	229	6e-104
PAS_chr2-1_0360	MDH98 PICST_37336	48.23	367	4e-98
PAS_chr2-1_0360	MDH99 PICST_43416	47.12	365	2e-86
PAS_chr2-1_0364	IME4 PICST_57562	50.75	333	3e-92
PAS_chr2-1_0366	SLA1 PICST_82711	47.19	320	2e-78
PAS_chr2-1_0366	SLA1 PICST_82711	40.63	608	3e-78
PAS_chr2-1_0367	BRN1 PICST_52465	47.29	258	3e-56
PAS_chr2-1_0368	LEU1 PICST_68659	79.41	777	0
PAS_chr2-1_0372	BUD6 PICST_30002	40.48	704	6e-137
PAS_chr2-1_0375	SFH1 PICST_41273	43.75	256	7e-32
PAS_chr2-1_0376	EFB1 PICST_67392	72.51	211	4e-62
PAS_chr2-1_0378	DBP8 PICST_40593	74.82	413	0
PAS_chr2-1_0378	RRP3 PICST_57234	43.19	382	8e-79
PAS_chr2-1_0379	SRP101 PICST_87761	50.63	395	4e-95
PAS_chr2-1_0380	PICST_70663	76.81	470	0
PAS_chr2-1_0383	MET23 PICST_30795	62.9	469	1e-172
PAS_chr2-1_0388	PICST_29473	43.2	206	4e-37
PAS_chr2-1_0391	ERG7 PICST_77382	61.36	722	0
PAS_chr2-1_0394	BRF1 PICST_40669	48.55	585	1e-147
PAS_chr2-1_0395	HYS2 PICST_40682	42.55	470	5e-97
PAS_chr2-1_0396	MSM1 PICST_81660	44.25	574	3e-137
PAS_chr2-1_0397	PICST_55366	64.85	202	1e-62
PAS_chr2-1_0400	GTA2 PICST_87495	46.4	444	2e-98
PAS_chr2-1_0401	YTA7 PICST_56164	53.36	909	0
PAS_chr2-1_0401	CDC48 PICST_67138	46.35	233	2e-57
PAS_chr2-1_0401	VCP1 PICST_32083	42.4	250	5e-51
PAS_chr2-1_0401	AFG2 PICST_90881	41.85	270	7e-54
PAS_chr2-1_0401	RPT1 PICST_75017	41.1	236	7e-48
PAS_chr2-1_0402	PFK1 PICST_70563	57.86	1011	0
PAS_chr2-1_0402	PFK2 PICST_66973	52.98	855	0
PAS_chr2-1_0406	TRM9 PICST_53251	60.98	246	1e-82
PAS_chr2-1_0407	PICST_61419	84.64	319	3e-160
PAS_chr2-1_0407	PICST_43575	64.52	310	3e-108
PAS_chr2-1_0407	GLC7 PICST_85252	63.05	295	2e-105
PAS_chr2-1_0407	PPG1 PICST_85954	42.36	229	6e-53
PAS_chr2-1_0407	MCO15 PICST_50823	41.92	260	4e-57
PAS_chr2-1_0407	PICST_81790	41.52	277	3e-62
PAS_chr2-1_0408	HOL12 PICST_36589	40.55	577	6e-120
PAS_chr2-1_0408	HOL11 PICST_75817	40.28	581	1e-125
PAS_chr2-1_0410	PICST_28646	60.16	251	4e-77
PAS_chr2-1_0415	LEU6 PICST_89189	72.35	575	0
PAS_chr2-1_0415	LEU4 PICST_68770	62.98	570	0
PAS_chr2-1_0417	GPI16 PICST_3461	45.95	518	5e-131
PAS_chr2-1_0418	PICST_83464	47.12	1095	0
PAS_chr2-1_0419	FLX2 PICST_45267	52.31	325	2e-84
PAS_chr2-1_0427	FTH1 PICST_54152	50.75	402	7e-97
PAS_chr2-1_0427	FTR2 PICST_64944	49.56	343	3e-85
PAS_chr2-1_0427	FTH2 PICST_50569	47.42	388	1e-94
PAS_chr2-1_0427	FTR1 PICST_68095	46.84	380	2e-81
PAS_chr2-1_0430	SWD3 PICST_32006	44.34	309	7e-68
PAS_chr2-1_0435	OCT1 PICST_89481	47.09	773	0
PAS_chr2-1_0436	PICST_67901	41.37	249	9e-44
PAS_chr2-1_0437	TDH3 PICST_76518	82.83	332	7e-165
PAS_chr2-1_0437	TDH2 PICST_85794	78.12	329	7e-155
PAS_chr2-1_0437	TDH1 PICST_87252	74.47	329	2e-150
PAS_chr2-1_0447	RIS1 PICST_59609	45.76	767	0
PAS_chr2-1_0449	PICST_84260	88.52	209	1e-110
PAS_chr2-1_0453	ALD2 PICST_63844	54.53	497	2e-158
PAS_chr2-1_0453	ALD5 PICST_29563	46.79	498	4e-128
PAS_chr2-1_0454	EXG2 PICST_78873	62.19	402	1e-142
PAS_chr2-1_0454	EXG1 PICST_57399	49.39	409	4e-103
PAS_chr2-1_0456	NUO78 PICST_85822	75.35	722	0
PAS_chr2-1_0457	SLY41.1 PICST_31893	48.8	375	5e-86
PAS_chr2-1_0459	KOG1 PICST_74320	59.09	1452	0
PAS_chr2-1_0460	AKL1 PICST_47197	54.31	313	4e-96
PAS_chr2-1_0460	PICST_44052	53.69	393	2e-110
PAS_chr2-1_0461	PICST_37814	48.85	217	1e-59
PAS_chr2-1_0462	MTM1 PICST_66382	46.36	412	4e-92
PAS_chr2-1_0464	PICST_33244	42.99	314	6e-69
PAS_chr2-1_0465	PICST_49415	45.96	235	1e-47
PAS_chr2-1_0466	PICST_40606	55.71	517	2e-145
PAS_chr2-1_0468	CTK1 PICST_77457	55.25	400	3e-124
PAS_chr2-1_0469	PICST_66630	40.05	854	3e-160
PAS_chr2-1_0471	GEF1 PICST_53364	47.61	712	4e-172
PAS_chr2-1_0472	ADH2 ADH1 PICST_27980	80.98	347	2e-137
PAS_chr2-1_0472	ADH1 ADH2 PICST_68558	76.95	347	7e-135
PAS_chr2-1_0473	ARO3.2 PICST_52103	42.46	391	1e-72
PAS_chr2-1_0480	MDM38 PICST_37719	69.03	352	8e-129
PAS_chr2-1_0487	LTA4 PICST_82220	55.17	638	0
PAS_chr2-1_0487	LKA4 PICST_76777	47.09	635	2e-154
PAS_chr2-1_0488	PICST_29635	40.17	595	5e-102
PAS_chr2-1_0489	ITR2 PICST_80454	59.32	499	3e-168
PAS_chr2-1_0490	GST2 PICST_28613	48.13	214	5e-57
PAS_chr2-1_0492	PICST_84858	41.67	576	7e-117
PAS_chr2-1_0497	PICST_48387	53.85	247	1e-71
PAS_chr2-1_0500	POL12 PICST_90280	40.69	693	3e-124
PAS_chr2-1_0509	PICST_36571	42.16	619	7e-126
PAS_chr2-1_0512	PRI2 PICST_34043	51.44	521	3e-154
PAS_chr2-1_0513	HST3 PICST_49645	50.3	328	7e-90
PAS_chr2-1_0518	PICST_63418	64.44	374	1e-135
PAS_chr2-1_0519	PICST_67835	45.06	233	1e-54
PAS_chr2-1_0526	PICST_89600	57.84	529	1e-153
PAS_chr2-1_0526	PICST_29834	41.4	500	6e-103
PAS_chr2-1_0533	HEM4 PICST_59732	44.15	265	1e-59
PAS_chr2-1_0535	PUF3 PICST_86424	53.33	450	2e-126
PAS_chr2-1_0537	PICST_82880	50.43	823	0
PAS_chr2-1_0541	PAN3 PICST_76360	40.85	634	4e-107
PAS_chr2-1_0542	PICST_61312	50.2	249	3e-64
PAS_chr2-1_0543	URA6 PICST_90609	69.05	210	5e-86
PAS_chr2-1_0547	MET22 PICST_47423	52.56	352	5e-91
PAS_chr2-1_0548	BEM1 PICST_80106	43.27	379	5e-75
PAS_chr2-1_0549	ALG6 PICST_29880	48.57	525	7e-128
PAS_chr2-1_0550	BOT2 PICST_28554	40.96	271	4e-63
PAS_chr2-1_0553	PPL1 PICST_79203	73.08	312	1e-131
PAS_chr2-1_0555	CCT5 PICST_66007	73.93	560	0
PAS_chr2-1_0556	ARP3 PICST_84432	79.25	429	0
PAS_chr2-1_0557	TOR2 PICST_33151	61.8	2505	0
PAS_chr2-1_0559	PICST_32495	49.18	364	8e-89
PAS_chr2-1_0563	UBA4 PICST_81395	55.81	439	3e-140
PAS_chr2-1_0572	PICST_60303	77.39	429	0
PAS_chr2-1_0572	SAP11 PICST_86369	42.49	313	7e-63
PAS_chr2-1_0572	CDC48 PICST_67138	41.63	233	3e-45
PAS_chr2-1_0572	RPT4 PICST_85761	40.6	234	3e-38
PAS_chr2-1_0573	AKR2 PICST_31498	42.91	282	1e-59
PAS_chr2-1_0576	PICST_73086	47.59	353	5e-70
PAS_chr2-1_0577	DPH5 PICST_78373	81.02	295	3e-141
PAS_chr2-1_0580	IDP2 PICST_43870	78.19	408	0
PAS_chr2-1_0580	IDP1 PICST_72104	73.37	413	0
PAS_chr2-1_0581	PICST_30558	57.98	545	0
PAS_chr2-1_0583	PICST_68096	40	505	3e-89
PAS_chr2-1_0585	PICST_30564	40.52	232	3e-44
PAS_chr2-1_0593	URA4 PICST_32048	62.91	364	2e-134
PAS_chr2-1_0594	PICST_83454	44.98	578	2e-132
PAS_chr2-1_0601	SDS2 PICST_67704	62.15	288	3e-97
PAS_chr2-1_0603	PICST_81358	42.39	1380	0
PAS_chr2-1_0606	DIP2 PICST_30256	54.35	977	0
PAS_chr2-1_0608	SNF4 PICST_43920	78.55	317	3e-148
PAS_chr2-1_0609	PICST_30676	56.66	743	0
PAS_chr2-1_0611	PICST_55633	40.05	432	1e-80
PAS_chr2-1_0613	MDL2 PICST_30672	46.23	664	3e-154
PAS_chr2-1_0613	MDL1 PICST_76772	42.73	578	8e-129
PAS_chr2-1_0615	DIM1 PICST_75487	79.6	299	7e-145
PAS_chr2-1_0619	RCF2 PICST_72583	52.6	346	3e-105
PAS_chr2-1_0624	AAD2 PICST_37376	59.05	337	1e-99
PAS_chr2-1_0624	AAD5 PICST_47116	58.63	336	3e-100
PAS_chr2-1_0624	AAD3 PICST_31613	58.28	338	6e-100
PAS_chr2-1_0624	IFD4 PICST_38391	57.69	338	2e-98
PAS_chr2-1_0624	AAD6 PICST_37697	54.83	352	9e-96
PAS_chr2-1_0626	GFA1 PICST_67692	71.49	698	0
PAS_chr2-1_0628	ERG27 PICST_61325	62.1	343	7e-119
PAS_chr2-1_0629	RAD26 PICST_56808	54.94	1103	0
PAS_chr2-1_0631	PICST_32888	75.08	642	0
PAS_chr2-1_0635	GLC7 PICST_85252	90.1	313	5e-171
PAS_chr2-1_0635	PICST_61419	62.96	297	2e-112
PAS_chr2-1_0635	PICST_43575	60.84	309	1e-106
PAS_chr2-1_0635	PICST_81790	47.5	280	5e-75
PAS_chr2-1_0635	MCO15 PICST_50823	43.84	276	4e-69
PAS_chr2-1_0635	PICST_68058	43.77	281	7e-68
PAS_chr2-1_0635	PPG1 PICST_85954	43.46	283	1e-67
PAS_chr2-1_0637	AROC PICST_90939	74.67	375	3e-146
PAS_chr2-1_0639	PICST_53820	47.26	457	2e-105
PAS_chr2-1_0639	PICST_41655	44.44	342	6e-69
PAS_chr2-1_0641	ATG1 PICST_40055	50.96	830	0
PAS_chr2-1_0649	ALP1 PICST_81292	65.04	472	2e-164
PAS_chr2-1_0651	PICST_65016	45.87	375	4e-82
PAS_chr2-1_0652	AAP1 PICST_77752	43.83	908	0
PAS_chr2-1_0655	PICST_70134	59.16	502	3e-168
PAS_chr2-1_0656	PICST_81390	60.21	960	0
PAS_chr2-1_0657	SER3 PICST_87754	79.32	474	0
PAS_chr2-1_0658	RPL15A PICST_85750	85.22	203	3e-87
PAS_chr2-1_0659	DIP5.5 PICST_52197	48.52	573	5e-132
PAS_chr2-1_0660	PUR92 PICST_68505	84.77	591	0
PAS_chr2-1_0661	GSL2 PICST_67249	77.41	1846	0
PAS_chr2-1_0661	GSC2 PICST_86938	55.86	1613	0
PAS_chr2-1_0661	FKS3 PICST_38184	51.22	1679	0
PAS_chr2-1_0666	CDC4 PICST_67807	46.38	552	4e-144
PAS_chr2-1_0667	XPA1 PICST_75738	45.7	639	8e-149
PAS_chr2-1_0667	PICST_85684	41.74	702	4e-145
PAS_chr2-1_0668	VTC2 PICST_33877	44.27	558	2e-120
PAS_chr2-1_0673	MST1 PICST_47981	58.33	444	3e-153
PAS_chr2-1_0673	THS1 PICST_78070	46.02	402	1e-107
PAS_chr2-1_0675	MDM31 PICST_32678	57.17	544	9e-175
PAS_chr2-1_0679	TRP5 PICST_69669	74.22	706	0
PAS_chr2-1_0681	HPT1 PICST_66841	58.54	205	1e-54
PAS_chr2-1_0683	PICST_45787	42.57	249	6e-47
PAS_chr2-1_0684	HIS5 PICST_44612	59.2	402	2e-131
PAS_chr2-1_0688	RVB2 PICST_29898	78.41	477	0
PAS_chr2-1_0688	RBV1 PICST_37582	41.26	446	8e-84
PAS_chr2-1_0689	STK1 PICST_40723	44.26	357	1e-83
PAS_chr2-1_0692	HUT1 PICST_34595	46.8	344	1e-60
PAS_chr2-1_0695	PIS1 PICST_28132	55.24	210	5e-64
PAS_chr2-1_0698	THT5 PICST_60020	41.27	315	5e-61
PAS_chr2-1_0699	PICST_72879	40.63	1024	0
PAS_chr2-1_0701	PICST_73691	61.9	496	4e-166
PAS_chr2-1_0702	RAD14 PICST_42547	50.8	311	2e-79
PAS_chr2-1_0709	PICST_85287	52.21	1245	0
PAS_chr2-1_0709	MTR4 PICST_36809	43.57	544	2e-117
PAS_chr2-1_0710	AFG2 PICST_90881	55.57	763	0
PAS_chr2-1_0710	YTA7 PICST_56164	48.93	233	2e-59
PAS_chr2-1_0710	CDC48 PICST_67138	46.69	514	3e-134
PAS_chr2-1_0710	RPT6 PICST_71824	42.62	237	3e-50
PAS_chr2-1_0710	RPT1 PICST_75017	41.99	231	2e-45
PAS_chr2-1_0710	RPT5 PICST_52887	41.3	230	7e-44
PAS_chr2-1_0710	RPT3 PICST_66830	41.13	231	2e-42
PAS_chr2-1_0710	YTA7 PICST_56164	40.17	234	6e-46
PAS_chr2-1_0710	VCP1 PICST_32083	40.15	523	7e-100
PAS_chr2-1_0710	RPT6 PICST_71824	40.09	227	2e-45
PAS_chr2-1_0716	HEM1 PICST_89623	63.18	573	0
PAS_chr2-1_0719	PICST_31146	58.39	423	2e-147
PAS_chr2-1_0727	ALG7 PICST_36364	52.1	499	1e-117
PAS_chr2-1_0730	PICST_42885	48.06	387	1e-96
PAS_chr2-1_0732	FST9 PICST_77215	49.26	406	4e-101
PAS_chr2-1_0734	PICST_60505	48.7	347	6e-93
PAS_chr2-1_0736	RIB1 PICST_30471	67.96	334	2e-125
PAS_chr2-1_0739	TPS3 PICST_60441	44.89	842	0
PAS_chr2-1_0742	PICST_89939	73.9	364	1e-143
PAS_chr2-1_0749	DAL2 PICST_55822	65.11	321	2e-126
PAS_chr2-1_0752	PICST_36608	59.02	593	0
PAS_chr2-1_0753	MNS1 PICST_84949	58.44	527	1e-180
PAS_chr2-1_0756	DNF2 PICST_81178	57.1	1443	0
PAS_chr2-1_0756	DNF1 PICST_85147	55.42	1319	0
PAS_chr2-1_0759	ALG1 PICST_39314	45.86	447	6e-104
PAS_chr2-1_0762	SSN6 PICST_66638	69.81	414	6e-168
PAS_chr2-1_0763	COQ5 PICST_71892	78.03	264	1e-124
PAS_chr2-1_0765	PICST_79644	52.72	736	0
PAS_chr2-1_0767	ACS1 PICST_89873	73.38	665	0
PAS_chr2-1_0767	ACS2 PICST_79135	61.1	671	0
PAS_chr2-1_0769	PYK1 PICST_83166	77.53	503	0
PAS_chr2-1_0770	URK1 PICST_81319	50.11	455	8e-121
PAS_chr2-1_0771	PGM3 PICST_91072	47.92	624	3e-165
PAS_chr2-1_0772	VAN1 PICST_63364	63.51	359	3e-127
PAS_chr2-1_0772	ANP1 PICST_77556	49.05	369	2e-95
PAS_chr2-1_0773	PICST_66462	56.77	620	0
PAS_chr2-1_0775	YMT1 PICST_58212	49.31	363	2e-90
PAS_chr2-1_0776	PICST_54590	53.55	902	0
PAS_chr2-1_0778	ROT2 PICST_85073	50.96	936	0
PAS_chr2-1_0780	ADA2 PICST_55798	60.96	438	2e-155
PAS_chr2-1_0781	UTP6 PICST_70712	43.27	446	2e-95
PAS_chr2-1_0782	PICST_67949	47.25	218	2e-47
PAS_chr2-1_0784	YOX1 PICST_65833	44.55	220	5e-35
PAS_chr2-1_0785	FAA4 PICST_65071	59.29	700	0
PAS_chr2-1_0786	PICST_46178	48.85	391	1e-88
PAS_chr2-1_0787	FET3.1 PICST_89638	61.67	587	0
PAS_chr2-1_0787	FET3 PICST_79365	49.16	592	3e-168
PAS_chr2-1_0793	PICST_39422	53.81	472	2e-121
PAS_chr2-1_0796	PICST_85013	53.53	411	1e-122
PAS_chr2-1_0797	RAD3 PICST_50344	82.4	750	0
PAS_chr2-1_0802	PICST_42853	44.63	419	3e-91
PAS_chr2-1_0807	DNF3 PICST_67560	48.29	1611	0
PAS_chr2-1_0807	DRS2 PICST_33561	41.34	462	2e-87
PAS_chr2-1_0809	BMH1 PICST_84881	84.11	258	2e-124
PAS_chr2-1_0812	EFT2 PICST_66828	87.05	842	0
PAS_chr2-1_0816	PICST_81097	42.96	433	1e-100
PAS_chr2-1_0817	CBP3 PICST_67505	53.95	291	7e-87
PAS_chr2-1_0828	PICST_45823	46.48	497	6e-111
PAS_chr2-1_0831	CDC55 PICST_65430	67.5	517	0
PAS_chr2-1_0832	MTG2 PICST_42651	57.45	416	8e-116
PAS_chr2-1_0834	MRS2.2 PICST_47013	46.67	345	5e-74
PAS_chr2-1_0834	MRS2.1 PICST_59952	41.14	333	3e-60
PAS_chr2-1_0840	RHO3 PICST_45361	63.91	230	7e-80
PAS_chr2-1_0840	RHO1 PICST_35392	45.37	227	2e-52
PAS_chr2-1_0840	PICST_40058	44.89	225	8e-51
PAS_chr2-1_0840	RHO2 PICST_79030	41.33	225	2e-43
PAS_chr2-1_0845	PICST_63097	46.01	715	8e-163
PAS_chr2-1_0851	ITR2 PICST_80454	46.8	515	3e-116
PAS_chr2-1_0853	ALD5 PICST_29563	68.62	494	0
PAS_chr2-1_0853	ALD2 PICST_63844	49.9	501	5e-139
PAS_chr2-1_0854	YMC1 PICST_44274	43.62	282	4e-60
PAS_chr2-1_0855	SNF1 PICST_68332	73.04	560	0
PAS_chr2-1_0855	PICST_76263	46.21	264	8e-71
PAS_chr2-1_0855	PICST_57744	45.93	270	6e-60
PAS_chr2-1_0855	PICST_67855	43.84	276	8e-68
PAS_chr2-1_0855	KIN2 PICST_65458	41.13	282	9e-61
PAS_chr2-1_0855	PICST_59677	40.43	277	8e-45
PAS_chr2-1_0861	PICST_70098	51.68	238	1e-55
PAS_chr2-1_0862	CYK1 PICST_59891	79.94	359	3e-171
PAS_chr2-1_0863	UTP13 PICST_60468	46.85	555	7e-124
PAS_chr2-1_0864	ILV6 PICST_80460	77.37	274	5e-123
PAS_chr2-1_0870	FRK26.1 PICST_85029	50.62	482	7e-133
PAS_chr2-1_0871	PCD1.1 PICST_62046	56.65	233	3e-73
PAS_chr2-1_0872	ERK1 PICST_38082	58.95	363	1e-127
PAS_chr2-1_0872	PICST_33003	58.17	361	2e-121
PAS_chr2-1_0872	PICST_18249	46.77	372	1e-84
PAS_chr2-1_0872	HOG1 PICST_54431	43.63	353	9e-83
PAS_chr2-1_0874	PICST_31420	56.13	253	2e-71
PAS_chr2-1_0874	ADY2 PICST_83722	53.91	256	4e-66
PAS_chr2-1_0874	PICST_35800	42.31	260	2e-49
PAS_chr2-1_0874	PICST_35799	42.06	233	2e-45
PAS_chr2-1_0874	PICST_33707	41.98	262	5e-51
PAS_chr2-1_0874	FUN34 PICST_38314	41.6	262	2e-51
PAS_chr2-1_0878	LRO1 PICST_72946	60.04	568	0
PAS_chr2-1_0881	YBR1 PICST_56933	47.46	493	2e-116
PAS_chr2-1_0885	PICST_84352	73.54	291	8e-125
PAS_chr2-1_0885	PICST_40259	51.23	285	9e-80
PAS_chr2-1_0887	PICST_35989	48.87	311	2e-71
PAS_chr2-1_0890	PICST_32454	44.77	239	2e-53
PAS_chr2-1_0892	PICST_85034	50.13	389	5e-77
PAS_chr2-2_0003	PICST_38525	43.33	270	6e-49
PAS_chr2-2_0005	ALR1 PICST_85758	53.04	575	1e-157
PAS_chr2-2_0016	PICST_75957	71.17	437	0
PAS_chr2-2_0016	PICST_57812	48.77	408	1e-119
PAS_chr2-2_0016	RPD3 PICST_81035	46.22	437	2e-121
PAS_chr2-2_0019	ARDH ARD2 PICST_65696	69.18	279	1e-112
PAS_chr2-2_0021	URA1 PICST_55711	65.81	389	7e-152
PAS_chr2-2_0024	PYC1 PICST_90975	77.82	1172	0
PAS_chr2-2_0027	PICST_33229	40.22	271	5e-47
PAS_chr2-2_0028	PYC2 PICST_33225	56.12	531	3e-169
PAS_chr2-2_0034	PHO13 PICST_55335	60.2	304	8e-99
PAS_chr2-2_0034	PHO14 PICST_59523	43.93	305	1e-65
PAS_chr2-2_0038	PICST_89585	49.55	446	1e-119
PAS_chr2-2_0040	PICST_29649	51.48	507	1e-130
PAS_chr2-2_0041	KIN28 PICST_54142	71.11	315	5e-140
PAS_chr2-2_0041	CDC28 PICST_90135	40.07	292	3e-58
PAS_chr2-2_0042	PICST_66483	53.37	326	4e-99
PAS_chr2-2_0044	PICST_78259	58.51	417	1e-139
PAS_chr2-2_0046	PICST_57391	49.32	296	1e-70
PAS_chr2-2_0048	LPD1 PICST_36951	79.74	469	0
PAS_chr2-2_0049	SIR1 PICST_35457	60.5	319	6e-102
PAS_chr2-2_0053	PMM1 PICST_77262	81.67	251	1e-123
PAS_chr2-2_0054	RPL10 PICST_77042	85.32	218	1e-113
PAS_chr2-2_0058	PICST_88690	46.6	633	3e-149
PAS_chr2-2_0060	FRK26.1 PICST_85029	64.19	539	0
PAS_chr2-2_0061	MOT1 PICST_88824	56.49	1979	0
PAS_chr2-2_0062	PICST_45794	58.72	235	6e-62
PAS_chr2-2_0063	AYR1 PICST_54648	53.95	291	1e-82
PAS_chr2-2_0063	AYR2 PICST_85576	51.2	291	2e-79
PAS_chr2-2_0063	AYR3 PICST_53846	40.07	272	5e-46
PAS_chr2-2_0064	SUN4 PICST_89784	67.88	274	2e-104
PAS_chr2-2_0064	SIM1 PICST_69526	57.97	276	3e-84
PAS_chr2-2_0066	YDJ1 PICST_85654	66.09	407	5e-131
PAS_chr2-2_0067	PICST_85645	45.94	542	1e-117
PAS_chr2-2_0068	ARP5 PICST_85755	46.36	770	2e-171
PAS_chr2-2_0070	NIT2 PICST_62485	47	317	6e-67
PAS_chr2-2_0073	PICST_62487	79.13	206	2e-98
PAS_chr2-2_0075	ABZ1 PICST_74393	45.4	771	6e-177
PAS_chr2-2_0076	PICST_66043	55.39	1011	0
PAS_chr2-2_0078	ARL3 PICST_52766	43.85	244	5e-49
PAS_chr2-2_0081	TIM50 PICST_52759	54.74	422	7e-97
PAS_chr2-2_0084	PHO8 PICST_82654	50.3	499	3e-139
PAS_chr2-2_0086	PICST_71226	44.59	305	1e-59
PAS_chr2-2_0088	PICST_57033	56.07	321	1e-106
PAS_chr2-2_0089	PICST_66941	61.5	374	3e-126
PAS_chr2-2_0091	TVP23 PICST_35556	46.41	237	1e-34
PAS_chr2-2_0093	PICST_43180	60.84	332	4e-107
PAS_chr2-2_0094	CHS1 PICST_42812	50.39	1026	0
PAS_chr2-2_0094	CHS2 PICST_65597	42.71	796	1e-174
PAS_chr2-2_0094	CHS2.2 PICST_51281	41.91	785	1e-171
PAS_chr2-2_0094	CSH8 PICST_29807	40.37	763	4e-154
PAS_chr2-2_0097	PICST_64139	42.98	242	1e-45
PAS_chr2-2_0099	EBP2 PICST_58362	65.41	266	1e-92
PAS_chr2-2_0100	SNU114 PICST_36041	42.45	1013	0
PAS_chr2-2_0101	PICST_16647	56.31	515	9e-147
PAS_chr2-2_0103	YAK2 PICST_15651	46.82	628	1e-145
PAS_chr2-2_0105	KTR2 PICST_45743	55.98	368	2e-115
PAS_chr2-2_0105	KTR1 PICST_65185	45.45	319	1e-84
PAS_chr2-2_0105	KTR3 PICST_37188	43.81	331	1e-81
PAS_chr2-2_0105	KRE2 PICST_81517	43.03	330	2e-81
PAS_chr2-2_0107	PICST_83712	48.72	273	1e-73
PAS_chr2-2_0111	GPD2 PICST_83071	59.83	356	2e-123
PAS_chr2-2_0111	GPD1 PICST_90446	55.81	353	3e-113
PAS_chr2-2_0113	INO1 PICST_29246	72.12	520	0
PAS_chr2-2_0114	PICST_46428	40.05	377	1e-68
PAS_chr2-2_0115	AEF1 PICST_76838	58.3	518	4e-168
PAS_chr2-2_0116	GST1 PICST_35190	41.95	236	9e-51
PAS_chr2-2_0119	ATP12 PICST_56516	48.11	291	3e-76
PAS_chr2-2_0127	PICST_85478	55.52	299	7e-89
PAS_chr2-2_0127	CCP2 PICST_67176	44.27	253	4e-51
PAS_chr2-2_0128	SNF2 PICST_83690	63.42	853	0
PAS_chr2-2_0128	STH1 PICST_85702	62.44	1081	0
PAS_chr2-2_0128	PICST_33727	48.04	281	1e-67
PAS_chr2-2_0128	ISW1.2 PICST_39246	46.44	450	1e-115
PAS_chr2-2_0128	ISW2 PICST_30157	46.26	495	1e-131
PAS_chr2-2_0128	PICST_33727	43.07	202	7e-45
PAS_chr2-2_0128	CHD1 PICST_90641	42.55	557	2e-121
PAS_chr2-2_0128	SWR1 PICST_62265	41.98	343	2e-70
PAS_chr2-2_0129	NSA2 PICST_70383	91.19	261	5e-141
PAS_chr2-2_0130	PICST_54653	40.34	357	1e-54
PAS_chr2-2_0131	CAT1 PICST_40324	70.26	501	0
PAS_chr2-2_0132	SEC9 PICST_89723	58.48	224	3e-71
PAS_chr2-2_0135	PICST_57286	54.92	295	3e-93
PAS_chr2-2_0137	CYS4 PICST_77227	65.73	496	6e-167
PAS_chr2-2_0141	PICST_62621	75.73	309	3e-141
PAS_chr2-2_0142	URA2 PICST_90563	76.12	2228	0
PAS_chr2-2_0142	CPA2 PICST_50410	55.19	1060	0
PAS_chr2-2_0142	CPA1 PICST_28533	46.8	406	4e-102
PAS_chr2-2_0143	TRK1 PICST_61578	64.65	430	5e-172
PAS_chr2-2_0145	PICST_71674	57.33	621	0
PAS_chr2-2_0148	ECM33 PICST_61942	43.27	312	1e-61
PAS_chr2-2_0149	CBF5 PICST_64832	85.61	410	0
PAS_chr2-2_0150	LST8 PICST_36759	79.56	318	7e-155
PAS_chr2-2_0151	SIS1 PICST_84519	61.78	348	2e-91
PAS_chr2-2_0159	PICST_31342	69.79	341	1e-138
PAS_chr2-2_0160	PICST_45709	45.71	466	6e-74
PAS_chr2-2_0161	PICST_35491	51.16	258	2e-60
PAS_chr2-2_0162	ADO1 PICST_57331	70.11	348	4e-131
PAS_chr2-2_0163	KPR1 PICST_34207	46.53	331	8e-78
PAS_chr2-2_0164	STE24 PICST_35752	56.02	432	2e-121
PAS_chr2-2_0164	PICST_33410	48.3	323	1e-75
PAS_chr2-2_0164	PICST_63669	45.03	433	6e-87
PAS_chr2-2_0165	ATP2 PICST_77492	91.84	490	0
PAS_chr2-2_0166	RBP2 PICST_88926	40.06	674	3e-134
PAS_chr2-2_0167	PICST_73698	54.66	461	4e-139
PAS_chr2-2_0168	LYS12 PICST_50442	80.38	372	3e-174
PAS_chr2-2_0170	RSM25 PICST_36916	46.91	243	1e-57
PAS_chr2-2_0172	PICST_35594	56.88	385	2e-104
PAS_chr2-2_0173	PICST_85080	55.72	621	1e-174
PAS_chr2-2_0174	PRS5 PICST_78248	60.04	453	9e-144
PAS_chr2-2_0174	KPR4 PICST_34307	47.64	233	2e-56
PAS_chr2-2_0174	PRS1 PICST_65580	45.3	234	1e-55
PAS_chr2-2_0177	GPM2 PICST_89865	64.02	239	8e-86
PAS_chr2-2_0182	PICST_83803	52.11	639	0
PAS_chr2-2_0184	PICST_60166	45.86	567	2e-136
PAS_chr2-2_0184	PICST_19389	45.33	375	2e-75
PAS_chr2-2_0185	MNN10 PICST_31150	70.21	282	1e-125
PAS_chr2-2_0186	PICST_77798	48.15	621	2e-138
PAS_chr2-2_0187	PRP28 PICST_75833	48.44	481	7e-124
PAS_chr2-2_0188	PICST_56179	46.45	310	6e-67
PAS_chr2-2_0189	PICST_91430	48.72	273	3e-67
PAS_chr2-2_0192	AVT7 PICST_70212	44.37	444	2e-86
PAS_chr2-2_0193	LAG1.2 PICST_41505	49.57	351	7e-91
PAS_chr2-2_0194	SSN8 PICST_54418	59.28	221	2e-76
PAS_chr2-2_0196	PICST_84833	42.8	500	4e-106
PAS_chr2-2_0201	KTR5 PICST_47835	47.58	496	1e-109
PAS_chr2-2_0202	CRZ1 PICST_67047	42.91	268	4e-47
PAS_chr2-2_0203	PICST_54531	48.75	519	3e-135
PAS_chr2-2_0204	PICST_54534	67.64	343	1e-134
PAS_chr2-2_0207	PICST_62497	51.04	241	2e-55
PAS_chr2-2_0209	PRS3 PICST_50946	47.1	552	1e-128
PAS_chr2-2_0211	PICST_68534	54.09	318	2e-64
PAS_chr2-2_0212	PICST_40540	40.17	356	6e-71
PAS_chr2-2_0213	PICST_50903	44.69	461	5e-102
PAS_chr2-2_0215	PICST_64467	40.91	418	6e-66
PAS_chr2-2_0216	PICST_85643	52.23	337	9e-94
PAS_chr2-2_0221	PICST_52783	53.27	413	7e-130
PAS_chr2-2_0226	FBX1 PICST_63653	40.11	905	3e-153
PAS_chr2-2_0227	VMA6 PICST_71868	67.81	351	7e-141
PAS_chr2-2_0230	HMG1 PICST_72872	57.17	1046	0
PAS_chr2-2_0233	PICST_68115	47.11	433	1e-105
PAS_chr2-2_0238	THS1 PICST_78070	75.69	687	0
PAS_chr2-2_0238	MST1 PICST_47981	45.73	422	2e-107
PAS_chr2-2_0239	PICST_55340	50	200	6e-54
PAS_chr2-2_0240	PICST_34483	53.78	251	3e-71
PAS_chr2-2_0241	PICST_52146	49.07	214	2e-53
PAS_chr2-2_0243	PICST_86741	65.15	1079	0
PAS_chr2-2_0245	MSW1 PICST_46284	49.56	343	2e-97
PAS_chr2-2_0246	HIR2 PICST_83887	44.05	395	2e-85
PAS_chr2-2_0247	PICST_83851	53.3	227	9e-66
PAS_chr2-2_0249	PICST_43609	56.23	329	1e-100
PAS_chr2-2_0252	PICST_63351	45.74	258	7e-57
PAS_chr2-2_0263	ELP1 PICST_66276	55.89	1367	0
PAS_chr2-2_0267	POT11 PICST_79854	58.29	422	1e-136
PAS_chr2-2_0272	PXA2 PICST_82035	40.12	693	2e-128
PAS_chr2-2_0274	PICST_84038	65.55	447	4e-175
PAS_chr2-2_0275	PICST_33562	53.23	449	7e-130
PAS_chr2-2_0277	YEX1 PICST_54676	60.74	433	3e-143
PAS_chr2-2_0278	PICST_66772	41.35	208	9e-37
PAS_chr2-2_0279	URO1 PICST_40781	56.86	306	9e-98
PAS_chr2-2_0280	OGG1 PICST_35111	47.4	327	1e-83
PAS_chr2-2_0284	NGG1 PICST_36687	44.71	454	6e-100
PAS_chr2-2_0286	PICST_32640	57.7	747	0
PAS_chr2-2_0287	MGS1 PICST_61628	47.82	458	1e-115
PAS_chr2-2_0288	CAR1 PICST_78364	53.23	325	2e-100
PAS_chr2-2_0290	CYT2 PICST_37815	47.95	292	1e-68
PAS_chr2-2_0293	CYC3 PICST_33494	60	275	9e-88
PAS_chr2-2_0294	PDA1 PICST_80322	78.27	382	5e-178
PAS_chr2-2_0294	PDHE1a	77.49	382	2e-175
PAS_chr2-2_0299	CDR4.1 PICST_41766	54.76	1430	0
PAS_chr2-2_0299	CDR1 PICST_85570	54.25	1482	0
PAS_chr2-2_0299	CDR4.2 PICST_59143	53.35	1479	0
PAS_chr2-2_0299	CDR3 PICST_77736	51.91	1416	0
PAS_chr2-2_0299	CDR2 PICST_57529	41.85	1350	0
PAS_chr2-2_0302	PICST_66087	40.53	797	6e-152
PAS_chr2-2_0303	COQ6 PICST_32861	49.68	471	6e-109
PAS_chr2-2_0305	RKS1 PICST_86603	56.03	721	0
PAS_chr2-2_0306	SMC3 PICST_641	45.75	1023	0
PAS_chr2-2_0314	PICST_84114	44.81	1321	0
PAS_chr2-2_0315	PICST_52708	56	600	0
PAS_chr2-2_0317	TYR1 PICST_52223	69.93	409	2e-173
PAS_chr2-2_0318	ERG8 PICST_52257	46.09	447	2e-88
PAS_chr2-2_0323	PICST_67817	52.22	450	9e-118
PAS_chr2-2_0328	PICST_62437	52.55	373	8e-108
PAS_chr2-2_0329	ADE13 PICST_84718	84.31	478	0
PAS_chr2-2_0330	PICST_91106	54.44	349	2e-100
PAS_chr2-2_0332	PICST_68199	53.16	301	7e-86
PAS_chr2-2_0332	PICST_16565	45.01	411	7e-95
PAS_chr2-2_0334	ETF1 PICST_32528	57.5	320	1e-99
PAS_chr2-2_0337	TAL1 PICST_74289	81.25	320	8e-148
PAS_chr2-2_0338	TAL1 PICST_74289	68.13	320	3e-123
PAS_chr2-2_0339	MCM5 PICST_59868	67.07	738	0
PAS_chr2-2_0339	MCM7 PICST_83251	40.71	452	8e-81
PAS_chr2-2_0341	RPN11 PICST_32542	80.44	271	3e-133
PAS_chr2-2_0343	PICST_81023	51.25	562	4e-140
PAS_chr2-2_0343	PICST_87014	43.06	620	5e-118
PAS_chr2-2_0347	PICST_57530	61.17	206	3e-59
PAS_chr2-2_0349	POL1 PICST_86981	52.26	1481	0
PAS_chr2-2_0355	CRC1 PICST_32017	76.14	285	2e-120
PAS_chr2-2_0357	EPT1 PICST_40464	52.53	396	4e-113
PAS_chr2-2_0358	PICST_56464	56.62	219	3e-56
PAS_chr2-2_0360	YNN2 PICST_73970	77.92	1037	0
PAS_chr2-2_0362	NDT80 PICST_81430	48.74	277	4e-70
PAS_chr2-2_0362	NDT802 PICST_21174	46.34	246	8e-62
PAS_chr2-2_0367	NMA111 PDZ1 PICST_47702	55.98	979	0
PAS_chr2-2_0370	TOM70 PICST_81748	49.56	563	1e-141
PAS_chr2-2_0377	PICST_50481	48.43	479	3e-125
PAS_chr2-2_0379	NOP2 PICST_91345	70.26	622	0
PAS_chr2-2_0380	APE2.2 PICST_65905	63.01	876	0
PAS_chr2-2_0383	ISW1.2 PICST_39246	61.32	861	0
PAS_chr2-2_0383	ISW2 PICST_30157	54.39	1002	0
PAS_chr2-2_0383	SNF2 PICST_83690	46.15	520	4e-131
PAS_chr2-2_0383	STH1 PICST_85702	44.32	546	7e-130
PAS_chr2-2_0383	PICST_33727	44.19	301	3e-66
PAS_chr2-2_0383	SWR1 PICST_62265	43.16	329	3e-69
PAS_chr2-2_0383	CHD1 PICST_90641	43.06	555	1e-125
PAS_chr2-2_0383	PICST_33727	40.68	263	6e-46
PAS_chr2-2_0384	NEP35 PICST_38325	80.06	311	2e-147
PAS_chr2-2_0384	PICST_36005	48.06	283	2e-67
PAS_chr2-2_0384	NBP352 PICST_42355	40.23	256	2e-44
PAS_chr2-2_0387	RPA190 PICST_73507	68.79	1647	0
PAS_chr2-2_0391	MEP1 PICST_83334	63.11	450	7e-171
PAS_chr2-2_0391	MEP2 PICST_88919	43.16	431	3e-105
PAS_chr2-2_0392	POR1 PICST_90315	56.84	285	1e-86
PAS_chr2-2_0394	STM1 PICST_61642	58.96	268	3e-90
PAS_chr2-2_0401	PCT1 PICST_31198	65.79	304	2e-114
PAS_chr2-2_0402	PICST_88066	77.5	520	0
PAS_chr2-2_0405	PICST_31200	42.88	639	3e-114
PAS_chr2-2_0407	LSC2 PICST_66961	70	400	2e-164
PAS_chr2-2_0408	PICST_30154	42.12	330	7e-56
PAS_chr2-2_0408	PICST_54974	40.36	337	1e-55
PAS_chr2-2_0409	MEF1 PICST_39465	72.09	731	0
PAS_chr2-2_0410	PPR1 PICST_10913	41.93	644	4e-139
PAS_chr2-2_0414	SSD1 PICST_82373	55.68	1083	0
PAS_chr2-2_0417	MRP10 PICST_37563	49.37	237	1e-57
PAS_chr2-2_0419	PPS2 PICST_84311	62.62	503	5e-171
PAS_chr2-2_0420	VTC4 PICST_83565	64.69	725	0
PAS_chr2-2_0423	HYU1.1 PICST_81320	48.31	1333	0
PAS_chr2-2_0423	HYU1.2 PICST_29736	45.5	1334	0
PAS_chr2-2_0423	HYU1.3 PICST_86944	45.47	1346	0
PAS_chr2-2_0424	PICST_37533	40.61	394	4e-76
PAS_chr2-2_0437	GDB1 PICST_74319	54.47	1531	0
PAS_chr2-2_0438	PICST_57097	43.23	266	5e-51
PAS_chr2-2_0439	PICST_57391	41.83	263	1e-55
PAS_chr2-2_0441	CGR1 PICST_28583	41.53	313	5e-56
PAS_chr2-2_0443	RAD7 PICST_2329	52.08	361	5e-94
PAS_chr2-2_0452	GPH2 PICST_41267	48.07	414	7e-96
PAS_chr2-2_0453	PICST_65392	42.15	242	1e-52
PAS_chr2-2_0458	PICST_29980	55.74	244	1e-71
PAS_chr2-2_0459	SAT4 PICST_73399	40.68	322	1e-68
PAS_chr2-2_0462	NUO51 PICST_31688	81.44	458	0
PAS_chr2-2_0468	HRK1 PICST_82367	51.91	262	3e-77
PAS_chr2-2_0468	OCA2 PICST_33265	47.27	366	1e-93
PAS_chr2-2_0468	NPR1 PICST_41008	46.84	348	8e-91
PAS_chr2-2_0480	TRR1 PICST_59792	79.94	319	2e-158
PAS_chr2-2_0481	PICST_39982	48.26	344	5e-86
PAS_chr2-2_0484	PICST_37112	40.68	354	1e-62
PAS_chr2-2_0492	GCV1 PICST_83560	60.2	397	3e-136
PAS_chr2-2_0495	CDH1 PICST_81799	56.16	552	2e-172
PAS_chr2-2_0496	PUT2 PICST_55391	68.12	549	0
PAS_chr2-2_0498	PICST_52710	40.57	244	6e-42
PAS_chr3_0005	PICST_38525	43.22	273	1e-42
PAS_chr3_0018	MUP1.1 PICST_69488	56.16	552	4e-180
PAS_chr3_0022	DAL4.3 PICST_42384	65.23	535	0
PAS_chr3_0022	DAL4.2 PICST_33169	65.18	537	0
PAS_chr3_0023	HGT2 PICST_55800	56.3	524	2e-180
PAS_chr3_0024	DUR5.2 PICST_29213	53.46	679	0
PAS_chr3_0024	DUR5.1 PICST_49064	51.93	674	0
PAS_chr3_0024	DUR5.3 PICST_57505	49.78	683	2e-176
PAS_chr3_0026	PICST_54890	40.98	305	8e-62
PAS_chr3_0026	PICST_29977	40.46	304	1e-61
PAS_chr3_0028	ALT1 PICST_65827	46.51	516	1e-133
PAS_chr3_0028	ALT2 PICST_46242	44.38	516	3e-131
PAS_chr3_0028	PICST_34802	42.61	521	4e-116
PAS_chr3_0028	DAL11 PICST_33997	42.38	505	1e-112
PAS_chr3_0035	PICST_33787	46.18	563	5e-149
PAS_chr3_0036	PET8 PICST_50535	59.64	280	2e-86
PAS_chr3_0037	PICST_85588	78.72	423	0
PAS_chr3_0039	LEU2 PICST_68561	75.69	362	8e-142
PAS_chr3_0040	PICST_76093	73.81	294	6e-120
PAS_chr3_0041	PICST_62189	57.7	357	2e-116
PAS_chr3_0041	PICST_18249	40.91	374	2e-77
PAS_chr3_0044	TOM12 PICST_81688	57.45	980	0
PAS_chr3_0044	PICST_65602	49.3	357	3e-100
PAS_chr3_0047	ARP8 PICST_80286	44.28	402	4e-92
PAS_chr3_0051	PICST_40230	61.13	337	8e-111
PAS_chr3_0053	PICST_78360	72.86	269	3e-118
PAS_chr3_0053	ERG25 PICST_74706	71.1	263	2e-113
PAS_chr3_0062	PRS1 PICST_65580	85.31	320	3e-162
PAS_chr3_0062	KPR4 PICST_34307	68.04	316	8e-130
PAS_chr3_0062	PRS5 PICST_78248	43.6	250	4e-56
PAS_chr3_0065	RRP5 PICST_83216	46.68	1703	0
PAS_chr3_0069	CAT2 PICST_34304	46	613	7e-160
PAS_chr3_0072	PICST_56382	57.78	225	4e-58
PAS_chr3_0073	SCT1 PICST_81897	55.96	570	4e-176
PAS_chr3_0073	PICST_45343	47.44	567	3e-135
PAS_chr3_0074	PICST_62196	43.6	516	6e-102
PAS_chr3_0078	PICST_36516	45.09	346	2e-78
PAS_chr3_0079	PICST_84899	41.07	638	5e-101
PAS_chr3_0080	PICST_62134	41.75	1188	0
PAS_chr3_0082	ENO1 PICST_70720	85.55	436	0
PAS_chr3_0085	ADE2 PICST_81265	72.41	551	0
PAS_chr3_0094	PICST_80919	50.99	761	0
PAS_chr3_0099	PMP47 PICST_28993	41.32	334	8e-62
PAS_chr3_0100	ORT1 PICST_39433	41.64	293	3e-57
PAS_chr3_0108	PICST_67545	63.46	301	2e-104
PAS_chr3_0110	PICST_16270	50.1	499	6e-95
PAS_chr3_0112	RIO1 PICST_82126	62.29	350	1e-118
PAS_chr3_0114	CIA30 PICST_52100	41.63	257	8e-47
PAS_chr3_0116	PICST_47614	74.04	443	0
PAS_chr3_0119	PICST_59680	65.41	370	4e-144
PAS_chr3_0124	ERG1 PICST_75910	55.85	496	3e-149
PAS_chr3_0127	YPK2 PICST_65306	51.07	609	7e-168
PAS_chr3_0127	PICST_65437	50.7	355	4e-97
PAS_chr3_0127	TPK2 PICST_68202	42.67	307	5e-69
PAS_chr3_0127	PICST_70266	41.29	310	7e-69
PAS_chr3_0134	PICST_38766	61.66	313	2e-97
PAS_chr3_0140	HMX1 PICST_86063	59.62	260	2e-92
PAS_chr3_0141	PHO84 PICST_82453	58.88	552	2e-175
PAS_chr3_0142	PICST_60045	49.5	299	1e-77
PAS_chr3_0143	SEC4 PICST_89948	71.5	207	1e-86
PAS_chr3_0144	SYF2 PICST_72398	71.91	591	0
PAS_chr3_0150	RHO3 PICST_45361	44.65	215	1e-50
PAS_chr3_0156	PICST_53707	44.98	249	2e-48
PAS_chr3_0157	RPB5 PICST_53602	81.31	214	2e-103
PAS_chr3_0160	BRX1 PICST_75296	68.6	293	7e-114
PAS_chr3_0165	SYWC PICST_53719	71.39	402	1e-178
PAS_chr3_0166	SYR1 PICST_38727	71.94	588	0
PAS_chr3_0167	RIB3 PICST_65046	68.66	201	2e-81
PAS_chr3_0168	VPS60 PICST_46785	73.56	208	6e-78
PAS_chr3_0169	COQ3 PICST_31991	61.54	286	3e-103
PAS_chr3_0172	FOC1 PICST_47526	47.57	370	5e-100
PAS_chr3_0175	CDB4 PICST_67940	49.17	362	9e-87
PAS_chr3_0176	PICST_60752	69.52	433	2e-163
PAS_chr3_0177	CTP1 PICST_29031	82.41	290	1e-123
PAS_chr3_0178	PICST_86867	52.41	290	7e-86
PAS_chr3_0181	MAE1 PICST_89732	72.92	602	0
PAS_chr3_0182	DIP5.3 PICST_82860	46.51	516	6e-122
PAS_chr3_0184	GAS4 PICST_4067	59.1	379	8e-130
PAS_chr3_0184	PICST_70211	46.33	313	1e-76
PAS_chr3_0184	PICST_88548	42.9	317	2e-68
PAS_chr3_0184	PHR2 PICST_86602	42.86	315	6e-67
PAS_chr3_0184	PICST_16361	41.28	344	2e-68
PAS_chr3_0186	PICST_35359	54.48	424	3e-134
PAS_chr3_0186	PICST_63574	53.59	418	4e-122
PAS_chr3_0188	PDC1 PICST_64926	62.29	594	0
PAS_chr3_0188	PDC1	62.12	594	0
PAS_chr3_0188	PDC2 PICST_86443	61.5	561	0
PAS_chr3_0188	PsPDC2	60.78	561	0
PAS_chr3_0195	CBK1 PICST_54052	79.51	488	0
PAS_chr3_0198	DPP1 PICST_67964	47.18	284	4e-66
PAS_chr3_0198	DPP2 PICST_41519	41.26	269	2e-35
PAS_chr3_0200	PICST_58832	45.45	209	3e-43
PAS_chr3_0202	NGL2 PICST_35882	48.23	479	9e-120
PAS_chr3_0203	PICST_89007	41.38	290	2e-53
PAS_chr3_0204	FAF1 PICST_6649	44.14	333	4e-57
PAS_chr3_0207	RRP9 PICST_43371	51.49	536	7e-129
PAS_chr3_0212	NOP4 PICST_90702	63.33	360	1e-132
PAS_chr3_0213	PICST_48845	55.52	571	1e-170
PAS_chr3_0214	PHO85 PICST_48986	76.84	285	3e-128
PAS_chr3_0214	CDC28 PICST_90135	56.84	285	2e-90
PAS_chr3_0214	KIN28 PICST_54142	41.87	289	3e-57
PAS_chr3_0214	CTK1 PICST_77457	40.75	292	2e-53
PAS_chr3_0215	KRE2 PICST_81517	61.92	323	7e-129
PAS_chr3_0215	KTR1 PICST_65185	50.13	387	3e-120
PAS_chr3_0215	KTR2 PICST_45743	44.81	337	8e-86
PAS_chr3_0215	KTR3 PICST_37188	44.09	313	8e-85
PAS_chr3_0215	KTR4 PICST_48097	41.92	291	5e-69
PAS_chr3_0216	ARG1 PICST_34492	81.49	416	0
PAS_chr3_0217	PICST_68058	83.91	317	4e-161
PAS_chr3_0217	MCO15 PICST_50823	59.09	308	5e-111
PAS_chr3_0217	PICST_81790	57.75	284	1e-103
PAS_chr3_0217	PPG1 PICST_85954	54.58	273	8e-83
PAS_chr3_0217	GLC7 PICST_85252	41.52	289	2e-66
PAS_chr3_0218	PICST_42763	43.51	416	2e-84
PAS_chr3_0219	HPR5 PICST_51012	42.72	707	6e-146
PAS_chr3_0220	PICST_76656	50.21	486	1e-141
PAS_chr3_0223	PICST_82902	56.65	466	2e-137
PAS_chr3_0224	RAD54 PICST_53653	64.81	844	0
PAS_chr3_0224	RDH54 PICST_15102	40.81	566	5e-114
PAS_chr3_0225	OSM2 PICST_53948	43.88	474	2e-99
PAS_chr3_0227	LSP1 PICST_75064	84.06	276	1e-128
PAS_chr3_0227	PICST_84089	82.48	274	6e-127
PAS_chr3_0228	HAT1 PICST_52077	48.15	378	7e-84
PAS_chr3_0230	SSA2.2 PICST_80761	86.09	611	0
PAS_chr3_0230	SSA2.1 PICST_84662	85.92	611	0
PAS_chr3_0230	KAR2 PICST_69996	61.73	614	0
PAS_chr3_0230	HSP70.1 PICST_79362	60.07	606	0
PAS_chr3_0230	HSP70.3 PICST_38489	55.7	605	2e-174
PAS_chr3_0230	HSP70.4 PICST_28757	54.6	489	5e-138
PAS_chr3_0230	SSC1.1 PICST_87680	49.5	497	2e-122
PAS_chr3_0230	SSC1.2 PICST_78689	48.06	620	1e-136
PAS_chr3_0230	HSP70.2 PICST_45857	47.15	596	4e-135
PAS_chr3_0233	POL30 PICST_80864	63.04	257	1e-87
PAS_chr3_0236	PICST_20287	67.2	311	2e-96
PAS_chr3_0236	ELO2 PICST_34675	56.88	320	2e-89
PAS_chr3_0240	PICST_82025	68.26	460	0
PAS_chr3_0242	TOP1 PICST_46944	66.29	626	0
PAS_chr3_0243	CDC5 PICST_68049	58.91	662	0
PAS_chr3_0245	SIN3 PICST_62296	53.28	1143	0
PAS_chr3_0246	PICST_84430	47.25	400	3e-117
PAS_chr3_0248	PICST_89595	44.72	398	7e-94
PAS_chr3_0252	TGL1 PICST_29356	45.18	436	9e-99
PAS_chr3_0253	ACH1 PICST_78208	81.87	524	0
PAS_chr3_0255	YHM1 PICST_60316	84.39	301	5e-141
PAS_chr3_0256	PICST_89727	42.86	217	6e-42
PAS_chr3_0257	ADK1 PICST_65737	78.86	246	1e-114
PAS_chr3_0260	BED1.2 PICST_30244	47.17	212	5e-49
PAS_chr3_0262	CDC8 PICST_53211	45.02	211	6e-42
PAS_chr3_0264	HEM15 PICST_36859	66.67	354	1e-140
PAS_chr3_0265	PICST_62058	49.53	1167	0
PAS_chr3_0267	PICST_62072	40.28	283	3e-43
PAS_chr3_0268	PICST_33152	66.21	364	9e-143
PAS_chr3_0271	PICST_61839	45.3	596	2e-138
PAS_chr3_0273	PICST_46357	52.82	301	3e-93
PAS_chr3_0277	GND1 PICST_69500	84.29	490	0
PAS_chr3_0278	MCH2.2 PICST_60420	40.25	564	1e-105
PAS_chr3_0282	DUR3.2 PICST_32520	50.66	602	3e-159
PAS_chr3_0283	AMD2 PICST_47832	48.81	547	8e-134
PAS_chr3_0285	GLN4 PICST_72287	65.52	815	0
PAS_chr3_0291	COQ2 PICST_87025	57.89	285	7e-91
PAS_chr3_0292	BFR2 PICST_17370	44.26	366	2e-72
PAS_chr3_0294	PRO2 PICST_29301	60.99	446	2e-146
PAS_chr3_0295	PICST_81023	43.03	409	2e-84
PAS_chr3_0295	PICST_87014	42.08	404	2e-72
PAS_chr3_0300	CCT8 PICST_28177	65.54	560	0
PAS_chr3_0306	PICST_16361	45.49	455	7e-112
PAS_chr3_0306	PICST_88548	44.38	489	5e-117
PAS_chr3_0306	PHR2 PICST_86602	44.07	472	3e-108
PAS_chr3_0306	GAS4 PICST_4067	42.28	298	5e-62
PAS_chr3_0309	ADD1.2 PICST_88383	45.45	374	4e-81
PAS_chr3_0310	PICST_84628	40.73	329	8e-56
PAS_chr3_0313	PICST_47518	42.34	385	3e-77
PAS_chr3_0316	PICST_35930	65.14	327	3e-101
PAS_chr3_0317	ERG9 PICST_83429	58.84	447	1e-150
PAS_chr3_0319	PICST_58842	52.51	339	4e-90
PAS_chr3_0322	TOP2 PICST_74317	60.51	1218	0
PAS_chr3_0324	PICST_53344	45.31	309	2e-66
PAS_chr3_0331	INT1 PICST_47208	44	350	5e-77
PAS_chr3_0332	PICST_34838	56.71	395	3e-110
PAS_chr3_0339	PICST_60807	40.89	384	2e-63
PAS_chr3_0340	RPG1 PICST_75393	42.82	801	2e-159
PAS_chr3_0342	SEC18 PICST_86905	52.44	738	0
PAS_chr3_0342	CDC48 PICST_67138	41.91	241	4e-45
PAS_chr3_0344	ECM16 PICST_88040	61.33	962	0
PAS_chr3_0344	ECM16 PICST_88040	51.66	271	2e-60
PAS_chr3_0344	PRP43 PICST_87921	43	207	1e-38
PAS_chr3_0344	DHR2 PICST_31907	40.23	266	2e-45
PAS_chr3_0344	PRP43 PICST_87921	40.23	256	2e-45
PAS_chr3_0345	PICST_29380	43.75	304	1e-62
PAS_chr3_0346	RAD5 PICST_82083	43.6	1094	0
PAS_chr3_0347	KIN2 PICST_65458	58.84	396	3e-146
PAS_chr3_0347	KIN2 PICST_65458	40.31	392	1e-57
PAS_chr3_0349	YIM4 PICST_80053	62.41	266	3e-97
PAS_chr3_0349	YDF1 PICST_52102	61.94	268	5e-91
PAS_chr3_0357	CGT1 PICST_34303	46.82	519	5e-121
PAS_chr3_0360	BCK4 PICST_29203	46.48	469	5e-111
PAS_chr3_0361	PNC1 PICST_33075	48.26	201	6e-47
PAS_chr3_0365	SSC1.2 PICST_78689	82.08	614	0
PAS_chr3_0365	SSC1.1 PICST_87680	62.77	564	0
PAS_chr3_0365	SSA2.1 PICST_84662	55.09	521	4e-153
PAS_chr3_0365	SSA2.2 PICST_80761	54.86	525	2e-147
PAS_chr3_0365	KAR2 PICST_69996	52.07	555	7e-150
PAS_chr3_0365	HSP70.1 PICST_79362	51.22	533	1e-138
PAS_chr3_0365	HSP70.3 PICST_38489	45.49	543	5e-124
PAS_chr3_0365	HSP70.4 PICST_28757	44.47	515	5e-108
PAS_chr3_0365	HSP70.2 PICST_45857	41.62	543	1e-104
PAS_chr3_0366	NGD3 PICST_32280	51.55	386	1e-103
PAS_chr3_0368	SPF1 PICST_60393	70.44	1201	0
PAS_chr3_0368	SPF1.2 PICST_29627	47.91	407	3e-101
PAS_chr3_0369	PICST_88869	44.12	519	9e-98
PAS_chr3_0371	PICST_80971	77.36	371	3e-176
PAS_chr3_0372	PICST_67039	59.68	310	2e-94
PAS_chr3_0375	CRK1 PICST_5847	48.95	333	2e-90
PAS_chr3_0376	GRS1 PICST_64855	73.62	652	0
PAS_chr3_0377	OYE2.8 PICST_31316	54.29	385	8e-102
PAS_chr3_0377	OYE2.1 PICST_89722	51.53	392	2e-98
PAS_chr3_0377	OYE2.6 PICST_44614	51.04	386	3e-94
PAS_chr3_0377	OYE2.5 PICST_44456	50.91	385	3e-96
PAS_chr3_0377	OYE2.2 PICST_43720	50.51	392	1e-92
PAS_chr3_0377	OYE2.7 PICST_44613	50.13	385	4e-94
PAS_chr3_0377	OYE2.3 PICST_55621	49.51	412	4e-94
PAS_chr3_0377	OYE2.9 PICST_31957	49.51	406	2e-98
PAS_chr3_0377	OYE2.4 PICST_31958	47.79	385	5e-87
PAS_chr3_0377	OYE3.3 PICST_52325	41.93	415	2e-72
PAS_chr3_0378	PICST_50233	45.14	401	2e-88
PAS_chr3_0379	PICST_33737	46.88	369	2e-96
PAS_chr3_0380	YMC3 PICST_37167	50.79	380	3e-97
PAS_chr3_0381	URA3 PICST_50417	82.1	257	2e-122
PAS_chr3_0385	PICST_38006	54.31	232	2e-80
PAS_chr3_0386	MNT45 PICST_34399	48.24	398	1e-86
PAS_chr3_0388	MAP1 PICST_64750	61.13	373	2e-141
PAS_chr3_0391	GCD6 PICST_81885	47.7	717	0
PAS_chr3_0392	PICST_54188	54.77	325	6e-89
PAS_chr3_0397	PICST_47429	40.68	295	3e-55
PAS_chr3_0398	ERF2 PICST_83594	81.45	442	0
PAS_chr3_0399	SPH1 PICST_54239	42.21	462	9e-107
PAS_chr3_0402	SSC1.1 PICST_87680	61.57	648	0
PAS_chr3_0402	SSC1.2 PICST_78689	57.02	605	0
PAS_chr3_0402	HSP70.1 PICST_79362	46.01	526	9e-130
PAS_chr3_0402	KAR2 PICST_69996	45.45	583	1e-134
PAS_chr3_0402	SSA2.1 PICST_84662	45.26	570	2e-136
PAS_chr3_0402	SSA2.2 PICST_80761	44.41	599	2e-130
PAS_chr3_0402	HSP70.3 PICST_38489	41.39	546	4e-120
PAS_chr3_0402	HSP70.4 PICST_28757	40.18	555	2e-103
PAS_chr3_0403	ACS2 PICST_79135	73	674	0
PAS_chr3_0403	ACS1 PICST_89873	57.9	658	0
PAS_chr3_0406	IFG3 PICST_33517	52.89	346	4e-105
PAS_chr3_0408	STO1 AOX1 PICST_67332	55.9	288	2e-86
PAS_chr3_0409	CNH1 PICST_83480	47.55	898	0
PAS_chr3_0410	CAR2 PICST_77538	81.29	433	0
PAS_chr3_0413	PICST_79024	50.24	205	6e-44
PAS_chr3_0414	PICST_90276	62.87	579	0
PAS_chr3_0417	SPE1 PICST_90612	51.07	421	1e-126
PAS_chr3_0419	PICST_32238	48	475	7e-123
PAS_chr3_0421	PICST_89047	49.59	486	4e-128
PAS_chr3_0422	PICST_31468	56.08	337	4e-102
PAS_chr3_0423	PICST_30373	40.98	388	1e-70
PAS_chr3_0425	SUR2 PICST_77904	56.86	350	1e-104
PAS_chr3_0429	FLX1 PICST_57133	42.11	304	3e-61
PAS_chr3_0438	PICST_66941	42.43	337	1e-72
PAS_chr3_0438	MPT5 PICST_80937	41.34	387	2e-72
PAS_chr3_0440	JEN12 PICST_85334	55.28	492	1e-147
PAS_chr3_0440	JEN11 PICST_30177	47.84	464	8e-111
PAS_chr3_0443	GCD14 PICST_65994	55.38	372	2e-121
PAS_chr3_0444	PICST_28917	41.69	319	4e-56
PAS_chr3_0446	GRP1 PICST_36555	40.57	350	3e-62
PAS_chr3_0446	GRP3.3 PICST_58065	40.28	355	3e-59
PAS_chr3_0446	GRP3.2 PICST_56762	40.28	355	2e-58
PAS_chr3_0446	GRP2.1 PICST_42452	40	350	2e-63
PAS_chr3_0447	GRP3.2 PICST_56762	40.79	353	2e-59
PAS_chr3_0447	GRP3.3 PICST_58065	40.68	354	3e-63
PAS_chr3_0449	GRP3.2 PICST_56762	42.21	353	5e-60
PAS_chr3_0449	GRP3.3 PICST_58065	41.24	354	7e-64
PAS_chr3_0449	GRP1 PICST_36555	41.03	351	4e-61
PAS_chr3_0449	GRP2.1 PICST_42452	40.63	352	2e-65
PAS_chr3_0449	GRP2.2 PICST_34974	40.63	352	2e-63
PAS_chr3_0449	GRP2.3 PICST_39216	40.06	352	8e-61
PAS_chr3_0450	PICST_63922	75.35	215	4e-91
PAS_chr3_0453	TAF5 PICST_64717	58.92	628	0
PAS_chr3_0454	PICST_33798	47.08	291	6e-42
PAS_chr3_0456	PGI1 PICST_84923	73.87	551	0
PAS_chr3_0457	PICST_78867	51.26	396	2e-101
PAS_chr3_0458	ARP2 PICST_36825	87.63	388	0
PAS_chr3_0458	ACT1 PICST_69529	44.83	377	5e-89
PAS_chr3_0459	MPS1 PICST_47887	57.64	347	9e-116
PAS_chr3_0460	ATP4 PICST_78422	56.52	230	2e-62
PAS_chr3_0462	ALA1 PICST_88206	70.35	958	0
PAS_chr3_0466	PICST_32655	72.86	269	9e-119
PAS_chr3_0467	ARE2 PICST_33115	48.88	491	1e-133
PAS_chr3_0468	ATP23 PICST_33116	51.72	232	3e-72
PAS_chr3_0469	PICST_67318	61.27	284	4e-106
PAS_chr3_0469	PICST_76656	43.53	278	1e-64
PAS_chr3_0471	HOM2 PICST_89195	76	350	4e-158
PAS_chr3_0474	PICST_33547	42.26	265	4e-55
PAS_chr3_0476	PICST_49944	43.22	583	2e-97
PAS_chr3_0480	XDJ1 PICST_49395	42.58	411	1e-76
PAS_chr3_0482	ALA2 PICST_70108	58.11	487	3e-162
PAS_chr3_0483	PICST_42196	50.92	436	9e-118
PAS_chr3_0484	ZAS1 PICST_42941	40.75	589	5e-113
PAS_chr3_0488	XYC1 PICST_68263	46.31	745	0
PAS_chr3_0488	XYC1 PICST_68263	42.14	280	3e-58
PAS_chr3_0489	SUL2 PICST_80830	53.66	848	0
PAS_chr3_0495	PHO91 PICST_83361	53.41	850	0
PAS_chr3_0495	PHO87 PICST_86239	50.85	645	8e-160
PAS_chr3_0496	PRP43 PICST_87921	47.09	688	2e-161
PAS_chr3_0496	ECM16 PICST_88040	42.51	207	1e-39
PAS_chr3_0503	PICST_61599	42.42	891	2e-173
PAS_chr3_0505	PICST_65645	53.36	253	2e-63
PAS_chr3_0506	PICST_89141	62.05	1560	0
PAS_chr3_0507	ERG5 PICST_73043	72.89	498	0
PAS_chr3_0508	PICST_66483	42.79	201	3e-34
PAS_chr3_0508	PICST_47873	42.15	261	7e-49
PAS_chr3_0511	PICST_41155	59.78	460	4e-150
PAS_chr3_0511	PICST_41725	57.57	502	2e-154
PAS_chr3_0512	SMP2 PICST_81508	50.89	615	7e-149
PAS_chr3_0515	ANP1 PICST_77556	74.61	386	7e-176
PAS_chr3_0515	VAN1 PICST_63364	50.82	368	1e-102
[truncated: 1,073 more rows]

## Sheet: sst-ppa
Query	Database	Identity	Alignment length	E-value
ACT1 PICST_69529	ACT1 PAS_chr3_1169	93.09	376	0
ARP1 PICST_36282	ACT1 PAS_chr3_1169	48.88	403	1e-112
ARP2 PICST_36825	ACT1 PAS_chr3_1169	46.07	382	6e-93
ALG3 PICST_58095	ALG3 PAS_chr4_0712	45.06	466	7e-95
ATG26 PICST_191	ATG26 PAZ4 PDG3 UGT51 UGT51B1 PAS_chr4_0167	55.14	720	0
COQ4 PICST_90569	COQ4 PAS_chr3_0725	60.98	287	2e-103
FAD3 PICST_54788	DES	59.55	356	5e-122
DRE2 PICST_58064	DRE2 PAS_chr1-4_0300	43.87	367	1e-76
FET3.1 PICST_89638	fet3	62.18	587	0
FET3 PICST_79365	fet3	49.16	592	9e-171
SYF2 PICST_72398	frs1	70.13	375	5e-163
FTR2 PICST_64944	ftr1	71.6	324	3e-133
FTR1 PICST_68095	ftr1	69.32	339	2e-145
FTH2 PICST_50569	ftr1	42.82	383	9e-77
FTH1 PICST_54152	ftr1	42.26	407	1e-68
GDI1 PICST_90444	GDI1	75.9	444	0
GET3 PICST_48071	GET3 PAS_chr4_0405	68.47	352	8e-130
PICST_14973	KEX2	52.61	612	7e-179
MDE1 PICST_89976	MDE1 PAS_chr4_0280	65.15	264	9e-90
MDM34 PICST_28329	MDM34 PAS_chr1-4_0499	48.71	271	7e-66
MMM1 PICST_59052	MMM1 PAS_chr4_0557	54.42	362	3e-98
PICST_40776	MRI1 PAS_chr1-4_0545	52.22	427	8e-104
PICST_38525	PAS_c034_0004	42.32	267	3e-38
DAL11 PICST_33997	PAS_c034_0010	62.78	497	8e-177
PICST_34802	PAS_c034_0010	59.43	530	1e-176
ALT1 PICST_65827	PAS_c034_0010	50.39	508	6e-136
ALT2 PICST_46242	PAS_c034_0010	47.68	539	6e-135
DAL12 PICST_33930	PAS_c034_0010	40.46	519	4e-114
IFH2 PICST_39554	PAS_c034_0011	45.6	364	3e-78
TCD4 PICST_34605	PAS_c034_0011	45.04	373	8e-78
PICST_53191	PAS_c034_0011	43.57	342	1e-73
PICST_43041	PAS_c034_0011	43.47	375	2e-76
TCD4 PICST_34605	PAS_c034_0014	53.08	373	1e-101
IFH2 PICST_39554	PAS_c034_0014	51.37	366	1e-95
PICST_53191	PAS_c034_0014	51.18	338	4e-91
PICST_43041	PAS_c034_0014	49.58	355	5e-93
PICST_33987	PAS_c034_0014	43.28	335	1e-67
PICST_29419	PAS_c034_0014	43.08	318	2e-67
CAN1 PICST_30939	PAS_c034_0019	58.27	520	7e-156
CAN2 PICST_84246	PAS_c034_0019	53.33	570	5e-165
PICST_34797	PAS_c034_0022	53.87	401	9e-126
PICST_58279	PAS_c034_0022	53.62	373	3e-114
PICST_36557	PAS_c034_0022	43.1	406	4e-90
FEN4 PICST_52466	PAS_c034_0024	48.19	554	2e-154
SEO1 PICST_11143	PAS_c034_0024	44.6	491	2e-121
SEO2 PICST_48956	PAS_c034_0024	40.55	545	9e-121
SKY1 PICST_37422	PAS_c034_0028	48.35	575	2e-143
SSE1 PICST_80235	PAS_c034_0029	67.64	649	0
NPL4 PICST_80363	PAS_c034_0030	48.35	575	2e-141
GAS4 PICST_4067	PAS_c034_0032	44.6	361	5e-84
PICST_70211	PAS_c034_0032	44.14	333	1e-68
PHR2 PICST_86602	PAS_c034_0032	40	365	2e-64
TOS1 PICST_87531	PAS_c034_0034	51.42	457	3e-102
ALG2 PICST_89290	PAS_c121_0002	51.5	433	8e-118
AMD1 PICST_40926	PAS_c121_0009	58.55	772	0
PHO81 PICST_81069	PAS_c121_0015	50.88	228	5e-53
PHO81 PICST_81069	PAS_c121_0015	42.06	214	9e-41
CST20 PICST_84188	PAS_c131_0004	69.78	321	3e-128
PICST_82371	PAS_c131_0004	55.87	315	4e-96
PICST_32903	PAS_c131_0005	58.12	277	2e-90
DID4 PICST_63022	PAS_c131_0013	58.95	229	5e-59
TPS1 PICST_41330	PAS_c131_0017	76.22	471	0
VMA2 PICST_48891	PAS_c131_0021	93.05	475	0
PICST_38525	PAS_c159_0001	40.71	280	4e-36
PMA1 PICST_87366	PAS_chr1-1_0002	85.83	896	0
FEN4 PICST_52466	PAS_chr1-1_0003	56.79	567	0
SEO2 PICST_48956	PAS_chr1-1_0003	41.05	553	9e-112
SEO1 PICST_11143	PAS_chr1-1_0003	40.08	499	5e-100
UTP21 PICST_65683	PAS_chr1-1_0004	58.54	943	0
PICST_85324	PAS_chr1-1_0005	54.14	266	4e-71
PRS2 PICST_66107	PAS_chr1-1_0006	72.24	425	2e-170
FAS1 PICST_85125	PAS_chr1-1_0008	66.31	2072	0
NTE1 PICST_33358	PAS_chr1-1_0009	50.46	872	0
PICST_83317	PAS_chr1-1_0013	54.77	566	7e-166
PICST_89936	PAS_chr1-1_0015	55.05	703	0
POB3 PICST_65686	PAS_chr1-1_0018	54.01	524	1e-147
SUB2 PICST_83587	PAS_chr1-1_0019	80	435	0
ARP6 PICST_56314	PAS_chr1-1_0020	41.04	424	8e-89
PICST_24555	PAS_chr1-1_0025	43.21	604	5e-126
PICST_34004	PAS_chr1-1_0027	59.36	219	1e-66
STL1 PICST_57820	PAS_chr1-1_0028	40.95	464	1e-98
PICST_27149	PAS_chr1-1_0029	45	240	6e-52
GAP1.3 PICST_81453	PAS_chr1-1_0030	65.08	547	2e-165
GAP1.1 PICST_32180	PAS_chr1-1_0030	56.6	553	6e-163
GAP1.2 PICST_68755	PAS_chr1-1_0030	56.24	585	4e-169
GAP1.5 PICST_67826	PAS_chr1-1_0030	54.11	475	8e-131
GAP1.6 PICST_78721	PAS_chr1-1_0030	52	550	8e-132
GAP1.4 PICST_37009	PAS_chr1-1_0030	50.17	590	2e-143
HIP1 PICST_29107	PAS_chr1-1_0030	48.16	517	4e-125
GNP2 PICST_89811	PAS_chr1-1_0030	45.78	474	8e-100
GAP1.7 PICST_41966	PAS_chr1-1_0030	44.57	599	2e-122
CAN1 PICST_30939	PAS_chr1-1_0030	41.79	414	1e-79
GAP1.8 PICST_11039	PAS_chr1-1_0030	40.18	433	2e-66
PICST_52198	PAS_chr1-1_0031	42.66	429	2e-84
PICST_88310	PAS_chr1-1_0032	48.1	237	7e-61
PICST_90035	PAS_chr1-1_0035	43.02	616	1e-115
SSZ1 PICST_85151	PAS_chr1-1_0036	61.48	527	0
PICST_63672	PAS_chr1-1_0039	48.35	242	6e-61
PICST_90419	PAS_chr1-1_0046	71.73	283	9e-129
MSK1 PICST_42797	PAS_chr1-1_0047	48.09	524	1e-136
SEC23 PICST_80516	PAS_chr1-1_0048	46.44	758	0
PICST_76723	PAS_chr1-1_0048	40.71	818	9e-166
PICST_31007	PAS_chr1-1_0049	56.78	273	6e-86
LAT1 PICST_82614	PAS_chr1-1_0050	64.4	455	4e-147
KNS1 PICST_34686	PAS_chr1-1_0051	48.49	431	6e-117
IF4F1 PICST_17868	PAS_chr1-1_0053	54.72	318	2e-101
RPT6 PICST_71824	PAS_chr1-1_0054	93.14	379	0
PRS4 PICST_54032	PAS_chr1-1_0054	52.51	299	6e-91
RPT1 PICST_75017	PAS_chr1-1_0054	51.82	303	1e-82
RPT3 PICST_66830	PAS_chr1-1_0054	47.3	296	8e-69
RPT5 PICST_52887	PAS_chr1-1_0054	47.1	293	2e-78
RPT4 PICST_85761	PAS_chr1-1_0054	44.93	365	1e-80
CDC48 PICST_67138	PAS_chr1-1_0054	43.72	231	5e-55
RCA1 PICST_34770	PAS_chr1-1_0054	43.67	245	2e-52
CDC48 PICST_67138	PAS_chr1-1_0054	42.8	236	2e-48
AFG2 PICST_90881	PAS_chr1-1_0054	42.79	229	1e-48
AFG2 PICST_90881	PAS_chr1-1_0054	41.3	276	1e-53
AFG3 PICST_82096	PAS_chr1-1_0054	41.2	267	5e-49
YTA7 PICST_56164	PAS_chr1-1_0054	40.87	252	6e-50
PEX6 PICST_31786	PAS_chr1-1_0054	40	235	1e-43
PICST_83286	PAS_chr1-1_0057	42.28	272	9e-61
SPS1 PICST_62297	PAS_chr1-1_0057	41.25	337	4e-66
PICST_82371	PAS_chr1-1_0057	40.47	257	2e-50
PICST_28889	PAS_chr1-1_0058	66.96	342	5e-126
PICST_85155	PAS_chr1-1_0059	66.18	343	4e-138
HAS1 PICST_81459	PAS_chr1-1_0061	80.9	487	0
RRP3 PICST_57234	PAS_chr1-1_0061	40.9	357	1e-66
DRS1 PICST_1703	PAS_chr1-1_0061	40.37	374	8e-74
GHC1 PICST_34960	PAS_chr1-1_0062	82.28	237	9e-109
YND1 PICST_75213	PAS_chr1-1_0063	49.69	483	2e-147
PICST_62767	PAS_chr1-1_0066	66.81	473	4e-179
PCM1 PICST_81149	PAS_chr1-1_0067	56.76	525	3e-168
PICST_29232	PAS_chr1-1_0068	49.55	224	2e-58
GUP1 PICST_66725	PAS_chr1-1_0069	59.69	573	0
TGL2 PICST_40078	PAS_chr1-1_0070	45.33	364	1e-85
FBA1 PICST_85951	PAS_chr1-1_0072	82.1	352	3e-177
OAC1 PICST_41834	PAS_chr1-1_0081	57.8	327	2e-94
INO80 PICST_65204	PAS_chr1-1_0087	56.34	1269	0
SWR1 PICST_62265	PAS_chr1-1_0087	42.68	396	2e-87
ISW2 PICST_30157	PAS_chr1-1_0087	41.9	315	2e-69
ISW1.2 PICST_39246	PAS_chr1-1_0087	40.99	283	2e-59
PICST_33727	PAS_chr1-1_0087	40.42	334	7e-59
PICST_67757	PAS_chr1-1_0091	42.77	470	2e-97
PICST_87852	PAS_chr1-1_0095	54.53	497	4e-132
PICST_35327	PAS_chr1-1_0096	54.4	443	5e-139
PICST_89074	PAS_chr1-1_0096	42.11	209	2e-48
PICST_87815	PAS_chr1-1_0098	44.28	201	3e-46
COR1 PICST_81500	PAS_chr1-1_0099	44.06	438	6e-101
CDA2 PICST_43807	PAS_chr1-1_0103	58.58	268	7e-95
PICST_79930	PAS_chr1-1_0104	64.06	217	3e-87
PICST_40600	PAS_chr1-1_0105	68.7	377	2e-148
STE7 PICST_33851	PAS_chr1-1_0105	40.5	279	2e-49
GDH3 PICST_82969	PAS_chr1-1_0107	77.34	459	0
SOD2.1 PICST_41302	PAS_chr1-1_0109	46.08	217	1e-51
XPA1 PICST_75738	PAS_chr1-1_0111	46.48	697	2e-172
RFA1 PICST_81646	PAS_chr1-1_0113	43.74	631	6e-147
PMC1 PICST_81376	PAS_chr1-1_0117	57.91	1112	0
PICST_60913	PAS_chr1-1_0119	44.81	616	5e-113
PICST_50925	PAS_chr1-1_0123	54.13	968	0
PICST_28027	PAS_chr1-1_0127	55.2	346	7e-100
TML1 PICST_46425	PAS_chr1-1_0129	52.77	379	4e-112
ACF3 PICST_42898	PAS_chr1-1_0130	55.8	724	0
ACF4 PICST_64411	PAS_chr1-1_0130	51.72	727	0
SSN7 PICST_85888	PAS_chr1-1_0131	40.95	464	1e-74
PICST_77835	PAS_chr1-1_0134	42.43	436	2e-91
DFG5 PICST_87647	PAS_chr1-1_0147	53.32	407	2e-118
DCW1 PICST_82260	PAS_chr1-1_0147	53.26	430	5e-127
PICST_61419	PAS_chr1-1_0153	67.01	294	2e-117
PICST_43575	PAS_chr1-1_0153	66.67	312	4e-125
GLC7 PICST_85252	PAS_chr1-1_0153	62.54	299	1e-115
PPG1 PICST_85954	PAS_chr1-1_0153	45.06	253	2e-68
PICST_68058	PAS_chr1-1_0153	43.68	277	4e-66
PICST_81790	PAS_chr1-1_0153	43.06	281	5e-69
MCO15 PICST_50823	PAS_chr1-1_0153	42.16	268	4e-64
PICST_31723	PAS_chr1-1_0157	40.47	215	2e-34
PICST_31420	PAS_chr1-1_0158	62.61	230	4e-81
ADY2 PICST_83722	PAS_chr1-1_0158	54.55	253	3e-57
PICST_33707	PAS_chr1-1_0158	45.38	260	5e-54
PICST_35799	PAS_chr1-1_0158	44.35	248	3e-51
PICST_35800	PAS_chr1-1_0158	43.08	253	2e-54
FUN34 PICST_38314	PAS_chr1-1_0158	42.52	254	7e-52
PICST_37156	PAS_chr1-1_0159	50.6	249	3e-65
DCD1 PICST_34441	PAS_chr1-1_0163	55	340	1e-103
YNQ8 PICST_80437	PAS_chr1-1_0164	69.66	234	4e-93
PICST_80838	PAS_chr1-1_0168	50.71	1274	0
CAT5 PICST_73817	PAS_chr1-1_0169	65.71	210	4e-81
PICST_45980	PAS_chr1-1_0174	50.27	551	6e-150
PICST_59493	PAS_chr1-1_0176	54.83	673	1e-173
PICST_83586	PAS_chr1-1_0179	65.41	477	1e-166
PICST_83586	PAS_chr1-1_0179	58.91	679	0
PICST_77338	PAS_chr1-1_0181	54.63	853	0
PICST_89215	PAS_chr1-1_0183	85.71	217	8e-100
GSH1 PICST_62151	PAS_chr1-1_0184	47.78	720	0
PICST_77411	PAS_chr1-1_0186	65.71	312	3e-112
PICST_77411	PAS_chr1-1_0186	64.94	251	4e-82
PICST_71553	PAS_chr1-1_0187	59.36	566	6e-165
PICST_71553	PAS_chr1-1_0187	47.38	4219	0
ATP5 PICST_81978	PAS_chr1-1_0191	53.66	205	1e-60
PICST_55828	PAS_chr1-1_0192	50.55	364	4e-90
APE3.2 PICST_28372	PAS_chr1-1_0194	45.01	391	1e-90
VMA8 PICST_80851	PAS_chr1-1_0195	87.32	205	2e-104
AFG1 PICST_86016	PAS_chr1-1_0197	65.86	457	5e-167
AAT1 PICST_80440	PAS_chr1-1_0200	52.9	414	7e-118
AAT2 PICST_66059	PAS_chr1-1_0200	42.13	413	2e-90
PICST_60945	PAS_chr1-1_0201	40.75	400	1e-80
PICST_90317	PAS_chr1-1_0202	53.65	520	1e-152
GAP1.2 PICST_68755	PAS_chr1-1_0203	55.17	600	0
GAP1.1 PICST_32180	PAS_chr1-1_0203	54.17	552	1e-166
GAP1.3 PICST_81453	PAS_chr1-1_0203	52.53	594	1e-159
GAP1.5 PICST_67826	PAS_chr1-1_0203	50.88	513	4e-136
GAP1.4 PICST_37009	PAS_chr1-1_0203	49.83	584	2e-145
GAP1.6 PICST_78721	PAS_chr1-1_0203	49.46	552	2e-137
GAP1.7 PICST_41966	PAS_chr1-1_0203	43.65	591	1e-124
HIP1 PICST_29107	PAS_chr1-1_0203	42.51	541	2e-126
GNP2 PICST_89811	PAS_chr1-1_0203	42.1	582	1e-113
GNP1 PICST_28779	PAS_chr1-1_0203	40.42	574	8e-126
SWD2 PICST_62019	PAS_chr1-1_0206	40.79	353	2e-69
PICST_61353	PAS_chr1-1_0207	46.25	759	2e-164
VPS13 PICST_75133	PAS_chr1-1_0211	49.09	3174	0
CWH41 PICST_39865	PAS_chr1-1_0215	48.88	800	0
RPL2A RPL2B PICST_28309 PICST_86991	PAS_chr1-1_0219 PAS_chr4_0107	87.8	254	3e-119
PICST_69625	PAS_chr1-1_0220	56.19	1657	0
MUP3 PICST_28954	PAS_chr1-1_0221	46.96	494	2e-119
PICST_60243	PAS_chr1-1_0224	55.65	336	1e-95
PRB2 PICST_78783	PAS_chr1-1_0226	56.73	550	2e-157
PICST_4493	PAS_chr1-1_0226	47.2	428	3e-100
PICST_28842	PAS_chr1-1_0226	40.23	353	9e-48
PICST_26415	PAS_chr1-1_0230	46.99	266	2e-57
PICST_41151	PAS_chr1-1_0231	62.46	317	4e-102
IDP1 PICST_72104	PAS_chr1-1_0233	85.41	418	0
IDP2 PICST_43870	PAS_chr1-1_0233	72.73	407	0
FUN30 PICST_57110	PAS_chr1-1_0238	64.14	555	0
PICST_43296	PAS_chr1-1_0239	42.16	370	1e-60
MSE1 PICST_57984	PAS_chr1-1_0241	54.73	486	7e-144
TOP3 PICST_34564	PAS_chr1-1_0242	54.3	628	0
PICST_31282	PAS_chr1-1_0248	42.72	213	3e-41
PICST_81735	PAS_chr1-1_0253	82.29	367	2e-172
PICST_42420	PAS_chr1-1_0253	49.05	369	2e-97
PICST_82202	PAS_chr1-1_0254	85.52	601	0
PICST_53441	PAS_chr1-1_0257	42.69	253	1e-34
PICST_30513	PAS_chr1-1_0261	47.06	238	3e-55
FUR1 PICST_47473	PAS_chr1-1_0262	79.43	209	2e-95
ARP1 PICST_36282	PAS_chr1-1_0263	49.03	414	4e-112
ACT1 PICST_69529	PAS_chr1-1_0263	44.04	386	1e-93
SUL1 PICST_85698	PAS_chr1-1_0266	50.97	981	0
SLH1 PICST_54312	PAS_chr1-1_0269	65.16	1969	0
EFG1 PICST_40337	PAS_chr1-1_0270	45.76	236	4e-47
PICST_42742	PAS_chr1-1_0273	48.1	210	2e-51
LYS7 PICST_90546	PAS_chr1-1_0275	51.82	247	3e-66
SOL1 PICST_60598	PAS_chr1-1_0277	65.05	309	3e-108
XKS1 PICST_68734	PAS_chr1-1_0280	49.92	623	8e-160
PICST_83261	PAS_chr1-1_0281	54.07	405	2e-106
RNR1.2 PICST_75662	PAS_chr1-1_0282	80.14	871	0
RNR1.1 PICST_29856	PAS_chr1-1_0282	58.17	875	0
DAL1 PICST_62778	PAS_chr1-1_0284	51.89	503	4e-140
PICST_52347	PAS_chr1-1_0285	47.11	363	6e-89
PICST_57202	PAS_chr1-1_0286	41.83	734	4e-159
PICST_90238	PAS_chr1-1_0286	40.47	729	2e-156
DAL5 PICST_34027	PAS_chr1-1_0287	52.75	510	6e-139
DAL4 PICST_29740	PAS_chr1-1_0287	52.56	527	5e-159
DAL9 PICST_48474	PAS_chr1-1_0287	51.15	524	6e-140
PICST_88417	PAS_chr1-1_0291	45.87	412	6e-89
RRP3 PICST_57234	PAS_chr1-1_0292	70.15	402	3e-175
DRS1 PICST_1703	PAS_chr1-1_0292	40.95	359	4e-72
DBP8 PICST_40593	PAS_chr1-1_0292	40	375	7e-74
PICST_40512	PAS_chr1-1_0293	53.64	330	2e-94
PICST_87280	PAS_chr1-1_0294	65.92	1206	0
PICST_53771	PAS_chr1-1_0295	44.94	445	7e-102
PICST_30390	PAS_chr1-1_0299	46.75	462	1e-98
SNF3 PICST_85501	PAS_chr1-1_0300	58.53	463	2e-160
RGT2 PICST_91253	PAS_chr1-1_0300	51.53	458	1e-116
PICST_63927	PAS_chr1-1_0301	49.65	286	3e-76
PICST_64503	PAS_chr1-1_0303	44.32	950	0
PICST_81790	PAS_chr1-1_0307	81.82	352	9e-174
MCO15 PICST_50823	PAS_chr1-1_0307	57.19	299	5e-103
PICST_68058	PAS_chr1-1_0307	55.34	309	7e-105
PPG1 PICST_85954	PAS_chr1-1_0307	52.92	274	4e-85
GLC7 PICST_85252	PAS_chr1-1_0307	49.03	259	3e-74
PICST_61419	PAS_chr1-1_0307	43.7	270	3e-62
PICST_43575	PAS_chr1-1_0307	41.54	272	5e-63
TFP1 PICST_75615	PAS_chr1-1_0309	85.96	356	0
TFP1 PICST_75615	PAS_chr1-1_0309	84.06	251	3e-129
PICST_66921	PAS_chr1-1_0311	41.05	363	6e-49
CDC53 PICST_29770	PAS_chr1-1_0312	52.55	784	0
LYS22 PICST_89386	PAS_chr1-1_0313	87.92	414	0
LYS21 PICST_28701	PAS_chr1-1_0313	84.91	411	0
FBA1 PICST_85951	PAS_chr1-1_0319	72.7	348	1e-152
PICST_67819	PAS_chr1-1_0320	40	225	6e-43
PICST_57761	PAS_chr1-1_0324	47.37	399	9e-77
PRD1.2 PICST_28404	PAS_chr1-1_0327	52.48	686	0
PRD1.1 PICST_51091	PAS_chr1-1_0327	50.15	670	0
PICST_40963	PAS_chr1-1_0331	74.43	305	7e-121
PICST_55133	PAS_chr1-1_0335	80.8	250	3e-118
PICST_41737	PAS_chr1-1_0339	42.59	317	5e-52
PICST_76263	PAS_chr1-1_0340	70.06	354	2e-153
PICST_67855	PAS_chr1-1_0340	58.07	353	5e-108
SNF1 PICST_68332	PAS_chr1-1_0340	42.58	310	2e-69
CAN1 PICST_30939	PAS_chr1-1_0341	62.26	514	6e-164
CAN2 PICST_84246	PAS_chr1-1_0341	60.44	546	0
PICST_76097	PAS_chr1-1_0345	81.14	297	4e-124
HMP1 PICST_55178	PAS_chr1-1_0346	42.89	921	0
RRP7 PICST_55810	PAS_chr1-1_0349	42.52	301	3e-55
DAP1 PICST_83008	PAS_chr1-1_0356	61.94	310	6e-111
PICST_57832	PAS_chr1-1_0356	58.33	312	1e-105
PICST_64442	PAS_chr1-1_0356	40.76	314	2e-69
ADH7 PICST_45137	PAS_chr1-1_0357	64.43	357	2e-123
ADH5 PICST_31312	PAS_chr1-1_0357	43.37	362	8e-74
ADH3 PICST_88760	PAS_chr1-1_0357	40.16	371	1e-49
LAG1.3 PICST_45900	PAS_chr1-1_0358	61.32	380	2e-133
LAG1.1 PICST_32904	PAS_chr1-1_0358	60.05	378	2e-132
GCY3 PICST_88249	PAS_chr1-1_0360	63.58	302	3e-115
GCY2 PICST_31015	PAS_chr1-1_0360	59.55	309	4e-108
GCY1 PICST_63050	PAS_chr1-1_0360	51.32	302	2e-82
ARA1 PICST_59505	PAS_chr1-1_0360	42.38	302	3e-55
ZAS1 PICST_42941	PAS_chr1-1_0361	44.02	627	8e-128
MIG2.2 PICST_67179	PAS_chr1-1_0361	41.03	775	1e-154
UFD4 PICST_32908	PAS_chr1-1_0363	43.45	893	0
PICST_90212	PAS_chr1-1_0364	66.23	228	3e-91
SPS1 PICST_62297	PAS_chr1-1_0365	44.86	428	1e-98
PICST_83286	PAS_chr1-1_0365	43.37	249	1e-57
UFD1 PICST_87707	PAS_chr1-1_0367	58.63	365	2e-100
PICST_54814	PAS_chr1-1_0369	48.96	241	2e-42
SIR2 PICST_2658	PAS_chr1-1_0374	51.32	378	8e-106
SIR3 PICST_40594	PAS_chr1-1_0374	43.51	393	1e-84
PICST_57349	PAS_chr1-1_0376	40.68	499	1e-95
ARG4 PICST_62615	PAS_chr1-1_0389	77.85	456	0
SYN3 PICST_33068	PAS_chr1-1_0390	71.58	549	0
YHI0 PICST_84407	PAS_chr1-1_0391	64.35	662	0
SYN4 PICST_84563	PAS_chr1-1_0392	49.38	486	3e-133
CHS2 PICST_65597	PAS_chr1-1_0393	60.34	764	0
CSH8 PICST_29807	PAS_chr1-1_0393	55.8	776	0
CHS2.2 PICST_51281	PAS_chr1-1_0393	50.8	939	0
CHS1 PICST_42812	PAS_chr1-1_0393	40.9	824	3e-170
ENP3 PICST_70997	PAS_chr1-1_0395	51.35	518	1e-133
CDR1 PICST_85570	PAS_chr1-1_0398	64.21	1478	0
CDR4.1 PICST_41766	PAS_chr1-1_0398	58.44	1463	0
CDR4.2 PICST_59143	PAS_chr1-1_0398	58.18	1473	0
CDR3 PICST_77736	PAS_chr1-1_0398	57.2	1423	0
YCM1 PICST_34398	PAS_chr1-1_0401	60.34	290	5e-99
CHM1 PICST_46773	PAS_chr1-1_0404	42.48	226	9e-37
FMO1 PICST_66263	PAS_chr1-1_0408	46.93	488	4e-123
KAP123 PICST_69154	PAS_chr1-1_0409	50.81	1110	0
PICST_36016	PAS_chr1-1_0411	58.78	444	7e-149
PICST_31420	PAS_chr1-1_0417	44.39	223	7e-45
PICST_31420	PAS_chr1-1_0418	40	235	5e-39
EHT1 PICST_84806	PAS_chr1-1_0419	40.42	433	4e-94
CHO1 PICST_51913	PAS_chr1-1_0420	73.21	224	1e-84
SRT1 PICST_29164	PAS_chr1-1_0424	50	260	2e-67
PICST_41956	PAS_chr1-1_0424	41.03	234	2e-49
PICST_29166	PAS_chr1-1_0425	50.65	612	3e-161
GPM1.3 PICST_34127	PAS_chr1-1_0427	48.91	229	2e-59
ENA2 PICST_74899	PAS_chr1-1_0428	63.7	1091	0
ENA5 PICST_73371	PAS_chr1-1_0428	63.35	1004	0
ADE4 PICST_78788	PAS_chr1-1_0430	65.89	560	0
ILV5 PICST_78299	PAS_chr1-1_0432	92.84	349	0
PICST_73480	PAS_chr1-1_0433	86.98	215	2e-111
PICST_77026	PAS_chr1-1_0433	60.93	215	2e-76
PICST_87051	PAS_chr1-1_0435	52.3	304	2e-87
KPR4 PICST_34307	PAS_chr1-1_0436	71.16	319	2e-136
PRS1 PICST_65580	PAS_chr1-1_0436	66.04	321	2e-123
PRS5 PICST_78248	PAS_chr1-1_0436	44.87	263	5e-56
PICST_71938	PAS_chr1-1_0439	78.71	202	1e-78
PICST_50504	PAS_chr1-1_0444	69.53	384	5e-152
MAK11 PICST_51318	PAS_chr1-1_0446	52.99	368	2e-109
LYS1 PICST_86170	PAS_chr1-1_0447	78.69	366	2e-161
PDX3 PICST_50793	PAS_chr1-1_0448	56.7	224	2e-74
PICST_85539	PAS_chr1-1_0449	67	200	2e-79
PICST_44845	PAS_chr1-1_0449	59.7	201	2e-66
PICST_64133	PAS_chr1-1_0454	49.06	265	4e-56
MSS4 PICST_64487	PAS_chr1-1_0457	59.2	424	1e-134
ATG15 PICST_89908	PAS_chr1-1_0465	46.54	535	6e-117
CIT1 PICST_85554	PAS_chr1-1_0475	82.69	468	0
PICST_42981	PAS_chr1-1_0486	43.41	205	1e-37
XYL2 PICST_86924	PAS_chr1-1_0490	54.79	365	1e-98
DPP2 PICST_41519	PAS_chr1-1_0498	40.71	253	5e-40
PICST_38525	PAS_chr1-3_0003	42.7	267	1e-38
XUT5 PICST_33078	PAS_chr1-3_0004	48.85	479	2e-128
HGT2 PICST_55800	PAS_chr1-3_0011	55.37	531	4e-171
PICST_80310	PAS_chr1-3_0022	52.07	941	0
ALN1 PICST_34891	PAS_chr1-3_0023	58.09	661	0
UGA22 PICST_57266	PAS_chr1-3_0024	59.63	488	2e-162
UGA2 PICST_40468	PAS_chr1-3_0024	50.71	491	1e-140
PICST_72010	PAS_chr1-3_0027	49.2	876	0
IPP1 PICST_83097	PAS_chr1-3_0028	79.72	286	8e-134
PPA2 PICST_55811	PAS_chr1-3_0028	52.82	248	3e-76
TRP1 PICST_38245	PAS_chr1-3_0029	40.16	244	1e-40
RFC4 PICST_39313	PAS_chr1-3_0030	73.33	315	3e-133
RCF2 PICST_72583	PAS_chr1-3_0030	46.26	214	3e-43
SAC2 PICST_81251	PAS_chr1-3_0031	40.13	456	5e-71
PICST_51802	PAS_chr1-3_0033	69.64	336	1e-141
PICST_74639	PAS_chr1-3_0034	74.04	339	8e-137
HBR1 PICST_68007	PAS_chr1-3_0036	43.22	236	5e-53
IME2 PICST_17706	PAS_chr1-3_0041	54.1	390	1e-112
PICST_61782	PAS_chr1-3_0043	48.3	619	9e-161
PICST_61782	PAS_chr1-3_0044	52.4	668	0
BIO2 PICST_30955	PAS_chr1-3_0052	65.12	344	4e-140
PICST_72128	PAS_chr1-3_0053	40.76	314	4e-59
TPS2 PICST_79118	PAS_chr1-3_0054	60.9	844	0
APN2 PICST_28317	PAS_chr1-3_0055	43.53	402	4e-84
DAL4.3 PICST_42384	PAS_chr1-3_0059	61.36	546	7e-170
DAL4.2 PICST_33169	PAS_chr1-3_0059	60.14	572	1e-177
PICST_41673	PAS_chr1-3_0065	47.83	322	2e-88
VPH1 PICST_52299	PAS_chr1-3_0066	50.06	841	0
VPH3 PICST_67737	PAS_chr1-3_0066	49.21	947	0
RPP0 PICST_83812	PAS_chr1-3_0068	79.4	267	5e-120
PICST_69919	PAS_chr1-3_0069	48.56	832	0
PPA2 PICST_55811	PAS_chr1-3_0070	49.47	283	1e-82
IPP1 PICST_83097	PAS_chr1-3_0070	48.82	254	2e-68
DBP5 PICST_53355	PAS_chr1-3_0074	82.31	407	0
FAL1 PICST_52941	PAS_chr1-3_0074	40.84	382	1e-82
TIF1 TIF41 PICST_74636	PAS_chr1-3_0074	40.06	362	4e-72
MET1 PICST_31820	PAS_chr1-3_0078	59.23	542	7e-161
PICST_58954	PAS_chr1-3_0079	44.72	445	3e-78
PICST_45343	PAS_chr1-3_0081	49.56	567	3e-147
SCT1 PICST_81897	PAS_chr1-3_0081	48.65	557	5e-148
PICST_70293	PAS_chr1-3_0082	45.82	251	3e-59
POL2 PICST_66970	PAS_chr1-3_0083	59.57	2231	0
TRS31 PICST_34721	PAS_chr1-3_0091	49.18	244	5e-62
PICST_76584	PAS_chr1-3_0092	70.24	205	2e-86
KGD2 PICST_68297	PAS_chr1-3_0094	85.11	235	2e-120
STT4 PICST_79239	PAS_chr1-3_0100	41.88	1865	0
PIK1 PICST_49430	PAS_chr1-3_0100	41.24	274	1e-47
PICST_66051	PAS_chr1-3_0101	95.51	245	1e-137
PICST_85379	PAS_chr1-3_0102	73.42	869	0
HSP78 PICST_54293	PAS_chr1-3_0102	42.8	729	3e-161
ACO1 PICST_85181	PAS_chr1-3_0104	86.15	780	0
ACO2 PICST_90724	PAS_chr1-3_0104	52.61	804	0
NPR1 PICST_41008	PAS_chr1-3_0106	65.51	374	3e-147
HRK1 PICST_82367	PAS_chr1-3_0106	45.76	354	1e-85
PICST_59469	PAS_chr1-3_0108	53.28	396	4e-119
PICST_66867	PAS_chr1-3_0109	56.64	369	9e-117
PICST_82366	PAS_chr1-3_0115	71.81	227	4e-92
PICST_71904	PAS_chr1-3_0118	41.63	221	2e-42
PICST_33568	PAS_chr1-3_0121	50.14	359	9e-78
UGP1 PICST_40866	PAS_chr1-3_0122	79.75	474	0
CPGL PICST_78234	PAS_chr1-3_0128	69.17	480	0
SDT1 PICST_84214	PAS_chr1-3_0130	48.77	285	2e-72
PICST_47115	PAS_chr1-3_0137	52.94	204	2e-64
KTR3 PICST_37188	PAS_chr1-3_0138	45.76	330	5e-81
KRE2 PICST_81517	PAS_chr1-3_0138	44.89	323	5e-81
KTR2 PICST_45743	PAS_chr1-3_0138	41.75	309	1e-64
KTR4 PICST_48097	PAS_chr1-3_0138	40.73	302	2e-60
PICST_50995	PAS_chr1-3_0141	43.22	678	6e-133
CDC27 PICST_63917	PAS_chr1-3_0148	60.31	325	2e-120
PICST_30809	PAS_chr1-3_0153	49.13	515	5e-120
PICST_30904	PAS_chr1-3_0153	47.73	507	6e-116
PICST_67503	PAS_chr1-3_0155	63.04	441	2e-145
PICST_67901	PAS_chr1-3_0155	42.04	226	8e-40
PICST_77657	PAS_chr1-3_0156	47.33	243	2e-60
RGA1 PICST_66424	PAS_chr1-3_0159	40.09	232	1e-47
PICST_43698	PAS_chr1-3_0160	50.16	628	8e-172
PICST_36005	PAS_chr1-3_0162	62.59	286	1e-83
NEP35 PICST_38325	PAS_chr1-3_0162	45.9	244	4e-64
NBP352 PICST_42355	PAS_chr1-3_0162	41.4	215	1e-36
PICST_32773	PAS_chr1-3_0164	45.21	303	5e-56
TOS9 PICST_67007	PAS_chr1-3_0165	40.67	209	2e-33
SCJ1 PICST_31961	PAS_chr1-3_0174	50.42	355	2e-88
IML1 PICST_82645	PAS_chr1-3_0181	43.18	1438	0
PICST_40644	PAS_chr1-3_0185	49.54	438	2e-123
PICST_55493	PAS_chr1-3_0186	76.52	328	7e-150
ERG12 PICST_40742	PAS_chr1-3_0187	54.5	433	4e-113
YTM1 PICST_42488	PAS_chr1-3_0188	59.83	468	5e-164
GUA1 PICST_70121	PAS_chr1-3_0191	80.85	517	0
RAM2 PICST_55783	PAS_chr1-3_0192	43.46	306	1e-70
YVH1 PICST_74151	PAS_chr1-3_0193	51.74	317	1e-81
COX10 PICST_47531	PAS_chr1-3_0194	60.74	377	3e-133
PICST_46961	PAS_chr1-3_0195	60.56	284	2e-89
PICST_46516	PAS_chr1-3_0197	47.88	378	6e-98
SEC61 PICST_68832	PAS_chr1-3_0202	78.74	475	0
MFS42 PICST_58666	PAS_chr1-3_0206	51.87	401	2e-108
CIA1 PICST_60492	PAS_chr1-3_0207	46.92	373	6e-86
PICST_88952	PAS_chr1-3_0211	78.17	371	3e-173
NAG4 PICST_84561	PAS_chr1-3_0215	61.11	576	0
MDR13 PICST_43743	PAS_chr1-3_0215	40.73	464	3e-92
PICST_83423	PAS_chr1-3_0218	64.47	349	1e-126
PICST_85276	PAS_chr1-3_0219	52.45	326	4e-99
PICST_73792	PAS_chr1-3_0220	70.55	292	4e-119
SAC3 PICST_59295	PAS_chr1-3_0221	47.51	543	4e-130
PICST_65933	PAS_chr1-3_0222	42.13	705	4e-140
GSL2 PICST_67249	PAS_chr1-3_0225	53.79	1740	0
FKS3 PICST_38184	PAS_chr1-3_0225	52.75	1729	0
GSC2 PICST_86938	PAS_chr1-3_0225	51.32	1666	0
PHR2 PICST_86602	PAS_chr1-3_0226	59.27	464	8e-154
PICST_88548	PAS_chr1-3_0226	57.56	443	7e-152
PICST_16361	PAS_chr1-3_0226	46.56	436	6e-115
GAS4 PICST_4067	PAS_chr1-3_0226	45.12	297	2e-67
PICST_70211	PAS_chr1-3_0226	43.44	366	3e-77
PHR2 PICST_86602	PAS_chr1-3_0227	57.77	457	1e-151
PICST_88548	PAS_chr1-3_0227	53.95	456	7e-153
PICST_16361	PAS_chr1-3_0227	47.11	433	2e-117
PICST_70211	PAS_chr1-3_0227	41.01	356	3e-79
SCW4.1 PICST_89695	PAS_chr1-3_0229	64.03	253	1e-92
SCW4.2 PICST_57025	PAS_chr1-3_0229	48.84	258	2e-71
HOG1 PICST_54431	PAS_chr1-3_0232	84.44	347	3e-172
ERK1 PICST_38082	PAS_chr1-3_0232	48.41	345	9e-81
PICST_33003	PAS_chr1-3_0232	43.49	361	1e-78
PICST_18249	PAS_chr1-3_0232	41.29	373	3e-74
PSE1 PICST_69854	PAS_chr1-3_0237	46.84	1106	0
PGS1 PICST_63914	PAS_chr1-3_0238	47.5	480	7e-123
RIB2 PICST_33477	PAS_chr1-3_0239	52.95	559	1e-169
PICST_39970	PAS_chr1-3_0241	42.04	226	4e-38
HTS1 PICST_70094	PAS_chr1-3_0244	67.54	496	0
LUC7 PICST_58709	PAS_chr1-3_0246	50.84	238	3e-60
LEU5 PICST_29408	PAS_chr1-3_0250	52.21	362	9e-84
OCH1 PICST_76016	PAS_chr1-3_0251	46.31	339	1e-92
GYP7 PICST_84608	PAS_chr1-3_0254	42.97	761	4e-151
PICST_62413	PAS_chr1-3_0261	46.39	416	3e-102
PICST_87441	PAS_chr1-3_0265	43.15	248	4e-45
PUT1 PICST_84147	PAS_chr1-3_0269	54.67	428	7e-138
DEG1 PICST_84338	PAS_chr1-3_0271	45.92	466	1e-102
SPB4 PICST_62830	PAS_chr1-3_0272	49.04	626	3e-166
CYK2 PICST_30734	PAS_chr1-3_0273	62.54	347	1e-130
TIF34 PICST_90188	PAS_chr1-3_0281	57.1	338	5e-115
PICST_29524	PAS_chr1-3_0293	42.25	613	2e-108
PDT1 PICST_39206	PAS_chr1-3_0294	52.59	367	8e-107
PICST_31452	PAS_chr1-3_0299	49.32	294	7e-80
YRB30 PICST_39890	PAS_chr1-3_0310	43.1	413	3e-83
PICST_90752	PAS_chr1-4_0003	64.67	368	2e-129
FMO6 PICST_30092	PAS_chr1-4_0006	47.6	479	6e-130
DHH1 PICST_90571	PAS_chr1-4_0007	77.13	446	0
TIF1 TIF41 PICST_74636	PAS_chr1-4_0007	44	375	7e-80
STE7 PICST_33851	PAS_chr1-4_0008	54.87	308	3e-90
PICST_40600	PAS_chr1-4_0008	46.47	269	5e-65
PICST_35816	PAS_chr1-4_0008	43.73	279	8e-59
FOL3 PICST_47181	PAS_chr1-4_0009	42.66	436	2e-82
APL2 PICST_74268	PAS_chr1-4_0010	52.63	684	7e-180
PICST_90675	PAS_chr1-4_0012	43.4	901	0
CHS7 PICST_68970	PAS_chr1-4_0014	49.35	308	7e-77
RIA1 PICST_36549	PAS_chr1-4_0015	49.49	1075	0
PPN1 PICST_47340	PAS_chr1-4_0017	47.79	588	5e-150
PSD1 PICST_32693	PAS_chr1-4_0019	52.23	561	5e-153
APC1 PICST_62242	PAS_chr1-4_0020	40.94	1546	0
MOB2 PICST_48394	PAS_chr1-4_0021	55.71	280	5e-81
RPO41 PICST_36598	PAS_chr1-4_0022	44.63	1304	0
SED5 PICST_90189	PAS_chr1-4_0024	50.49	309	3e-69
PICST_34443	PAS_chr1-4_0029	53.26	368	5e-112
KHA1 PICST_43795	PAS_chr1-4_0030	61	441	6e-147
TNR3 PICST_46967	PAS_chr1-4_0034	44.06	320	8e-74
PICST_50897	PAS_chr1-4_0037	40.38	478	5e-82
FTR2 PICST_64944	PAS_chr1-4_0040	71.6	324	3e-133
FTR1 PICST_68095	PAS_chr1-4_0040	69.32	339	2e-145
FTH2 PICST_50569	PAS_chr1-4_0040	42.82	383	9e-77
FTH1 PICST_54152	PAS_chr1-4_0040	42.26	407	1e-68
FET3 PICST_79365	PAS_chr1-4_0041	49.68	622	2e-171
FET3.1 PICST_89638	PAS_chr1-4_0041	49.4	587	2e-157
PICST_85423	PAS_chr1-4_0042	54.67	300	6e-91
PFK2 PICST_66973	PAS_chr1-4_0047	61.2	951	0
PFK1 PICST_70563	PAS_chr1-4_0047	51.21	828	0
HOM6 PICST_57619	PAS_chr1-4_0049	62.07	348	2e-116
KTR4 PICST_48097	PAS_chr1-4_0050	48.06	360	6e-103
KTR2 PICST_45743	PAS_chr1-4_0050	45.55	292	7e-74
KRE2 PICST_81517	PAS_chr1-4_0050	44.68	282	1e-71
KTR1 PICST_65185	PAS_chr1-4_0050	43.26	282	6e-71
BRR2 PICST_51353	PAS_chr1-4_0051	45.93	2160	0
PICST_79547	PAS_chr1-4_0052	46.08	293	5e-60
PICST_85543	PAS_chr1-4_0053	56.96	381	3e-116
YBN5 PICST_85807	PAS_chr1-4_0053	46.82	393	3e-94
PICST_91093	PAS_chr1-4_0054	43.3	224	1e-48
PICST_91178	PAS_chr1-4_0055	46.99	266	4e-61
PICST_85432	PAS_chr1-4_0057	53.42	219	2e-55
ETF4 PICST_49344	PAS_chr1-4_0058	57.73	608	0
ASC1 PICST_46672	PAS_chr1-4_0063	65.2	319	2e-118
ALD7 PICST_28221	PAS_chr1-4_0064	45.82	526	1e-110
PKH2 PICST_83871	PAS_chr1-4_0069	54.37	309	5e-99
PKH1 PICST_924	PAS_chr1-4_0069	44.77	306	2e-81
SOD3.2 PICST_34151	PAS_chr1-4_0071	69.23	221	1e-88
PICST_56388	PAS_chr1-4_0072	48.74	357	6e-92
YAT1 PICST_68034	PAS_chr1-4_0074	59.48	770	0
PICST_50672	PAS_chr1-4_0075	74.39	410	0
AQR2 PICST_60920	PAS_chr1-4_0078	49.75	593	3e-157
PICST_78107	PAS_chr1-4_0080	49.06	640	0
CDC14 PICST_60110	PAS_chr1-4_0081	68.86	456	0
EXG3 PICST_61452	PAS_chr1-4_0082	44.64	504	9e-122
BNA2 PICST_87443	PAS_chr1-4_0083	62.59	441	1e-154
PICST_35157	PAS_chr1-4_0087	71.08	408	1e-162
MDR13 PICST_43743	PAS_chr1-4_0090	63.84	625	0
NAG4 PICST_84561	PAS_chr1-4_0090	42.05	459	2e-101
PICST_30449	PAS_chr1-4_0094	68.33	360	2e-132
DPS1 PICST_77216	PAS_chr1-4_0095	74.54	538	0
ALR1 PICST_85758	PAS_chr1-4_0096	54.85	618	5e-167
KRI1 PICST_50166	PAS_chr1-4_0098	49.9	491	3e-87
VAC8 PICST_74520	PAS_chr1-4_0101	80.45	491	0
DIA4 PICST_60912	PAS_chr1-4_0104	48.43	446	7e-114
RMT2 PICST_66076	PAS_chr1-4_0106	55.42	424	6e-126
RRP6 PICST_68661	PAS_chr1-4_0108	43.66	623	7e-139
PICST_76567	PAS_chr1-4_0109	48.26	230	3e-55
PICST_82838	PAS_chr1-4_0109	44.76	210	4e-39
PICST_81457	PAS_chr1-4_0115	66.67	249	1e-91
PRP43 PICST_87921	PAS_chr1-4_0118	49.22	642	3e-169
ECM16 PICST_88040	PAS_chr1-4_0118	41.58	202	3e-38
ECM16 PICST_88040	PAS_chr1-4_0118	40.34	295	1e-50
DHR2 PICST_31907	PAS_chr1-4_0118	40.2	684	3e-106
TAP42 PICST_38254	PAS_chr1-4_0119	40.41	344	2e-59
MPE1 PICST_28531	PAS_chr1-4_0122	46.44	379	3e-89
HRT2 PICST_37773	PAS_chr1-4_0123	43.17	461	1e-86
POS5 PICST_53028	PAS_chr1-4_0124	53.55	409	8e-121
UTR1 PICST_87580	PAS_chr1-4_0124	40.27	221	6e-41
RPD3 PICST_81035	PAS_chr1-4_0125	86.54	431	0
PICST_57812	PAS_chr1-4_0125	75.92	436	0
PICST_75957	PAS_chr1-4_0125	50.12	415	1e-126
HSP90 PICST_69965	PAS_chr1-4_0130	90.82	207	2e-109
HSP90 PICST_69965	PAS_chr1-4_0130	81.36	440	3e-163
MCH2.1 PICST_32560	PAS_chr1-4_0132	42.98	456	1e-101
PEX6 PICST_31786	PAS_chr1-4_0133	44.87	1228	0
CDC48 PICST_67138	PAS_chr1-4_0133	40.59	239	4e-43
RPT6 PICST_71824	PAS_chr1-4_0133	40.25	236	2e-40
PICST_55575	PAS_chr1-4_0138	40.08	943	2e-179
OYE3.2 PICST_57134	PAS_chr1-4_0139	45.61	399	6e-94
OYE3.1 PICST_35725	PAS_chr1-4_0139	43.84	406	8e-91
MCM4 PICST_75184	PAS_chr1-4_0142	67.08	802	0
LSB6 PICST_85911	PAS_chr1-4_0143	47.63	506	6e-124
BUD16 PICST_34206	PAS_chr1-4_0144	42.5	320	9e-67
PRN1 PICST_28358	PAS_chr1-4_0145	49.23	323	8e-84
TSC10 PICST_36953	PAS_chr1-4_0149	50.5	303	7e-84
TKT TKT1 PICST_67105	PAS_chr1-4_0150	71.07	674	0
DHA1 PICST_53327	PAS_chr1-4_0150	42.49	666	6e-134
NOT5 PICST_75782	PAS_chr1-4_0152	43.95	223	1e-43
LYS2 PICST_68020	PAS_chr1-4_0153	63.9	1399	0
RAD16 PICST_49179	PAS_chr1-4_0154	77.96	658	0
PICST_75094	PAS_chr1-4_0158	41.15	226	2e-37
HIS2 PICST_89228	PAS_chr1-4_0160	62.28	745	0
YPT52 PICST_51244	PAS_chr1-4_0162	60	210	4e-63
NMA1 PICST_86133	PAS_chr1-4_0181	66.75	418	5e-158
SPT15 PICST_38880	PAS_chr1-4_0183	81.67	251	4e-113
DAL81 PICST_24259	PAS_chr1-4_0184	52.33	644	0
YHB1 PICST_88330	PAS_chr1-4_0188	57.04	398	4e-133
SUV3 PICST_31704	PAS_chr1-4_0191	45.49	543	3e-136
PICST_38480	PAS_chr1-4_0192	47.34	433	2e-103
MDR112 PICST_85553	PAS_chr1-4_0194	54.1	586	1e-168
SUL4 PICST_32535	PAS_chr1-4_0195	45.21	637	9e-131
HSV2 PICST_4679	PAS_chr1-4_0196	43.81	420	3e-78
CDC16 PICST_52971	PAS_chr1-4_0197	51.37	621	3e-176
PAN4 PICST_57860	PAS_chr1-4_0198	53.7	311	7e-88
SSL2 PICST_82790	PAS_chr1-4_0204	80.58	788	0
PICST_58964	PAS_chr1-4_0212	57.51	473	1e-159
PICST_45902	PAS_chr1-4_0217	40.88	340	2e-66
ARO4 PICST_80434	PAS_chr1-4_0218	71.43	364	3e-154
ARO3 PICST_83093	PAS_chr1-4_0218	64.07	359	3e-132
SDS23 PICST_88034	PAS_chr1-4_0219	50.5	398	3e-90
PICST_73625	PAS_chr1-4_0220	52.67	450	9e-125
MET8 PICST_63116	PAS_chr1-4_0222	42.24	277	3e-56
NGR1 PICST_66642	PAS_chr1-4_0223	53.99	213	1e-54
PICST_61171	PAS_chr1-4_0230	67	609	0
SEC31 PICST_80311	PAS_chr1-4_0231	45.67	762	0
PICST_28706	PAS_chr1-4_0232	40.29	973	1e-173
NEO1 PICST_52414	PAS_chr1-4_0233	65.79	1032	0
HIS1 PICST_67165	PAS_chr1-4_0234	71.29	303	3e-123
DCW1 PICST_82260	PAS_chr1-4_0242	56.59	417	2e-139
DFG5 PICST_87647	PAS_chr1-4_0242	47.45	392	7e-93
ILV1 PICST_83915	PAS_chr1-4_0243	63.84	531	0
PICST_75881	PAS_chr1-4_0244	52.9	293	8e-71
PICST_29472	PAS_chr1-4_0245	51.15	479	4e-134
SMF2 PICST_53486	PAS_chr1-4_0246	53.62	511	3e-136
SMF1 PICST_84655	PAS_chr1-4_0246	47.92	530	4e-124
SMF3 PICST_40839	PAS_chr1-4_0246	47.3	518	4e-117
PICST_72127	PAS_chr1-4_0247	45.28	318	1e-82
TIM23 PICST_83191	PAS_chr1-4_0248	62.79	215	6e-64
ACC1 PICST_81158	PAS_chr1-4_0249	70.09	2237	0
PICST_28842	PAS_chr1-4_0251	46.13	375	8e-80
MET3 PICST_75451	PAS_chr1-4_0253	57.53	558	0
PDX1 PICST_81177	PAS_chr1-4_0254	52.27	220	6e-54
CKA2 PICST_86322	PAS_chr1-4_0262	69.3	329	2e-131
CKA1 PICST_69545	PAS_chr1-4_0262	58.66	329	2e-101
PGM2 PICST_77218	PAS_chr1-4_0264	72.52	564	0
PICST_72662	PAS_chr1-4_0265	58.82	255	2e-81
PICST_35815	PAS_chr1-4_0269	56.76	710	0
PICST_35816	PAS_chr1-4_0271	55.19	366	9e-114
STE7 PICST_33851	PAS_chr1-4_0271	43.06	281	4e-49
PICST_40600	PAS_chr1-4_0271	40.54	296	7e-47
PICST_57744	PAS_chr1-4_0273	72.24	299	7e-138
SNF1 PICST_68332	PAS_chr1-4_0273	42.96	270	5e-56
PICST_76263	PAS_chr1-4_0273	40.28	283	9e-52
WDR7 PICST_49918	PAS_chr1-4_0276	69.22	523	0
PICST_55876	PAS_chr1-4_0277	41.77	395	4e-81
PICST_72098	PAS_chr1-4_0278	63.23	427	3e-152
SSK2 PICST_28119	PAS_chr1-4_0279	49.8	1241	0
PICST_68058	PAS_chr1-4_0280	53.77	292	4e-81
MCO15 PICST_50823	PAS_chr1-4_0280	52.14	280	4e-79
PICST_81790	PAS_chr1-4_0280	51.81	276	6e-81
PPG1 PICST_85954	PAS_chr1-4_0280	51.43	385	3e-103
PICST_43575	PAS_chr1-4_0280	45.06	253	1e-59
GLC7 PICST_85252	PAS_chr1-4_0280	43.89	262	7e-63
PICST_61419	PAS_chr1-4_0280	42.03	276	1e-55
PICST_47348	PAS_chr1-4_0281	51.53	555	8e-141
PICST_82838	PAS_chr1-4_0284	62.07	232	5e-73
PICST_76567	PAS_chr1-4_0284	50	200	2e-46
PICST_31672	PAS_chr1-4_0287	46.12	516	1e-126
PGK1 PICST_78267	PAS_chr1-4_0292	79.28	415	0
PICST_45972	PAS_chr1-4_0294	51.97	254	2e-54
PICST_34593	PAS_chr1-4_0294	47.31	260	3e-53
FAS2 PICST_80966	PAS_chr1-4_0295	72.68	1896	0
PICST_28975	PAS_chr1-4_0297	46.3	216	6e-33
PICST_31223	PAS_chr1-4_0298	50	306	2e-87
NDE1 PICST_66598	PAS_chr1-4_0299	56.45	535	5e-179
PICST_59677	PAS_chr1-4_0302	52.26	421	4e-128
PICST_47071	PAS_chr1-4_0303	60.37	323	5e-111
ERG10 PICST_31707	PAS_chr1-4_0304	72.9	369	1e-158
THIA PICST_67034	PAS_chr1-4_0304	65.48	394	9e-135
SSN3 CDK8 PICST_89025	PAS_chr1-4_0305	58.91	404	1e-138
SWI3 PICST_83348	PAS_chr1-4_0309	43.77	313	5e-74
ATG7 PICST_42095	PAS_chr1-4_0310	50.31	646	4e-168
SDA1 PICST_82093	PAS_chr1-4_0311	62.26	726	0
ERG20 PICST_89338	PAS_chr1-4_0314	64.12	354	1e-132
HST2 PICST_32025	PAS_chr1-4_0315	65.25	282	3e-109
SDCG1 PICST_32024	PAS_chr1-4_0316	48.99	447	4e-112
SDCG1 PICST_32024	PAS_chr1-4_0316	41.09	516	3e-90
RRP12 PICST_78497	PAS_chr1-4_0319	52.64	1157	0
PICST_60761	PAS_chr1-4_0323	61.71	269	8e-95
RPA135 PICST_77977	PAS_chr1-4_0324	83.96	1166	0
PMR1 PICST_64379	PAS_chr1-4_0325	67.91	882	0
PICST_33949	PAS_chr1-4_0326	56.54	382	5e-124
PICST_44458	PAS_chr1-4_0328	64.1	312	2e-113
ICL1 PICST_62080	PAS_chr1-4_0338	75.96	545	0
PICST_32361	PAS_chr1-4_0341	42.86	511	7e-109
PICST_60430	PAS_chr1-4_0342	66.53	239	1e-61
PICST_47344	PAS_chr1-4_0343	52.49	221	2e-57
PICST_47344	PAS_chr1-4_0343	41.63	233	4e-39
PICST_65985	PAS_chr1-4_0344	75.61	533	0
DPP3 PICST_88224	PAS_chr1-4_0347	55.92	710	0
PICST_32396	PAS_chr1-4_0348	46.7	938	0
PICST_50882	PAS_chr1-4_0354	57.37	434	9e-141
DBP10 PICST_80003	PAS_chr1-4_0356	58	900	0
TPK2 PICST_68202	PAS_chr1-4_0357	80.34	356	6e-169
PICST_70266	PAS_chr1-4_0357	73.31	326	1e-142
PICST_65437	PAS_chr1-4_0357	42.11	304	7e-60
YPK2 PICST_65306	PAS_chr1-4_0357	41.23	308	5e-66
MCM6 PICST_70932	PAS_chr1-4_0360	60.97	971	0
MCM2 PICST_85790	PAS_chr1-4_0360	40.17	361	3e-69
SPT8 PICST_46492	PAS_chr1-4_0365	47.28	497	8e-122
PICST_70378	PAS_chr1-4_0366	50.47	319	3e-70
ERG3 PICST_28450	PAS_chr1-4_0367	60.73	382	4e-120
RIM11 PICST_77550	PAS_chr1-4_0368	58.96	402	1e-132
MCK1 PICST_46278	PAS_chr1-4_0368	40	320	1e-65
PICST_77777	PAS_chr1-4_0375	51.42	634	6e-161
PICST_65437	PAS_chr1-4_0375	40.39	307	3e-52
YPK2 PICST_65306	PAS_chr1-4_0375	40.26	313	5e-58
MSH3 PICST_59113	PAS_chr1-4_0376	42.67	914	8e-180
PIK1 PICST_49430	PAS_chr1-4_0380	42.64	1053	0
STT4 PICST_79239	PAS_chr1-4_0380	40.36	280	2e-52
PICST_30785	PAS_chr1-4_0381	51.46	960	0
PICST_50804	PAS_chr1-4_0384	73.76	263	1e-117
PICST_86838	PAS_chr1-4_0384	42.91	254	3e-57
NPR3 RMD11 PICST_63276	PAS_chr1-4_0385	41	617	3e-120
PICST_33298	PAS_chr1-4_0391	50	744	0
PICST_30203	PAS_chr1-4_0391	48.77	814	0
PICST_57121	PAS_chr1-4_0392	51.65	242	1e-64
PICST_57750	PAS_chr1-4_0393	70.89	292	5e-106
MEP2 PICST_88919	PAS_chr1-4_0394	65.57	456	8e-167
MEP1 PICST_83334	PAS_chr1-4_0394	41.08	426	1e-92
YNT1 PICST_57929	PAS_chr1-4_0397	58.93	375	7e-125
YNB1 PICST_60952	PAS_chr1-4_0400	47.61	481	4e-111
SIK1 PICST_68812	PAS_chr1-4_0403	82.67	427	0
NOP58 PICST_72477	PAS_chr1-4_0403	45.12	410	3e-86
PICST_66543	PAS_chr1-4_0406	45.3	234	6e-50
NTA1 PICST_43145	PAS_chr1-4_0408	43.4	371	3e-78
PICST_40364	PAS_chr1-4_0413	54.62	357	2e-113
PICST_65547	PAS_chr1-4_0418	44.26	470	7e-105
MOB1 PICST_83299	PAS_chr1-4_0419	64.29	210	5e-79
YMC1 PICST_44274	PAS_chr1-4_0420	60.96	292	1e-89
YMC2 PICST_84609	PAS_chr1-4_0420	42.62	305	3e-57
LYS22 PICST_89386	PAS_chr1-4_0421	90.58	414	0
LYS21 PICST_28701	PAS_chr1-4_0421	84.54	414	0
PICST_83067	PAS_chr1-4_0423	64.29	364	2e-124
PICST_86231	PAS_chr1-4_0425	77.72	368	9e-169
SCW4 PICST_74722	PAS_chr1-4_0426	55.81	310	4e-89
PICST_5340	PAS_chr1-4_0427	40.27	370	1e-63
IDI1 PICST_68990	PAS_chr1-4_0429	63.16	285	4e-101
MCA1 PICST_83452	PAS_chr1-4_0430	59.25	319	3e-110
PICST_63918	PAS_chr1-4_0430	49.85	343	1e-96
MDR11 PICST_59685	PAS_chr1-4_0431	55.41	545	5e-159
MDR17 PICST_53101	PAS_chr1-4_0431	55.05	545	8e-149
MDR12 PICST_58217	PAS_chr1-4_0431	53.99	539	7e-164
MDR16 PICST_63750	PAS_chr1-4_0431	51.74	545	9e-163
GEA2 PICST_85638	PAS_chr1-4_0432	42.14	1514	0
PICST_39580	PAS_chr1-4_0433	49.74	388	7e-113
QOR2 PICST_33656	PAS_chr1-4_0436	48.7	345	8e-91
PICST_36305	PAS_chr1-4_0437	66.05	483	0
PICST_45532	PAS_chr1-4_0437	59.72	494	8e-173
PICST_3580	PAS_chr1-4_0439	51.72	232	1e-64
PICST_37002	PAS_chr1-4_0440	40.34	357	8e-73
AMO1 PICST_55523	PAS_chr1-4_0441	62.32	698	0
PUR7 PICST_49451	PAS_chr1-4_0450	69.18	305	3e-124
KIN3 PICST_79384	PAS_chr1-4_0451	54.95	313	1e-104
RRP40 PICST_34164	PAS_chr1-4_0455	57.43	202	1e-61
PICST_32901	PAS_chr1-4_0456	52.61	709	0
ILV3 PICST_75802	PAS_chr1-4_0458	68.9	582	0
FAL1 PICST_52941	PAS_chr1-4_0461	75.31	397	0
TIF1 TIF41 PICST_74636	PAS_chr1-4_0461	60.27	375	1e-133
SES1 PICST_77516	PAS_chr1-4_0463	79.03	453	0
ATP3 PICST_91482	PAS_chr1-4_0465	71.86	263	5e-105
PICST_67038	PAS_chr1-4_0468	50.83	480	1e-133
PICST_57298	PAS_chr1-4_0473	44.77	344	2e-81
GAP1.3 PICST_81453	PAS_chr1-4_0479	57.12	548	2e-161
GAP1.5 PICST_67826	PAS_chr1-4_0479	53.5	514	1e-141
GAP1.1 PICST_32180	PAS_chr1-4_0479	52.35	554	4e-166
GAP1.2 PICST_68755	PAS_chr1-4_0479	52.27	572	2e-164
GAP1.4 PICST_37009	PAS_chr1-4_0479	51.17	557	5e-153
GAP1.6 PICST_78721	PAS_chr1-4_0479	50.36	550	7e-141
HIP1 PICST_29107	PAS_chr1-4_0479	47.95	513	7e-139
GNP2 PICST_89811	PAS_chr1-4_0479	45.18	560	8e-121
GAP1.7 PICST_41966	PAS_chr1-4_0479	43.12	589	1e-126
GNP1 PICST_28779	PAS_chr1-4_0479	42.21	571	2e-130
ZPR1 PICST_37460	PAS_chr1-4_0480	63.71	485	0
CYS3 PICST_77247	PAS_chr1-4_0489	66.15	387	2e-152
PICST_59522	PAS_chr1-4_0493	46.93	277	4e-63
PICST_43245	PAS_chr1-4_0495	47.5	200	6e-51
GSH2 PICST_43206	PAS_chr1-4_0496	55.82	498	2e-151
PICST_30104	PAS_chr1-4_0497	57.28	611	0
PICST_46342	PAS_chr1-4_0497	40.06	342	4e-50
GAL83 PICST_58903	PAS_chr1-4_0498	64.37	247	1e-88
PICST_71429	PAS_chr1-4_0506	54.23	780	0
PICST_56847	PAS_chr1-4_0507	43.49	407	3e-84
PICST_77158	PAS_chr1-4_0508	46.18	288	3e-68
PICST_56651	PAS_chr1-4_0511	45.36	1067	0
CYR1 PICST_81289	PAS_chr1-4_0514	54.75	769	0
UAP3 PICST_34046	PAS_chr1-4_0518	66.49	570	0
PICST_30447	PAS_chr1-4_0523	48.72	234	3e-61
GAH1 PICST_36448	PAS_chr1-4_0524	43.9	492	2e-115
PICST_68134	PAS_chr1-4_0528	72.4	221	9e-98
SPT16 PICST_85971	PAS_chr1-4_0529	56.83	952	0
PICST_30692	PAS_chr1-4_0532	42.55	369	1e-81
PICST_91075	PAS_chr1-4_0533	46	487	9e-116
NAM2 PICST_56543	PAS_chr1-4_0534	53.55	874	0
PICST_71247	PAS_chr1-4_0537	53.03	264	1e-73
POX1 PICST_75424	PAS_chr1-4_0538	50.85	704	0
ACOX2 PICST_39759	PAS_chr1-4_0538	47.86	700	0
ESF2 PICST_32082	PAS_chr1-4_0539	60.91	220	9e-64
PICST_72214	PAS_chr1-4_0546	72.37	1665	0
PRB2 PICST_78783	PAS_chr1-4_0548	52.35	361	1e-90
PICST_4493	PAS_chr1-4_0548	47.19	409	1e-85
PICST_28842	PAS_chr1-4_0548	40.69	349	1e-44
MPH1 PICST_53391	PAS_chr1-4_0549	50.07	703	0
ADE6 PICST_75569	PAS_chr1-4_0551	66.64	1352	0
MEP3 PICST_47780	PAS_chr1-4_0552	46.36	261	2e-64
PICST_34859	PAS_chr1-4_0553	41.45	234	1e-43
RCF5 PICST_76038	PAS_chr1-4_0556	54.84	372	8e-100
MPRL16 PICST_66753	PAS_chr1-4_0557	52.22	203	4e-55
MSF1 PICST_55301	PAS_chr1-4_0558	67.06	428	4e-178
TAH13 PICST_55602	PAS_chr1-4_0559	51.76	597	3e-163
HXK1 PICST_85453	PAS_chr1-4_0561	59.27	464	3e-145
PICST_36940	PAS_chr1-4_0562	48.54	1199	0
PICST_70510	PAS_chr1-4_0562	44.63	1535	0
PICST_54822	PAS_chr1-4_0562	41.51	1561	0
PICST_56161	PAS_chr1-4_0563	58.71	482	1e-150
NBP352 PICST_42355	PAS_chr1-4_0564	74.9	263	7e-109
PRE4 PICST_89662	PAS_chr1-4_0567	58.21	280	8e-93
PICST_84089	PAS_chr1-4_0569	77.56	312	3e-129
LSP1 PICST_75064	PAS_chr1-4_0569	76.17	277	3e-117
SUT3 PICST_27984	PAS_chr1-4_0570	65.83	477	4e-174
sut2 SUT2 PICST_27983	PAS_chr1-4_0570	65.83	477	6e-174
SUT4 PICST_64741	PAS_chr1-4_0570	65.83	477	6e-174
SUT1 PICST_66414	PAS_chr1-4_0570	64.37	508	5e-176
TRA12 PICST_47351	PAS_chr1-4_0571	59.55	2331	0
PICST_167	PAS_chr1-4_0571	54.51	1519	0
PICST_60679	PAS_chr1-4_0572	58.13	203	3e-66
PICST_46564	PAS_chr1-4_0576	47.71	306	2e-69
PICST_57776	PAS_chr1-4_0577	45.76	330	7e-65
YEY2 PICST_89470	PAS_chr1-4_0579	43.89	442	6e-95
PICST_59800	PAS_chr1-4_0585	42.4	467	2e-90
RPS2 PICST_74777	PAS_chr1-4_0589	83.11	225	5e-98
PICST_28250	PAS_chr1-4_0591	44.96	1001	0
PRP43 PICST_87921	PAS_chr1-4_0592	80.16	746	0
ECM16 PICST_88040	PAS_chr1-4_0592	41.98	262	9e-49
DHR2 PICST_31907	PAS_chr1-4_0592	40.38	686	2e-108
PDB1 PICST_68238	PAS_chr1-4_0593	76.6	359	1e-167
NOT4 PICST_79785	PAS_chr1-4_0594	58.84	345	2e-108
RMD8 PICST_65824	PAS_chr1-4_0597	43.76	665	2e-110
SYE1 PICST_89978	PAS_chr1-4_0598	68.79	721	0
CAN1 PICST_30939	PAS_chr1-4_0601	60.08	516	6e-158
CAN2 PICST_84246	PAS_chr1-4_0601	55.44	570	3e-171
PICST_43393	PAS_chr1-4_0602	51.49	235	2e-65
ERG26 PICST_71224	PAS_chr1-4_0604	65.8	345	2e-134
SWD1 PICST_81347	PAS_chr1-4_0607	47.9	428	5e-102
ARO8 PICST_66767	PAS_chr1-4_0608	61.68	488	5e-173
APE3.1 PICST_89245	PAS_chr1-4_0611	58.44	474	2e-152
PICST_33276	PAS_chr1-4_0612	55.26	485	1e-138
FEN4 PICST_52466	PAS_chr1-4_0613	63.93	560	0
SEO2 PICST_48956	PAS_chr1-4_0613	40.92	567	4e-115
SEO1 PICST_11143	PAS_chr1-4_0613	40.48	499	2e-107
MIR1 PICST_76085	PAS_chr1-4_0615	81.88	298	1e-127
PIC2 PICST_59616	PAS_chr1-4_0615	42.43	304	4e-67
PICST_87949	PAS_chr1-4_0617	52.19	548	2e-152
PICST_85406	PAS_chr1-4_0618	40.03	787	2e-151
PICST_70510	PAS_chr1-4_0619	61.1	1527	0
PICST_36940	PAS_chr1-4_0619	48.69	1183	0
PICST_54822	PAS_chr1-4_0619	40.66	1451	0
ALT1 PICST_65827	PAS_chr1-4_0621	44.23	511	1e-116
ALT2 PICST_46242	PAS_chr1-4_0621	44.18	507	3e-117
DAL11 PICST_33997	PAS_chr1-4_0621	42.71	494	6e-99
PICST_34802	PAS_chr1-4_0621	40.43	507	5e-100
PICST_65459	PAS_chr1-4_0623	69.46	239	2e-93
PICST_83711	PAS_chr1-4_0630	56.36	236	2e-74
RBP1 PICST_80798	PAS_chr1-4_0631	45.28	212	2e-45
MIS1 PICST_80013	PAS_chr1-4_0632	65.89	982	0
ADE3 PICST_88119	PAS_chr1-4_0632	65.47	950	0
PICST_33791	PAS_chr1-4_0633	74	350	7e-150
PICST_68406	PAS_chr1-4_0634	47.82	1008	0
MSH3 PICST_59113	PAS_chr1-4_0634	44.64	224	4e-49
PICST_44319	PAS_chr1-4_0637	54.95	293	4e-95
PICST_89153	PAS_chr1-4_0640	55.15	495	3e-153
AIP1 PICST_67181	PAS_chr1-4_0641	44.16	616	2e-131
PICST_82900	PAS_chr1-4_0642	43.95	248	1e-43
PICST_73603	PAS_chr1-4_0644	72.7	696	0
PICST_29756	PAS_chr1-4_0644	47.02	553	7e-143
MGM1 PICST_28619	PAS_chr1-4_0644	41.88	234	8e-42
PAP1 PICST_85400	PAS_chr1-4_0645	62.98	551	0
OSH6 PICST_90914	PAS_chr1-4_0646	59.66	414	2e-135
RCA1 PICST_34770	PAS_chr1-4_0649	67.26	620	0
AFG3 PICST_82096	PAS_chr1-4_0649	59.91	676	0
RPT3 PICST_66830	PAS_chr1-4_0649	44.21	242	4e-40
RPT6 PICST_71824	PAS_chr1-4_0649	43.6	250	7e-56
YME1 PICST_86417	PAS_chr1-4_0649	43.02	444	8e-85
RPT5 PICST_52887	PAS_chr1-4_0649	42.12	273	4e-51
AFG2 PICST_90881	PAS_chr1-4_0649	41.63	257	2e-45
RPT1 PICST_75017	PAS_chr1-4_0649	40.46	262	2e-45
NPL6 PICST_29359	PAS_chr1-4_0650	40.33	305	6e-57
PICST_56695	PAS_chr1-4_0655	56.3	254	5e-77
MXP1 PICST_66365	PAS_chr1-4_0656	45.11	940	0
IML2 PICST_68670	PAS_chr1-4_0660	42.98	791	9e-149
PRP43 PICST_87921	PAS_chr1-4_0661	44.17	652	9e-148
ECM16 PICST_88040	PAS_chr1-4_0661	43.46	283	7e-54
PICST_20073	PAS_chr1-4_0662	60.16	246	3e-88
PICST_63463	PAS_chr1-4_0663	51.87	268	4e-76
ERB1 PICST_32792	PAS_chr1-4_0664	61.99	734	0
SEC7 PICST_28974	PAS_chr1-4_0667	48.72	1751	0
GBO1 PICST_33061	PAS_chr1-4_0675	45.32	459	2e-106
PICST_81830	PAS_chr1-4_0679	43.41	334	2e-66
PICST_36305	PAS_chr1-4_0681	57.82	486	4e-160
PICST_45532	PAS_chr1-4_0681	56.24	489	1e-155
PICST_76983	PAS_chr1-4_0683	79.4	301	5e-124
PICST_41824	PAS_chr1-4_0683	53.33	240	8e-76
FMP29 PICST_28269	PAS_chr1-4_0684	41.76	613	3e-132
STT3 PICST_82607	PAS_chr1-4_0685	66.13	744	0
PICST_38525	PAS_chr1-4_0691	41.99	281	2e-40
ABC1 PICST_80246	PAS_chr1-4_0692	63.36	524	3e-175
DFR1 PICST_82622	PAS_chr1-4_0697	42.65	204	3e-38
SAT4 PICST_73399	PAS_chr1-4_0700	67.25	403	2e-162
RAD30 PICST_41858	PAS_chr1-4_0703	40.53	570	2e-112
QUP3 PICST_28497	PAS_chr2-1_0006	53.7	540	3e-171
QUP4 PICST_39416	PAS_chr2-1_0006	53.3	546	1e-174
PICST_38525	PAS_chr2-1_0009	41.82	275	2e-40
TCD4 PICST_34605	PAS_chr2-1_0014	52.49	362	1e-97
IFH2 PICST_39554	PAS_chr2-1_0014	52.47	364	4e-94
PICST_53191	PAS_chr2-1_0014	51.49	336	2e-92
PICST_43041	PAS_chr2-1_0014	48.87	354	2e-90
PICST_29419	PAS_chr2-1_0014	42.95	319	1e-67
PICST_33987	PAS_chr2-1_0014	40.91	352	8e-67
RPL7B PICST_66370	PAS_chr2-1_0022	67.31	208	2e-83
CTA8 PICST_16323	PAS_chr2-1_0026	42.4	467	4e-87
ARG81 PICST_30827	PAS_chr2-1_0029	47.32	560	1e-124
DBP3 PICST_82655	PAS_chr2-1_0030	69.32	440	2e-170
DBP2 PICST_82821	PAS_chr2-1_0030	43.87	424	3e-86
URE2 PICST_46914	PAS_chr2-1_0033	70.2	302	5e-125
NIT1 PICST_36697	PAS_chr2-1_0037	62.87	307	4e-109
FES1 PICST_46950	PAS_chr2-1_0042	49.48	289	2e-74
AGP2 PICST_28502	PAS_chr2-1_0049	48.02	504	3e-130
ATM1 PICST_56634	PAS_chr2-1_0050	40	255	8e-38
PICST_60142	PAS_chr2-1_0051	67.18	326	5e-130
SCW11 PICST_32120	PAS_chr2-1_0052	52.08	265	1e-77
DUR3.1 PICST_52351	PAS_chr2-1_0055	58.53	680	0
DNF1 PICST_85147	PAS_chr2-1_0057	59.49	1449	0
DNF2 PICST_81178	PAS_chr2-1_0057	49.73	1482	0
PICST_51354	PAS_chr2-1_0060	61.98	242	4e-86
CHS3 PICST_29105	PAS_chr2-1_0065	63.74	1186	0
PICST_63360	PAS_chr2-1_0067	52.92	359	8e-101
MID1 PICST_61009	PAS_chr2-1_0068	41.15	486	2e-108
RCF3 PICST_60537	PAS_chr2-1_0069	69.09	317	2e-132
PSK1 PICST_56396	PAS_chr2-1_0071	46.84	412	5e-97
PICST_70266	PAS_chr2-1_0071	40.07	292	5e-56
OLE1 PICST_70693	PAS_chr2-1_0072	71.04	480	0
PICST_62927	PAS_chr2-1_0078	40.26	462	6e-80
PICST_85255	PAS_chr2-1_0079	76.38	525	0
SMC1 PICST_64147	PAS_chr2-1_0082	40.83	1254	0
PICST_57141	PAS_chr2-1_0085	77.15	372	2e-176
DUR8 PICST_60304	PAS_chr2-1_0088	57.49	494	5e-150
KGD1 PICST_79721	PAS_chr2-1_0089	72.59	1018	0
TRM3 PICST_65944	PAS_chr2-1_0090	50.76	526	2e-146
MSH6 PICST_81012	PAS_chr2-1_0094	58.07	966	0
CHD1 PICST_90641	PAS_chr2-1_0095	67.02	1137	0
ISW1.2 PICST_39246	PAS_chr2-1_0095	44	500	2e-119
PICST_33727	PAS_chr2-1_0095	43.78	201	1e-38
STH1 PICST_85702	PAS_chr2-1_0095	43.69	515	5e-114
SNF2 PICST_83690	PAS_chr2-1_0095	43.23	502	2e-116
ISW2 PICST_30157	PAS_chr2-1_0095	42.09	556	4e-127
PICST_33727	PAS_chr2-1_0095	41.75	285	2e-54
PAB1 PICST_90501	PAS_chr2-1_0097	63.33	630	0
CLB2 PICST_81868	PAS_chr2-1_0102	65.02	283	4e-106
CLB4 PICST_82085	PAS_chr2-1_0102	43.58	257	6e-63
PICST_65920	PAS_chr2-1_0105	48.4	564	7e-142
UGA1.1 PICST_54153	PAS_chr2-1_0107	62.64	447	3e-171
UGA1.2 PICST_46781	PAS_chr2-1_0107	57.75	445	6e-153
PICST_29834	PAS_chr2-1_0109	51.02	539	8e-140
PICST_89600	PAS_chr2-1_0109	48.05	514	7e-117
FBP26 PICST_68318	PAS_chr2-1_0110	67.26	452	5e-177
ADK2 PICST_63834	PAS_chr2-1_0111	56.05	223	8e-70
ADK1 PICST_65737	PAS_chr2-1_0111	41.58	202	2e-42
PICST_81386	PAS_chr2-1_0113	85.2	554	0
PICST_40526	PAS_chr2-1_0114	70.62	354	5e-138
CCP2 PICST_67176	PAS_chr2-1_0115	55.43	258	6e-81
PICST_85478	PAS_chr2-1_0115	42.75	269	3e-51
PICST_67177	PAS_chr2-1_0116	67.37	334	3e-130
UBA2 PICST_87984	PAS_chr2-1_0119	48.9	272	3e-47
IDH2 PICST_42313	PAS_chr2-1_0120	81.79	368	9e-164
IDH1 PICST_91057	PAS_chr2-1_0120	43.13	364	2e-84
PUR3 PICST_34864	PAS_chr2-1_0121	48.29	234	6e-50
PUP1 PICST_65073	PAS_chr2-1_0122	78.2	266	1e-126
ISM1 PICST_63933	PAS_chr2-1_0123	42.96	1015	0
PICST_81215	PAS_chr2-1_0124	65.57	366	3e-148
YPK2 PICST_65306	PAS_chr2-1_0124	41.39	331	9e-76
PICST_65437	PAS_chr2-1_0124	40.47	341	7e-71
RPB140 PICST_34146	PAS_chr2-1_0125	80.87	1239	0
PICST_28237	PAS_chr2-1_0126	46.8	203	6e-48
DIP5.5 PICST_52197	PAS_chr2-1_0129	47.02	553	2e-117
PICST_34117	PAS_chr2-1_0136	59.04	481	1e-148
PICST_65774	PAS_chr2-1_0137	45.79	963	0
KAR2 PICST_69996	PAS_chr2-1_0140	79.02	653	0
SSA2.2 PICST_80761	PAS_chr2-1_0140	62.68	611	0
SSA2.1 PICST_84662	PAS_chr2-1_0140	62.4	609	0
HSP70.1 PICST_79362	PAS_chr2-1_0140	57.49	581	0
SSC1.2 PICST_78689	PAS_chr2-1_0140	51.84	571	2e-149
HSP70.3 PICST_38489	PAS_chr2-1_0140	51.68	567	2e-170
HSP70.2 PICST_45857	PAS_chr2-1_0140	46.73	597	4e-136
SSC1.1 PICST_87680	PAS_chr2-1_0140	46.55	608	2e-144
HSP70.4 PICST_28757	PAS_chr2-1_0140	45.13	596	1e-140
PICST_46600	PAS_chr2-1_0141	48.18	660	2e-170
MCM3 PICST_71636	PAS_chr2-1_0149	69.36	692	0
PICST_46734	PAS_chr2-1_0152	65.03	326	1e-121
UBA2 PICST_87984	PAS_chr2-1_0152	40.2	204	2e-41
NHX1 PICST_78097	PAS_chr2-1_0156	64.33	642	3e-173
TRP2 PICST_85710	PAS_chr2-1_0158	65.31	516	0
MET6 PICST_78051	PAS_chr2-1_0160	78.91	768	0
PICST_35101	PAS_chr2-1_0161	53.64	220	1e-56
NIK1 PICST_73542	PAS_chr2-1_0162	79.9	1025	0
DPOD PICST_63206	PAS_chr2-1_0163	72.72	1041	0
PICST_89086	PAS_chr2-1_0165	43.69	737	4e-168
PICST_77600	PAS_chr2-1_0166	57.79	353	9e-98
PICST_31214	PAS_chr2-1_0167	43.6	383	5e-82
PICST_55623	PAS_chr2-1_0168	77.55	815	0
GPH1 PICST_72279	PAS_chr2-1_0173	64.9	886	0
KEX1 PICST_78088	PAS_chr2-1_0174	44.61	464	2e-114
PICST_31221	PAS_chr2-1_0176	41.87	523	2e-103
INP52 PICST_82710	PAS_chr2-1_0178	49.67	912	0
PICST_53410	PAS_chr2-1_0179	47.7	239	2e-56
PICST_83761	PAS_chr2-1_0183	48.66	224	7e-55
TUB1 PICST_89181	PAS_chr2-1_0186	86.61	448	0
TUB2 PICST_84476	PAS_chr2-1_0186	41.74	448	2e-99
PICST_82713	PAS_chr2-1_0188	71.31	251	3e-108
PICST_83020	PAS_chr2-1_0191	70.13	452	1e-167
ALO1 PICST_88335	PAS_chr2-1_0197	53.35	553	1e-175
PICST_53191	PAS_chr2-1_0198	44.48	335	2e-73
PICST_43041	PAS_chr2-1_0198	44.1	356	1e-72
TCD4 PICST_34605	PAS_chr2-1_0198	44.02	368	2e-73
IFH2 PICST_39554	PAS_chr2-1_0198	43.78	370	7e-74
CBR3 PICST_45522	PAS_chr2-1_0199	56.21	290	4e-100
CBR1 PICST_68997	PAS_chr2-1_0199	42.51	247	1e-55
SPE2 PICST_85160	PAS_chr2-1_0202	42.92	445	5e-80
PICST_5279	PAS_chr2-1_0204	50	364	2e-99
MGM1 PICST_28619	PAS_chr2-1_0207	65.8	693	0
RNR1.1 PICST_29856	PAS_chr2-1_0209	53.55	760	0
RNR1.2 PICST_75662	PAS_chr2-1_0209	51.97	760	0
PICST_90238	PAS_chr2-1_0212	55.75	757	0
PICST_57202	PAS_chr2-1_0212	41.3	690	5e-146
PICST_83083	PAS_chr2-1_0214	49.58	240	5e-66
CEG1 PICST_34053	PAS_chr2-1_0216	44.89	401	6e-89
HRR25 PICST_67511	PAS_chr2-1_0219	79.39	296	4e-144
YCK2 PICST_65270	PAS_chr2-1_0219	54.48	290	3e-82
YCK1 PICST_89119	PAS_chr2-1_0219	53.23	263	2e-77
PICST_87941	PAS_chr2-1_0220	42.02	1002	0
NPT1 PICST_87669	PAS_chr2-1_0221	60.05	418	7e-142
RDS2 PICST_87861	PAS_chr2-1_0225	87.95	224	5e-121
COX11 PICST_82827	PAS_chr2-1_0226	68.63	204	3e-88
NOP16 PICST_77674	PAS_chr2-1_0234	40.3	201	9e-31
PHO89 PICST_66490	PAS_chr2-1_0235	60.93	581	0
MDH1 PICST_66451	PAS_chr2-1_0238	79.34	334	9e-150
MDHM PICST_40132	PAS_chr2-1_0238	53.01	332	5e-89
MDH2 PICST_78343	PAS_chr2-1_0238	52.06	340	2e-83
PICST_37973	PAS_chr2-1_0240	59.63	218	2e-82
PICST_47288	PAS_chr2-1_0242	41.87	449	2e-94
PICST_62149	PAS_chr2-1_0244	56.94	627	0
PICST_35951	PAS_chr2-1_0245	46.62	296	3e-37
VMA5 PICST_58102	PAS_chr2-1_0246	47.53	385	3e-105
PICST_67022	PAS_chr2-1_0247	48.42	380	4e-89
PICST_46342	PAS_chr2-1_0247	40.88	318	3e-48
PICST_31652	PAS_chr2-1_0247	40.61	293	4e-48
PICST_30104	PAS_chr2-1_0247	40.47	299	1e-56
NEM1 PICST_64901	PAS_chr2-1_0248	45.45	231	1e-36
SPS24 PICST_61314	PAS_chr2-1_0249	58.33	264	2e-82
PMT2 PICST_70572	PAS_chr2-1_0256	63.41	757	0
PTM6 PICST_53466	PAS_chr2-1_0256	44.12	748	4e-163
PICST_59290	PAS_chr2-1_0257	44.03	427	3e-78
PICST_31188	PAS_chr2-1_0260	40.88	274	1e-49
CHS4 PICST_81785	PAS_chr2-1_0261	56.93	339	3e-118
YTP1 PICST_40722	PAS_chr2-1_0262	44.19	577	3e-130
GSC2 PICST_86938	PAS_chr2-1_0263	56.83	1640	0
GSL2 PICST_67249	PAS_chr2-1_0263	50.67	1707	0
FKS3 PICST_38184	PAS_chr2-1_0263	48.47	1632	0
PICST_39512	PAS_chr2-1_0265	43.21	287	3e-61
PICST_53071	PAS_chr2-1_0267	66.43	861	0
THR4 PICST_65754	PAS_chr2-1_0269	63.26	509	0
HAT2 PICST_61538	PAS_chr2-1_0271	47.55	387	4e-92
TOA1 PICST_37441	PAS_chr2-1_0277	41.9	253	4e-39
PICST_10596	PAS_chr2-1_0278	55.88	553	7e-174
PICST_59048	PAS_chr2-1_0279	46.23	610	9e-142
CDR2 PICST_57529	PAS_chr2-1_0280	52.97	1448	0
CDR1 PICST_85570	PAS_chr2-1_0280	41.19	1350	0
PICST_74602	PAS_chr2-1_0282	63.86	285	1e-104
PICST_12788	PAS_chr2-1_0283	42.74	248	1e-51
PICST_34653	PAS_chr2-1_0284	44.62	437	8e-94
PICST_56797	PAS_chr2-1_0285	41.55	852	6e-157
PICST_68974	PAS_chr2-1_0287	57.41	317	1e-81
PICST_55136	PAS_chr2-1_0291	80.08	246	1e-112
CCH1 PICST_51869	PAS_chr2-1_0301	46.76	1499	0
PICST_71431	PAS_chr2-1_0302	55.1	726	0
SPT14 PICST_50490	PAS_chr2-1_0303	69.21	432	1e-179
PICST_14973	PAS_chr2-1_0304	52.61	612	7e-179
NAR1 PICST_33268	PAS_chr2-1_0305	48.17	546	7e-126
ZWF1 PICST_85065	PAS_chr2-1_0308	64.39	497	0
GDH2 PICST_78004	PAS_chr2-1_0311	63.42	1036	0
ECM4 PICST_43969	PAS_chr2-1_0315	61.54	325	3e-111
YNG2 PICST_70792	PAS_chr2-1_0321	47.42	291	1e-65
CAL1 PICST_85362	PAS_chr2-1_0322	46.92	584	9e-127
HSP78 PICST_54293	PAS_chr2-1_0324	69.67	722	0
PICST_85379	PAS_chr2-1_0324	44.23	710	3e-161
ZTA1 PICST_84928	PAS_chr2-1_0333	55.79	337	3e-105
PICST_29846	PAS_chr2-1_0338	60.68	206	5e-67
GAD2 PICST_55334	PAS_chr2-1_0343	58.33	504	7e-164
MES1 PICST_76328	PAS_chr2-1_0346	64.7	762	0
PICST_34966	PAS_chr2-1_0347	53.96	278	5e-78
COX18 PICST_87128	PAS_chr2-1_0349	49.65	288	3e-67
MUP1.1 PICST_69488	PAS_chr2-1_0351	60.89	542	0
PICST_65602	PAS_chr2-1_0354	77.89	778	0
TOM12 PICST_81688	PAS_chr2-1_0354	47.77	358	1e-97
YCK1 PICST_89119	PAS_chr2-1_0357	57.81	365	2e-109
YCK2 PICST_65270	PAS_chr2-1_0357	54.6	359	9e-105
HRR25 PICST_67511	PAS_chr2-1_0357	47.25	309	9e-75
STR3 PICST_54505	PAS_chr2-1_0358	70.53	380	1e-161
NUO24 PICST_76559	PAS_chr2-1_0359	76.42	229	5e-104
MDH98 PICST_37336	PAS_chr2-1_0360	48.23	367	4e-98
MDH99 PICST_43416	PAS_chr2-1_0360	47.12	365	2e-86
IME4 PICST_57562	PAS_chr2-1_0364	50.75	333	3e-92
SLA1 PICST_82711	PAS_chr2-1_0366	41.43	1074	0
BRN1 PICST_52465	PAS_chr2-1_0367	47.67	258	6e-56
LEU1 PICST_68659	PAS_chr2-1_0368	79.79	777	0
PICST_34478	PAS_chr2-1_0370	40	330	4e-44
BUD6 PICST_30002	PAS_chr2-1_0372	40.93	706	4e-122
SFH1 PICST_41273	PAS_chr2-1_0375	43.75	256	4e-35
EFB1 PICST_67392	PAS_chr2-1_0376	72.04	211	7e-61
DBP8 PICST_40593	PAS_chr2-1_0378	74.58	421	0
RRP3 PICST_57234	PAS_chr2-1_0378	43.19	382	4e-79
SRP101 PICST_87761	PAS_chr2-1_0379	55.36	336	3e-90
PICST_70663	PAS_chr2-1_0380	76.86	471	0
MET23 PICST_30795	PAS_chr2-1_0383	62.9	469	9e-173
PICST_64277	PAS_chr2-1_0384	45.85	205	1e-48
PICST_29473	PAS_chr2-1_0388	43.2	206	6e-35
ERG7 PICST_77382	PAS_chr2-1_0391	61.36	722	0
BRF1 PICST_40669	PAS_chr2-1_0394	46.29	607	6e-139
HYS2 PICST_40682	PAS_chr2-1_0395	41.72	465	1e-92
MSM1 PICST_81660	PAS_chr2-1_0396	44.25	574	3e-137
PICST_55366	PAS_chr2-1_0397	64.85	202	8e-63
GTA2 PICST_87495	PAS_chr2-1_0400	46.4	444	2e-98
YTA7 PICST_56164	PAS_chr2-1_0401	51.71	967	0
CDC48 PICST_67138	PAS_chr2-1_0401	42.28	272	6e-58
RPT1 PICST_75017	PAS_chr2-1_0401	41.1	236	8e-47
AFG2 PICST_90881	PAS_chr2-1_0401	40.88	296	9e-56
CDC48 PICST_67138	PAS_chr2-1_0401	40.53	264	9e-52
PFK1 PICST_70563	PAS_chr2-1_0402	57.82	1010	0
PFK2 PICST_66973	PAS_chr2-1_0402	52.98	855	0
TRM9 PICST_53251	PAS_chr2-1_0406	60.98	246	1e-82
PICST_61419	PAS_chr2-1_0407	84.64	319	4e-163
PICST_43575	PAS_chr2-1_0407	64.52	310	8e-116
GLC7 PICST_85252	PAS_chr2-1_0407	63.05	295	3e-113
MCO15 PICST_50823	PAS_chr2-1_0407	41.92	260	2e-61
PICST_81790	PAS_chr2-1_0407	41.85	270	3e-64
PPG1 PICST_85954	PAS_chr2-1_0407	40.7	258	4e-57
HOL11 PICST_75817	PAS_chr2-1_0408	40.45	581	2e-130
HOL12 PICST_36589	PAS_chr2-1_0408	40.1	576	5e-120
PICST_28646	PAS_chr2-1_0410	58.96	251	2e-76
LEU6 PICST_89189	PAS_chr2-1_0415	72.35	575	0
LEU4 PICST_68770	PAS_chr2-1_0415	62.98	570	0
GPI16 PICST_3461	PAS_chr2-1_0417	45.82	502	4e-126
PICST_83464	PAS_chr2-1_0418	47.12	1095	0
FLX2 PICST_45267	PAS_chr2-1_0419	51.17	342	2e-88
FTH1 PICST_54152	PAS_chr2-1_0427	50.75	402	9e-90
FTR1 PICST_68095	PAS_chr2-1_0427	50	316	4e-87
FTR2 PICST_64944	PAS_chr2-1_0427	49.85	331	5e-81
FTH2 PICST_50569	PAS_chr2-1_0427	47.42	388	1e-97
SWD3 PICST_32006	PAS_chr2-1_0430	44.44	306	3e-67
OCT1 PICST_89481	PAS_chr2-1_0435	47.09	773	3e-179
PICST_67901	PAS_chr2-1_0436	41.37	249	2e-43
TDH3 PICST_76518	PAS_chr2-1_0437	82.83	332	6e-165
TDH2 PICST_85794	PAS_chr2-1_0437	78.12	329	6e-155
TDH1 PICST_87252	PAS_chr2-1_0437	74.47	329	2e-150
RIS1 PICST_59609	PAS_chr2-1_0447	45.76	767	2e-174
ALD2 PICST_63844	PAS_chr2-1_0453	54.53	497	2e-145
ALD5 PICST_29563	PAS_chr2-1_0453	46.79	498	2e-123
EXG2 PICST_78873	PAS_chr2-1_0454	62.72	397	2e-141
EXG1 PICST_57399	PAS_chr2-1_0454	49.39	409	5e-103
PICST_28766	PAS_chr2-1_0455	40.91	330	4e-50
NUO78 PICST_85822	PAS_chr2-1_0456	77.04	697	0
SLY41.1 PICST_31893	PAS_chr2-1_0457	48.53	375	2e-78
KOG1 PICST_74320	PAS_chr2-1_0459	58.64	1446	0
AKL1 PICST_47197	PAS_chr2-1_0460	54.31	313	8e-96
PICST_44052	PAS_chr2-1_0460	40.21	659	1e-111
PICST_37814	PAS_chr2-1_0461	48.87	221	9e-49
MTM1 PICST_66382	PAS_chr2-1_0462	46.42	405	1e-90
PICST_33244	PAS_chr2-1_0464	42.99	314	6e-69
PICST_49415	PAS_chr2-1_0465	45.96	235	2e-50
PICST_40606	PAS_chr2-1_0466	54.16	517	1e-145
CTK1 PICST_77457	PAS_chr2-1_0468	64.13	315	3e-124
GEF1 PICST_53364	PAS_chr2-1_0471	47.61	712	3e-172
ADH2 ADH1 PICST_27980	PAS_chr2-1_0472	80.98	347	2e-142
ADH1 ADH2 PICST_68558	PAS_chr2-1_0472	76.95	347	2e-143
ARO3.2 PICST_52103	PAS_chr2-1_0473	42.46	391	2e-75
MDM38 PICST_37719	PAS_chr2-1_0480	64.38	379	9e-124
LTA4 PICST_82220	PAS_chr2-1_0487	55.17	638	0
LKA4 PICST_76777	PAS_chr2-1_0487	47.56	635	2e-157
ITR2 PICST_80454	PAS_chr2-1_0489	60.08	491	5e-169
GST2 PICST_28613	PAS_chr2-1_0490	48.13	214	4e-57
PICST_84858	PAS_chr2-1_0492	41.67	576	3e-114
PICST_48387	PAS_chr2-1_0497	53.85	247	1e-71
POL12 PICST_90280	PAS_chr2-1_0500	40.92	694	9e-125
PICST_36571	PAS_chr2-1_0509	42.16	619	3e-124
PRI2 PICST_34043	PAS_chr2-1_0512	51.44	521	1e-145
HST3 PICST_49645	PAS_chr2-1_0513	50.3	328	4e-90
PICST_63418	PAS_chr2-1_0518	70.45	335	3e-142
PICST_89600	PAS_chr2-1_0526	58.32	535	1e-168
PICST_29834	PAS_chr2-1_0526	41.56	539	4e-114
HEM4 PICST_59732	PAS_chr2-1_0533	44.15	265	9e-60
PUF3 PICST_86424	PAS_chr2-1_0535	62.5	360	1e-132
PICST_82880	PAS_chr2-1_0537	50.55	823	0
PAN3 PICST_76360	PAS_chr2-1_0541	42.07	637	4e-120
PICST_61312	PAS_chr2-1_0542	50.2	249	9e-65
URA6 PICST_90609	PAS_chr2-1_0543	65.67	233	1e-90
MET22 PICST_47423	PAS_chr2-1_0547	52.56	352	2e-92
BEM1 PICST_80106	PAS_chr2-1_0548	42.74	379	5e-73
ALG6 PICST_29880	PAS_chr2-1_0549	48	525	1e-128
BOT2 PICST_28554	PAS_chr2-1_0550	40.3	263	8e-61
PPL1 PICST_79203	PAS_chr2-1_0553	73.08	312	1e-131
CCT5 PICST_66007	PAS_chr2-1_0555	73.93	560	0
ARP3 PICST_84432	PAS_chr2-1_0556	79.81	431	0
TOR2 PICST_33151	PAS_chr2-1_0557	61.88	2505	0
PICST_32495	PAS_chr2-1_0559	47.95	365	9e-85
UBA4 PICST_81395	PAS_chr2-1_0563	58.65	399	1e-127
PICST_60303	PAS_chr2-1_0572	76.46	429	0
SAP11 PICST_86369	PAS_chr2-1_0572	42.81	313	9e-61
CDC48 PICST_67138	PAS_chr2-1_0572	40.77	233	3e-40
RPT4 PICST_85761	PAS_chr2-1_0572	40.6	234	2e-38
AKR2 PICST_31498	PAS_chr2-1_0573	42.91	282	1e-59
PICST_73086	PAS_chr2-1_0576	48.62	327	4e-76
DPH5 PICST_78373	PAS_chr2-1_0577	81.02	295	2e-147
IDP2 PICST_43870	PAS_chr2-1_0580	78.19	408	0
IDP1 PICST_72104	PAS_chr2-1_0580	73.37	413	8e-176
PICST_30558	PAS_chr2-1_0581	57.88	546	2e-174
PICST_30564	PAS_chr2-1_0585	40.52	232	2e-44
URA4 PICST_32048	PAS_chr2-1_0593	62.91	364	2e-138
PICST_83454	PAS_chr2-1_0594	44.98	578	1e-128
DOC180 PICST_67702	PAS_chr2-1_0599	40.21	1823	0
SDS2 PICST_67704	PAS_chr2-1_0601	57.69	338	8e-105
PICST_81358	PAS_chr2-1_0603	42.7	1391	0
DIP2 PICST_30256	PAS_chr2-1_0606	54.45	977	0
SNF4 PICST_43920	PAS_chr2-1_0608	78.55	317	3e-148
PICST_30676	PAS_chr2-1_0609	56.41	718	0
PICST_55633	PAS_chr2-1_0611	40.05	432	1e-83
MDL2 PICST_30672	PAS_chr2-1_0613	49.39	575	3e-153
MDL1 PICST_76772	PAS_chr2-1_0613	42.73	578	1e-131
DIM1 PICST_75487	PAS_chr2-1_0615	76.51	315	7e-145
RCF2 PICST_72583	PAS_chr2-1_0619	52.6	346	3e-97
RFC4 PICST_39313	PAS_chr2-1_0619	42.08	221	2e-47
AAD2 PICST_37376	PAS_chr2-1_0624	59.05	337	1e-109
AAD5 PICST_47116	PAS_chr2-1_0624	58.63	336	5e-111
AAD3 PICST_31613	PAS_chr2-1_0624	58.28	338	4e-110
IFD4 PICST_38391	PAS_chr2-1_0624	57.69	338	1e-108
AAD6 PICST_37697	PAS_chr2-1_0624	54.83	352	7e-106
GFA1 PICST_67692	PAS_chr2-1_0626	71.49	698	0
ERG27 PICST_61325	PAS_chr2-1_0628	62.1	343	6e-119
RAD26 PICST_56808	PAS_chr2-1_0629	54.84	1105	0
PICST_32888	PAS_chr2-1_0631	75.08	642	0
GLC7 PICST_85252	PAS_chr2-1_0635	90.1	313	4e-171
PICST_61419	PAS_chr2-1_0635	62.96	297	5e-107
PICST_43575	PAS_chr2-1_0635	60.84	309	8e-107
PICST_81790	PAS_chr2-1_0635	47.5	280	5e-75
MCO15 PICST_50823	PAS_chr2-1_0635	43.84	276	3e-69
PICST_68058	PAS_chr2-1_0635	43.77	281	6e-68
PPG1 PICST_85954	PAS_chr2-1_0635	43.46	283	1e-67
AROC PICST_90939	PAS_chr2-1_0637	74.67	375	3e-166
PICST_53820	PAS_chr2-1_0639	47.26	457	1e-98
PICST_41655	PAS_chr2-1_0639	44.15	342	4e-67
ATG1 PICST_40055	PAS_chr2-1_0641	66.26	329	3e-119
ALP1 PICST_81292	PAS_chr2-1_0649	65.07	481	2e-172
PICST_65016	PAS_chr2-1_0651	45.87	375	1e-82
AAP1 PICST_77752	PAS_chr2-1_0652	43.66	907	0
PICST_70134	PAS_chr2-1_0655	59.56	502	7e-180
PICST_81390	PAS_chr2-1_0656	63.78	809	0
SER3 PICST_87754	PAS_chr2-1_0657	79.32	474	0
RPL15A PICST_85750	PAS_chr2-1_0658	85.22	203	2e-91
DIP5.5 PICST_52197	PAS_chr2-1_0659	48.34	573	6e-126
PUR92 PICST_68505	PAS_chr2-1_0660	84.94	591	0
GSL2 PICST_67249	PAS_chr2-1_0661	77.97	1820	0
GSC2 PICST_86938	PAS_chr2-1_0661	54.74	1668	0
FKS3 PICST_38184	PAS_chr2-1_0661	51.19	1680	0
CDC4 PICST_67807	PAS_chr2-1_0666	47.46	552	5e-136
XPA1 PICST_75738	PAS_chr2-1_0667	45.7	639	1e-139
PICST_85684	PAS_chr2-1_0667	41.74	702	3e-145
VTC2 PICST_33877	PAS_chr2-1_0668	45.16	558	4e-118
MST1 PICST_47981	PAS_chr2-1_0673	58.33	444	2e-153
THS1 PICST_78070	PAS_chr2-1_0673	46.02	402	2e-107
MDM31 PICST_32678	PAS_chr2-1_0675	57.35	544	4e-168
TRP5 PICST_69669	PAS_chr2-1_0679	73.91	709	0
HPT1 PICST_66841	PAS_chr2-1_0681	58.54	205	9e-55
PICST_45787	PAS_chr2-1_0683	42.57	249	5e-47
HIS5 PICST_44612	PAS_chr2-1_0684	59.2	402	2e-131
RVB2 PICST_29898	PAS_chr2-1_0688	79.39	461	0
RBV1 PICST_37582	PAS_chr2-1_0688	41.46	439	8e-86
STK1 PICST_40723	PAS_chr2-1_0689	44.26	357	1e-83
HUT1 PICST_34595	PAS_chr2-1_0692	47.87	328	2e-66
PIS1 PICST_28132	PAS_chr2-1_0695	55.24	210	4e-64
REV3 PICST_42338	PAS_chr2-1_0697	47	983	0
THT5 PICST_60020	PAS_chr2-1_0698	40.76	314	6e-63
PICST_72879	PAS_chr2-1_0699	41.09	1027	0
PICST_73691	PAS_chr2-1_0701	61.29	496	5e-160
RAD14 PICST_42547	PAS_chr2-1_0702	50.8	311	3e-71
PICST_85287	PAS_chr2-1_0709	52.42	1240	0
MTR4 PICST_36809	PAS_chr2-1_0709	43.33	540	3e-102
AFG2 PICST_90881	PAS_chr2-1_0710	55.61	775	0
YTA7 PICST_56164	PAS_chr2-1_0710	48.93	233	1e-59
CDC48 PICST_67138	PAS_chr2-1_0710	46.5	514	4e-130
RPT6 PICST_71824	PAS_chr2-1_0710	42.62	237	2e-49
RPT1 PICST_75017	PAS_chr2-1_0710	41.99	231	1e-41
RPT5 PICST_52887	PAS_chr2-1_0710	41.3	230	3e-44
VCP1 PICST_32083	PAS_chr2-1_0710	40.76	498	1e-98
YTA7 PICST_56164	PAS_chr2-1_0710	40.68	236	1e-43
RPT5 PICST_52887	PAS_chr2-1_0710	40.5	200	8e-40
RPT6 PICST_71824	PAS_chr2-1_0710	40.09	227	7e-46
HEM1 PICST_89623	PAS_chr2-1_0716	62.3	573	0
PICST_31146	PAS_chr2-1_0719	58.25	424	1e-135
ALG7 PICST_36364	PAS_chr2-1_0727	52.39	502	3e-125
PICST_42885	PAS_chr2-1_0730	48.06	387	1e-96
FST9 PICST_77215	PAS_chr2-1_0732	49.38	401	5e-100
PICST_60505	PAS_chr2-1_0734	48.7	347	5e-93
RIB1 PICST_30471	PAS_chr2-1_0736	67.96	334	1e-131
TPS3 PICST_60441	PAS_chr2-1_0739	44.79	844	0
PICST_89939	PAS_chr2-1_0742	73.9	364	8e-133
DAL2 PICST_55822	PAS_chr2-1_0749	65.57	334	1e-132
PICST_36608	PAS_chr2-1_0752	58.11	592	0
MNS1 PICST_84949	PAS_chr2-1_0753	58.44	527	7e-172
DNF2 PICST_81178	PAS_chr2-1_0756	57.1	1443	0
DNF1 PICST_85147	PAS_chr2-1_0756	55.42	1319	0
ALG1 PICST_39314	PAS_chr2-1_0759	45.86	447	2e-93
SSN6 PICST_66638	PAS_chr2-1_0762	70.84	391	2e-163
COQ5 PICST_71892	PAS_chr2-1_0763	78.03	264	2e-124
PICST_79644	PAS_chr2-1_0765	56.52	644	0
ACS1 PICST_89873	PAS_chr2-1_0767	73.38	665	0
ACS2 PICST_79135	PAS_chr2-1_0767	61.1	671	0
PYK1 PICST_83166	PAS_chr2-1_0769	77.53	503	0
URK1 PICST_81319	PAS_chr2-1_0770	50.11	455	3e-128
PGM3 PICST_91072	PAS_chr2-1_0771	47.92	624	2e-162
VAN1 PICST_63364	PAS_chr2-1_0772	64.62	359	1e-139
ANP1 PICST_77556	PAS_chr2-1_0772	50.41	369	5e-103
PICST_66462	PAS_chr2-1_0773	58.06	620	0
YMT1 PICST_58212	PAS_chr2-1_0775	49.31	363	2e-84
PICST_54590	PAS_chr2-1_0776	53.6	890	0
ROT2 PICST_85073	PAS_chr2-1_0778	54.26	857	0
ADA2 PICST_55798	PAS_chr2-1_0780	60.73	438	2e-140
UTP6 PICST_70712	PAS_chr2-1_0781	43.27	446	3e-90
PICST_67949	PAS_chr2-1_0782	47.25	218	3e-46
FAA4 PICST_65071	PAS_chr2-1_0785	59.29	700	0
PICST_46178	PAS_chr2-1_0786	48.85	391	3e-98
FET3.1 PICST_89638	PAS_chr2-1_0787	62.18	587	0
FET3 PICST_79365	PAS_chr2-1_0787	49.16	592	9e-171
PICST_39422	PAS_chr2-1_0793	54.87	472	4e-125
PICST_85013	PAS_chr2-1_0796	53.53	411	4e-119
RAD3 PICST_50344	PAS_chr2-1_0797	82.4	750	0
PICST_42853	PAS_chr2-1_0802	44.63	419	2e-91
DNF3 PICST_67560	PAS_chr2-1_0807	48.88	1610	0
BMH1 PICST_84881	PAS_chr2-1_0809	89.74	234	2e-122
EFT2 PICST_66828	PAS_chr2-1_0812	87.05	842	0
PICST_81097	PAS_chr2-1_0816	41.19	454	3e-97
CBP3 PICST_67505	PAS_chr2-1_0817	53.95	291	6e-87
PICST_45823	PAS_chr2-1_0828	46.48	497	3e-100
CDC55 PICST_65430	PAS_chr2-1_0831	66.54	511	0
MTG2 PICST_42651	PAS_chr2-1_0832	57.45	416	2e-120
MRS2.2 PICST_47013	PAS_chr2-1_0834	47.83	345	5e-75
MRS2.1 PICST_59952	PAS_chr2-1_0834	41.14	333	2e-63
RHO3 PICST_45361	PAS_chr2-1_0840	63.91	230	7e-79
RHO1 PICST_35392	PAS_chr2-1_0840	47.12	208	5e-51
PICST_40058	PAS_chr2-1_0840	44.89	225	6e-51
PICST_63097	PAS_chr2-1_0845	45.87	715	1e-166
ITR2 PICST_80454	PAS_chr2-1_0851	47.53	486	7e-119
ALD5 PICST_29563	PAS_chr2-1_0853	68.62	494	0
ALD2 PICST_63844	PAS_chr2-1_0853	49.9	501	7e-132
YMC1 PICST_44274	PAS_chr2-1_0854	43.62	282	9e-53
SNF1 PICST_68332	PAS_chr2-1_0855	73.04	560	0
PICST_57744	PAS_chr2-1_0855	45.93	270	1e-59
PICST_67855	PAS_chr2-1_0855	45.12	246	3e-60
PICST_76263	PAS_chr2-1_0855	42.86	308	6e-71
PICST_59677	PAS_chr2-1_0855	40.43	277	6e-45
PICST_70098	PAS_chr2-1_0861	45.12	328	3e-48
CYK1 PICST_59891	PAS_chr2-1_0862	79.94	359	2e-167
UTP13 PICST_60468	PAS_chr2-1_0863	47.03	555	1e-121
ILV6 PICST_80460	PAS_chr2-1_0864	77.01	274	4e-117
FRK26.1 PICST_85029	PAS_chr2-1_0870	50.83	482	1e-139
PCD1.1 PICST_62046	PAS_chr2-1_0871	52.35	277	2e-76
ERK1 PICST_38082	PAS_chr2-1_0872	58.95	363	3e-115
PICST_33003	PAS_chr2-1_0872	58.17	361	2e-121
PICST_18249	PAS_chr2-1_0872	46.51	372	8e-84
HOG1 PICST_54431	PAS_chr2-1_0872	43.63	353	1e-77
PICST_31420	PAS_chr2-1_0874	57.98	238	4e-73
ADY2 PICST_83722	PAS_chr2-1_0874	53.91	256	6e-53
PICST_35800	PAS_chr2-1_0874	42.31	260	1e-51
PICST_33707	PAS_chr2-1_0874	41.98	262	4e-51
FUN34 PICST_38314	PAS_chr2-1_0874	41.6	262	1e-48
LRO1 PICST_72946	PAS_chr2-1_0878	58.37	603	0
YBR1 PICST_56933	PAS_chr2-1_0881	48.07	493	2e-129
PICST_84352	PAS_chr2-1_0885	73.54	291	6e-130
PICST_40259	PAS_chr2-1_0885	51.23	285	2e-84
PICST_35989	PAS_chr2-1_0887	51.95	308	6e-78
PICST_81594	PAS_chr2-1_0887	42.14	299	1e-42
PICST_32454	PAS_chr2-1_0890	46.09	230	1e-52
PICST_85034	PAS_chr2-1_0892	49.87	389	2e-80
PICST_38525	PAS_chr2-2_0003	41.85	270	2e-38
ALR1 PICST_85758	PAS_chr2-2_0005	52.05	584	3e-151
PICST_75957	PAS_chr2-2_0016	71.17	437	0
PICST_57812	PAS_chr2-2_0016	48.77	408	1e-119
RPD3 PICST_81035	PAS_chr2-2_0016	44.6	435	3e-115
ARDH ARD2 PICST_65696	PAS_chr2-2_0019	69.18	279	2e-119
URA1 PICST_55711	PAS_chr2-2_0021	66.07	392	6e-154
PYC1 PICST_90975	PAS_chr2-2_0024	77.82	1172	0
PYC2 PICST_33225	PAS_chr2-2_0028	56.12	531	2e-173
PHO13 PICST_55335	PAS_chr2-2_0034	60.2	304	1e-82
PHO14 PICST_59523	PAS_chr2-2_0034	43.93	305	1e-65
PICST_89585	PAS_chr2-2_0038	49.55	446	5e-120
PICST_29649	PAS_chr2-2_0040	51.48	507	4e-137
KIN28 PICST_54142	PAS_chr2-2_0041	71.11	315	5e-140
CDC28 PICST_90135	PAS_chr2-2_0041	40.07	292	3e-58
PICST_66483	PAS_chr2-2_0042	52.31	325	2e-96
PICST_78259	PAS_chr2-2_0044	58.27	417	1e-131
PICST_57391	PAS_chr2-2_0046	49.32	296	1e-70
LPD1 PICST_36951	PAS_chr2-2_0048	79.74	469	0
SIR1 PICST_35457	PAS_chr2-2_0049	60.5	319	5e-102
PICST_76726	PAS_chr2-2_0050	47.4	365	2e-94
PMM1 PICST_77262	PAS_chr2-2_0053	81.67	251	1e-123
RPL10 PICST_77042	PAS_chr2-2_0054	85.32	218	6e-104
PICST_88690	PAS_chr2-2_0058	46.37	634	7e-156
FRK26.1 PICST_85029	PAS_chr2-2_0060	63.89	529	0
MOT1 PICST_88824	PAS_chr2-2_0061	57.38	1978	0
PICST_45794	PAS_chr2-2_0062	58.72	235	2e-60
AYR1 PICST_54648	PAS_chr2-2_0063	53.95	291	5e-89
AYR2 PICST_85576	PAS_chr2-2_0063	51.2	291	1e-85
AYR3 PICST_53846	PAS_chr2-2_0063	40.07	272	5e-51
SUN4 PICST_89784	PAS_chr2-2_0064	67.88	274	6e-105
SIM1 PICST_69526	PAS_chr2-2_0064	57.97	276	1e-84
YDJ1 PICST_85654	PAS_chr2-2_0066	65.6	407	5e-130
PICST_85645	PAS_chr2-2_0067	45.57	542	1e-112
ARP5 PICST_85755	PAS_chr2-2_0068	46.88	770	0
NIT2 PICST_62485	PAS_chr2-2_0070	47.25	309	1e-73
PICST_62487	PAS_chr2-2_0073	79.13	206	2e-98
ABZ1 PICST_74393	PAS_chr2-2_0075	45.4	771	6e-177
PICST_66043	PAS_chr2-2_0076	55.39	1011	0
ARL3 PICST_52766	PAS_chr2-2_0078	43.85	244	6e-49
TIM50 PICST_52759	PAS_chr2-2_0081	54.74	422	3e-102
PHO8 PICST_82654	PAS_chr2-2_0084	50.3	499	3e-139
PICST_71226	PAS_chr2-2_0086	44.59	305	9e-66
PICST_57033	PAS_chr2-2_0088	56.07	321	2e-101
PICST_66941	PAS_chr2-2_0089	61.5	374	2e-133
PICST_43180	PAS_chr2-2_0093	60.84	332	4e-108
CHS1 PICST_42812	PAS_chr2-2_0094	52.18	964	0
CHS2 PICST_65597	PAS_chr2-2_0094	42.46	796	9e-175
CHS2.2 PICST_51281	PAS_chr2-2_0094	41.91	785	3e-171
CSH8 PICST_29807	PAS_chr2-2_0094	40.37	763	3e-152
PICST_64139	PAS_chr2-2_0097	42.98	242	5e-46
EBP2 PICST_58362	PAS_chr2-2_0099	60.17	359	2e-94
SNU114 PICST_36041	PAS_chr2-2_0100	42.43	1011	0
PICST_16647	PAS_chr2-2_0101	56.31	515	1e-149
YAK2 PICST_15651	PAS_chr2-2_0103	53.31	499	6e-150
KTR2 PICST_45743	PAS_chr2-2_0105	55.98	368	2e-115
KTR1 PICST_65185	PAS_chr2-2_0105	45.45	319	8e-85
KTR3 PICST_37188	PAS_chr2-2_0105	43.81	331	1e-81
KRE2 PICST_81517	PAS_chr2-2_0105	43.34	323	4e-81
PICST_36402	PAS_chr2-2_0106	43.72	215	7e-50
PICST_83712	PAS_chr2-2_0107	48.72	273	7e-74
GPD2 PICST_83071	PAS_chr2-2_0111	59.83	356	2e-123
GPD1 PICST_90446	PAS_chr2-2_0111	55.81	353	3e-113
INO1 PICST_29246	PAS_chr2-2_0113	72.12	520	0
PICST_46428	PAS_chr2-2_0114	40.05	377	9e-69
AEF1 PICST_76838	PAS_chr2-2_0115	58.3	518	2e-157
GST1 PICST_35190	PAS_chr2-2_0116	41.95	236	8e-51
ATP12 PICST_56516	PAS_chr2-2_0119	48	300	4e-79
PICST_85478	PAS_chr2-2_0127	55.52	299	6e-89
CCP2 PICST_67176	PAS_chr2-2_0127	44.27	253	2e-51
SNF2 PICST_83690	PAS_chr2-2_0128	64.22	844	0
STH1 PICST_85702	PAS_chr2-2_0128	61.61	1081	0
PICST_33727	PAS_chr2-2_0128	48.04	281	7e-68
ISW2 PICST_30157	PAS_chr2-2_0128	46.91	486	5e-131
ISW1.2 PICST_39246	PAS_chr2-2_0128	46.44	450	4e-116
CHD1 PICST_90641	PAS_chr2-2_0128	44.16	514	4e-120
PICST_33727	PAS_chr2-2_0128	43.07	202	2e-41
SWR1 PICST_62265	PAS_chr2-2_0128	41.98	343	2e-70
NSA2 PICST_70383	PAS_chr2-2_0129	91.19	261	2e-135
PICST_54653	PAS_chr2-2_0130	41.18	357	6e-56
CAT1 PICST_40324	PAS_chr2-2_0131	70.26	501	0
SEC9 PICST_89723	PAS_chr2-2_0132	58.74	223	5e-71
PICST_57286	PAS_chr2-2_0135	54.92	295	2e-93
CYS4 PICST_77227	PAS_chr2-2_0137	65.73	496	8e-171
PICST_62621	PAS_chr2-2_0141	75.73	309	9e-152
URA2 PICST_90563	PAS_chr2-2_0142	76.12	2228	0
CPA2 PICST_50410	PAS_chr2-2_0142	55.53	1075	0
CPA1 PICST_28533	PAS_chr2-2_0142	46.06	406	7e-94
TRK1 PICST_61578	PAS_chr2-2_0143	65.33	424	2e-166
PICST_71674	PAS_chr2-2_0145	57.33	621	0
ECM33 PICST_61942	PAS_chr2-2_0148	44.25	287	8e-59
CBF5 PICST_64832	PAS_chr2-2_0149	85.61	410	0
LST8 PICST_36759	PAS_chr2-2_0150	79.56	318	6e-155
PICST_31342	PAS_chr2-2_0159	69.79	341	6e-139
PICST_45709	PAS_chr2-2_0160	46.02	465	1e-84
PICST_35491	PAS_chr2-2_0161	51.16	258	2e-64
ADO1 PICST_57331	PAS_chr2-2_0162	70.11	348	3e-126
KPR1 PICST_34207	PAS_chr2-2_0163	46.53	331	4e-80
STE24 PICST_35752	PAS_chr2-2_0164	56.02	432	4e-129
PICST_33410	PAS_chr2-2_0164	48.18	330	2e-80
PICST_63669	PAS_chr2-2_0164	44.11	433	4e-95
ATP2 PICST_77492	PAS_chr2-2_0165	91.87	492	0
RBP2 PICST_88926	PAS_chr2-2_0166	46.1	525	7e-128
PICST_73698	PAS_chr2-2_0167	53.36	461	2e-131
LYS12 PICST_50442	PAS_chr2-2_0168	82.73	359	8e-173
RSM25 PICST_36916	PAS_chr2-2_0170	46.91	243	1e-57
PICST_35594	PAS_chr2-2_0172	57.4	385	3e-96
PICST_85080	PAS_chr2-2_0173	53.72	659	0
PRS5 PICST_78248	PAS_chr2-2_0174	60.31	451	1e-143
KPR4 PICST_34307	PAS_chr2-2_0174	47.64	233	1e-56
PRS1 PICST_65580	PAS_chr2-2_0174	45.3	234	5e-56
GPM2 PICST_89865	PAS_chr2-2_0177	64.02	239	7e-86
PICST_83803	PAS_chr2-2_0182	51.96	639	0
PICST_60166	PAS_chr2-2_0184	45.61	570	3e-131
PICST_19389	PAS_chr2-2_0184	45.6	375	7e-69
MNN10 PICST_31150	PAS_chr2-2_0185	61.31	367	6e-131
PICST_77798	PAS_chr2-2_0186	48.87	622	3e-145
PRP28 PICST_75833	PAS_chr2-2_0187	48.44	481	8e-120
PICST_56179	PAS_chr2-2_0188	53.02	232	1e-64
PICST_91430	PAS_chr2-2_0189	48.72	273	3e-67
AVT7 PICST_70212	PAS_chr2-2_0192	44.13	460	3e-91
LAG1.2 PICST_41505	PAS_chr2-2_0193	49.02	357	1e-90
SSN8 PICST_54418	PAS_chr2-2_0194	59.28	221	2e-76
PICST_84833	PAS_chr2-2_0196	40.54	592	8e-107
KTR5 PICST_47835	PAS_chr2-2_0201	47.58	496	3e-114
PICST_54531	PAS_chr2-2_0203	47.13	522	3e-115
PICST_54534	PAS_chr2-2_0204	67.64	343	8e-135
PICST_62497	PAS_chr2-2_0207	47.79	249	5e-51
PRS3 PICST_50946	PAS_chr2-2_0209	47.1	552	1e-133
PICST_68534	PAS_chr2-2_0211	63.32	229	2e-61
PICST_40540	PAS_chr2-2_0212	40.17	356	3e-72
PICST_82300	PAS_chr2-2_0213	47.86	234	1e-58
PICST_50903	PAS_chr2-2_0213	45.25	442	5e-99
PICST_64467	PAS_chr2-2_0215	40.91	418	3e-71
PICST_85643	PAS_chr2-2_0216	51.34	337	8e-93
PICST_52783	PAS_chr2-2_0221	53.85	403	6e-129
FBX1 PICST_63653	PAS_chr2-2_0226	51.26	357	1e-90
FBX1 PICST_63653	PAS_chr2-2_0226	50.49	408	1e-108
VMA6 PICST_71868	PAS_chr2-2_0227	67.81	351	6e-141
HMG1 PICST_72872	PAS_chr2-2_0230	57.32	1038	0
PICST_68115	PAS_chr2-2_0233	47.11	433	1e-105
THS1 PICST_78070	PAS_chr2-2_0238	75.29	692	0
MST1 PICST_47981	PAS_chr2-2_0238	45.73	422	2e-112
PICST_55340	PAS_chr2-2_0239	50	200	4e-54
PICST_34483	PAS_chr2-2_0240	53.78	251	2e-71
PICST_52146	PAS_chr2-2_0241	49.07	214	2e-53
PICST_86741	PAS_chr2-2_0243	65.34	1079	0
MSW1 PICST_46284	PAS_chr2-2_0245	49.56	343	2e-97
HIR2 PICST_83887	PAS_chr2-2_0246	40.17	458	3e-82
PICST_83851	PAS_chr2-2_0247	53.95	228	9e-71
PICST_43609	PAS_chr2-2_0249	56.23	329	1e-100
PICST_63351	PAS_chr2-2_0252	47.51	261	5e-63
ELP1 PICST_66276	PAS_chr2-2_0263	56.04	1367	0
POT11 PICST_79854	PAS_chr2-2_0267	59.75	400	4e-130
PICST_84038	PAS_chr2-2_0274	53.17	615	5e-174
PICST_33562	PAS_chr2-2_0275	53.23	449	3e-130
YEX1 PICST_54676	PAS_chr2-2_0277	60.74	433	5e-150
PICST_66772	PAS_chr2-2_0278	41.35	208	8e-37
URO1 PICST_40781	PAS_chr2-2_0279	56.86	306	7e-98
OGG1 PICST_35111	PAS_chr2-2_0280	47.4	327	1e-83
NGG1 PICST_36687	PAS_chr2-2_0284	44.71	454	4e-91
PICST_32640	PAS_chr2-2_0286	57.62	748	0
MGS1 PICST_61628	PAS_chr2-2_0287	48.34	451	9e-122
CAR1 PICST_78364	PAS_chr2-2_0288	53.23	325	2e-100
CYT2 PICST_37815	PAS_chr2-2_0290	51.54	293	4e-76
CYC3 PICST_33494	PAS_chr2-2_0293	60	275	6e-88
PDA1 PICST_80322	PAS_chr2-2_0294	78.27	382	3e-170
PDHE1a	PAS_chr2-2_0294	77.49	382	7e-168
PICST_58795	PAS_chr2-2_0295	41.2	1318	0
CDR1 PICST_85570	PAS_chr2-2_0299	54.12	1482	0
CDR4.1 PICST_41766	PAS_chr2-2_0299	53.92	1465	0
CDR4.2 PICST_59143	PAS_chr2-2_0299	53.47	1483	0
CDR3 PICST_77736	PAS_chr2-2_0299	51.98	1416	0
CDR2 PICST_57529	PAS_chr2-2_0299	41.85	1350	0
COQ6 PICST_32861	PAS_chr2-2_0303	49.26	473	1e-113
RKS1 PICST_86603	PAS_chr2-2_0305	56.23	722	0
SMC3 PICST_641	PAS_chr2-2_0306	45.75	1023	0
PICST_31740	PAS_chr2-2_0308	40.17	463	3e-88
PICST_84114	PAS_chr2-2_0314	55.65	593	0
PICST_52708	PAS_chr2-2_0315	56	600	0
TYR1 PICST_52223	PAS_chr2-2_0317	68.98	432	0
ERG8 PICST_52257	PAS_chr2-2_0318	46	463	2e-84
PICST_67817	PAS_chr2-2_0323	52.84	458	2e-117
PICST_62437	PAS_chr2-2_0328	52.82	373	3e-110
ADE13 PICST_84718	PAS_chr2-2_0329	84.31	478	0
PICST_91106	PAS_chr2-2_0330	54.44	349	8e-108
PICST_68199	PAS_chr2-2_0332	53.47	303	1e-87
PICST_16565	PAS_chr2-2_0332	45.01	411	2e-95
ETF1 PICST_32528	PAS_chr2-2_0334	57.5	320	1e-99
TAL1 PICST_74289	PAS_chr2-2_0337	81.25	320	5e-155
TAL1 PICST_74289	PAS_chr2-2_0338	68.13	320	1e-129
MCM5 PICST_59868	PAS_chr2-2_0339	67.07	738	0
RPN11 PICST_32542	PAS_chr2-2_0341	79.24	289	1e-134
PICST_81023	PAS_chr2-2_0343	51.69	563	3e-141
PICST_87014	PAS_chr2-2_0343	44.89	568	4e-119
PICST_57530	PAS_chr2-2_0347	61.17	206	4e-54
POL1 PICST_86981	PAS_chr2-2_0349	51.47	1500	0
CRC1 PICST_32017	PAS_chr2-2_0355	76.14	285	5e-124
EPT1 PICST_40464	PAS_chr2-2_0357	52.53	396	4e-109
PICST_56464	PAS_chr2-2_0358	58.18	220	8e-59
YNN2 PICST_73970	PAS_chr2-2_0360	77.92	1037	0
NDT80 PICST_81430	PAS_chr2-2_0362	47.9	286	2e-70
NDT802 PICST_21174	PAS_chr2-2_0362	46.34	246	1e-62
PICST_85730	PAS_chr2-2_0364	48.61	323	3e-78
NMA111 PDZ1 PICST_47702	PAS_chr2-2_0367	55.98	979	0
TOM70 PICST_81748	PAS_chr2-2_0370	49.56	563	2e-141
PICST_50481	PAS_chr2-2_0377	48.43	479	3e-125
PAT1 PICST_80647	PAS_chr2-2_0378	43.19	477	4e-81
NOP2 PICST_91345	PAS_chr2-2_0379	79.07	492	0
APE2.2 PICST_65905	PAS_chr2-2_0380	63.69	862	0
ISW1.2 PICST_39246	PAS_chr2-2_0383	61.21	861	0
ISW2 PICST_30157	PAS_chr2-2_0383	52.45	1001	0
STH1 PICST_85702	PAS_chr2-2_0383	46.26	508	3e-128
SNF2 PICST_83690	PAS_chr2-2_0383	46.15	520	3e-131
PICST_33727	PAS_chr2-2_0383	44.19	301	2e-66
SWR1 PICST_62265	PAS_chr2-2_0383	43.16	329	4e-69
CHD1 PICST_90641	PAS_chr2-2_0383	43.06	555	8e-126
PICST_33727	PAS_chr2-2_0383	42.62	244	6e-43
INO80 PICST_65204	PAS_chr2-2_0383	40	325	1e-62
NEP35 PICST_38325	PAS_chr2-2_0384	80.06	311	2e-147
PICST_36005	PAS_chr2-2_0384	49.19	246	1e-55
NBP352 PICST_42355	PAS_chr2-2_0384	40.28	216	5e-38
RPA190 PICST_73507	PAS_chr2-2_0387	69.17	1648	0
MEP1 PICST_83334	PAS_chr2-2_0391	64.38	438	8e-170
MEP2 PICST_88919	PAS_chr2-2_0391	43.16	431	2e-97
POR1 PICST_90315	PAS_chr2-2_0392	56.84	285	4e-82
STM1 PICST_61642	PAS_chr2-2_0394	58.96	268	3e-90
PCT1 PICST_31198	PAS_chr2-2_0401	65.33	300	1e-112
PICST_88066	PAS_chr2-2_0402	77.5	520	0
PICST_31200	PAS_chr2-2_0405	56.74	356	2e-108
LSC2 PICST_66961	PAS_chr2-2_0407	70	400	8e-161
PICST_30154	PAS_chr2-2_0408	41.52	330	3e-45
PICST_54974	PAS_chr2-2_0408	40.36	337	1e-49
MEF1 PICST_39465	PAS_chr2-2_0409	72.09	731	0
PPR1 PICST_10913	PAS_chr2-2_0410	41.46	644	2e-144
SSD1 PICST_82373	PAS_chr2-2_0414	53.31	1268	0
MRP10 PICST_37563	PAS_chr2-2_0417	53.14	207	1e-49
PPS2 PICST_84311	PAS_chr2-2_0419	63	500	2e-172
VTC4 PICST_83565	PAS_chr2-2_0420	64.88	709	0
HYU1.1 PICST_81320	PAS_chr2-2_0423	48.09	1333	0
HYU1.2 PICST_29736	PAS_chr2-2_0423	45.65	1334	0
HYU1.3 PICST_86944	PAS_chr2-2_0423	45.53	1353	0
PICST_37533	PAS_chr2-2_0424	40.31	392	5e-77
UQC2 PICST_78316	PAS_chr2-2_0430	41.1	292	6e-54
GDB1 PICST_74319	PAS_chr2-2_0437	54.47	1531	0
PICST_57097	PAS_chr2-2_0438	43.23	266	9e-51
PICST_57391	PAS_chr2-2_0439	41.83	263	1e-55
CGR1 PICST_28583	PAS_chr2-2_0441	41.53	313	4e-56
RAD7 PICST_2329	PAS_chr2-2_0443	48.98	488	1e-123
GPH2 PICST_41267	PAS_chr2-2_0452	47.63	380	8e-95
PICST_65392	PAS_chr2-2_0453	42.34	222	8e-47
PICST_29980	PAS_chr2-2_0458	55.74	244	9e-72
SAT4 PICST_73399	PAS_chr2-2_0459	41.3	322	5e-69
NUO51 PICST_31688	PAS_chr2-2_0462	81.44	458	0
HRK1 PICST_82367	PAS_chr2-2_0468	51.91	262	1e-77
OCA2 PICST_33265	PAS_chr2-2_0468	47.27	366	6e-94
NPR1 PICST_41008	PAS_chr2-2_0468	46.84	348	1e-86
TRR1 PICST_59792	PAS_chr2-2_0480	79.94	319	2e-158
PICST_39982	PAS_chr2-2_0481	48.26	344	5e-86
PICST_37112	PAS_chr2-2_0484	40.68	354	2e-68
GCV1 PICST_83560	PAS_chr2-2_0492	60.2	397	3e-130
SET1 PICST_32740	PAS_chr2-2_0494	61.52	330	2e-105
CDH1 PICST_81799	PAS_chr2-2_0495	55.98	552	1e-174
PUT2 PICST_55391	PAS_chr2-2_0496	68.12	549	0
PICST_38525	PAS_chr3_0005	41.03	273	4e-35
MUP1.1 PICST_69488	PAS_chr3_0018	56.16	552	3e-180
DAL4.3 PICST_42384	PAS_chr3_0022	65.23	535	0
DAL4.2 PICST_33169	PAS_chr3_0022	65.18	537	0
HGT2 PICST_55800	PAS_chr3_0023	56.3	524	3e-175
DUR5.2 PICST_29213	PAS_chr3_0024	53.46	679	5e-178
DUR5.1 PICST_49064	PAS_chr3_0024	51.93	674	2e-164
DUR5.3 PICST_57505	PAS_chr3_0024	49.85	682	5e-154
PICST_54890	PAS_chr3_0026	40.98	305	7e-62
PICST_29977	PAS_chr3_0026	40.46	304	6e-58
ALT1 PICST_65827	PAS_chr3_0028	45.72	514	2e-118
ALT2 PICST_46242	PAS_chr3_0028	43.64	527	1e-120
PICST_34802	PAS_chr3_0028	42.66	518	8e-104
DAL11 PICST_33997	PAS_chr3_0028	42.06	504	4e-99
PICST_33787	PAS_chr3_0035	46.18	563	1e-145
PET8 PICST_50535	PAS_chr3_0036	59.64	280	1e-89
PICST_85588	PAS_chr3_0037	78.72	423	0
LEU2 PICST_68561	PAS_chr3_0039	74.86	370	1e-145
PICST_76093	PAS_chr3_0040	74.49	294	4e-114
PICST_62189	PAS_chr3_0041	57.7	357	8e-117
PICST_18249	PAS_chr3_0041	40.64	374	1e-80
TOM12 PICST_81688	PAS_chr3_0044	56.57	981	0
PICST_65602	PAS_chr3_0044	49.3	357	1e-93
PICST_40230	PAS_chr3_0051	62.5	336	7e-113
PICST_78360	PAS_chr3_0053	71.58	285	2e-124
ERG25 PICST_74706	PAS_chr3_0053	69.53	279	5e-119
PRS1 PICST_65580	PAS_chr3_0062	85.31	320	2e-162
KPR4 PICST_34307	PAS_chr3_0062	68.04	316	7e-130
PRS5 PICST_78248	PAS_chr3_0062	43.02	258	4e-56
RRP5 PICST_83216	PAS_chr3_0065	46.72	1693	0
CAT2 PICST_34304	PAS_chr3_0069	45.69	626	9e-157
PICST_56382	PAS_chr3_0072	57.78	225	9e-72
SCT1 PICST_81897	PAS_chr3_0073	55.04	585	4e-178
PICST_45343	PAS_chr3_0073	46.56	582	2e-136
PICST_62196	PAS_chr3_0074	43.6	516	2e-107
PICST_36516	PAS_chr3_0078	45.09	346	2e-78
PICST_62134	PAS_chr3_0080	42.05	1189	0
ENO1 PICST_70720	PAS_chr3_0082	85.55	436	0
ADE2 PICST_81265	PAS_chr3_0085	72.41	551	0
PICST_80919	PAS_chr3_0094	51.49	738	0
PMP47 PICST_28993	PAS_chr3_0099	41.87	332	4e-64
ORT1 PICST_39433	PAS_chr3_0100	41.64	293	2e-57
PICST_67545	PAS_chr3_0108	61.46	301	1e-86
PICST_16270	PAS_chr3_0110	50.7	501	7e-103
RIO1 PICST_82126	PAS_chr3_0112	62.29	350	1e-122
CIA30 PICST_52100	PAS_chr3_0114	41.63	257	7e-47
PICST_47614	PAS_chr3_0116	74.04	443	0
PICST_59680	PAS_chr3_0119	65.41	370	4e-144
ERG1 PICST_75910	PAS_chr3_0124	55.21	480	8e-147
YPK2 PICST_65306	PAS_chr3_0127	51.23	609	1e-167
PICST_65437	PAS_chr3_0127	50.7	355	4e-97
TPK2 PICST_68202	PAS_chr3_0127	42.67	307	2e-69
PICST_70266	PAS_chr3_0127	41.29	310	2e-65
PSK1 PICST_56396	PAS_chr3_0127	40.13	309	2e-60
PICST_38766	PAS_chr3_0134	61.66	313	4e-105
HMX1 PICST_86063	PAS_chr3_0140	59.62	260	1e-92
PHO84 PICST_82453	PAS_chr3_0141	59.31	548	0
PICST_60045	PAS_chr3_0142	49.5	299	3e-76
SEC4 PICST_89948	PAS_chr3_0143	71.5	207	9e-87
SYF2 PICST_72398	PAS_chr3_0144	71.91	591	0
RHO3 PICST_45361	PAS_chr3_0150	44.65	215	2e-50
PICST_53707	PAS_chr3_0156	45.38	249	5e-51
RPB5 PICST_53602	PAS_chr3_0157	81.31	214	2e-103
BRX1 PICST_75296	PAS_chr3_0160	67.92	293	1e-105
SYWC PICST_53719	PAS_chr3_0165	71.39	402	1e-178
SYR1 PICST_38727	PAS_chr3_0166	70.54	611	0
RIB3 PICST_65046	PAS_chr3_0167	68.66	201	1e-75
VPS60 PICST_46785	PAS_chr3_0168	71.23	219	2e-69
COQ3 PICST_31991	PAS_chr3_0169	61.54	286	2e-103
FOC1 PICST_47526	PAS_chr3_0172	55.82	292	2e-99
CDB4 PICST_67940	PAS_chr3_0175	49.17	362	5e-93
PICST_60752	PAS_chr3_0176	69.52	433	3e-155
CTP1 PICST_29031	PAS_chr3_0177	82.41	290	1e-142
PICST_86867	PAS_chr3_0178	52.32	302	2e-85
MAE1 PICST_89732	PAS_chr3_0181	72.92	602	0
DIP5.3 PICST_82860	PAS_chr3_0182	46.42	517	8e-122
GAS4 PICST_4067	PAS_chr3_0184	59.1	379	4e-130
PICST_70211	PAS_chr3_0184	46.33	313	7e-77
PHR2 PICST_86602	PAS_chr3_0184	43.46	306	4e-68
PICST_88548	PAS_chr3_0184	42.9	317	3e-68
PICST_16361	PAS_chr3_0184	41.28	344	1e-68
PICST_35359	PAS_chr3_0186	54.48	424	3e-134
PICST_63574	PAS_chr3_0186	53.59	418	4e-122
PDC1 PICST_64926	PAS_chr3_0188	62.03	582	0
PDC1	PAS_chr3_0188	61.86	582	0
PDC2 PICST_86443	PAS_chr3_0188	61.5	561	0
PsPDC2	PAS_chr3_0188	61.14	561	0
CBK1 PICST_54052	PAS_chr3_0195	79.51	488	0
DPP1 PICST_67964	PAS_chr3_0198	47.18	284	1e-59
DPP2 PICST_41519	PAS_chr3_0198	41.26	269	1e-37
PICST_58832	PAS_chr3_0200	46.08	204	4e-42
NGL2 PICST_35882	PAS_chr3_0202	47.81	479	3e-115
PICST_89007	PAS_chr3_0203	41.9	284	5e-53
FAF1 PICST_6649	PAS_chr3_0204	42.3	331	1e-55
RRP9 PICST_43371	PAS_chr3_0207	50.93	536	8e-125
NOP4 PICST_90702	PAS_chr3_0212	60.67	389	8e-129
PICST_48845	PAS_chr3_0213	55.52	571	2e-159
PHO85 PICST_48986	PAS_chr3_0214	76.84	285	2e-127
CDC28 PICST_90135	PAS_chr3_0214	56.84	285	2e-90
KIN28 PICST_54142	PAS_chr3_0214	41.87	289	3e-57
CTK1 PICST_77457	PAS_chr3_0214	40.75	292	2e-53
KRE2 PICST_81517	PAS_chr3_0215	61.92	323	8e-129
KTR1 PICST_65185	PAS_chr3_0215	50.13	387	2e-120
KTR2 PICST_45743	PAS_chr3_0215	44.81	337	8e-86
KTR3 PICST_37188	PAS_chr3_0215	44.09	313	6e-85
KTR4 PICST_48097	PAS_chr3_0215	41.92	291	5e-69
ARG1 PICST_34492	PAS_chr3_0216	81.49	416	0
PICST_68058	PAS_chr3_0217	83.91	317	4e-161
MCO15 PICST_50823	PAS_chr3_0217	59.09	308	4e-111
PICST_81790	PAS_chr3_0217	57.75	284	1e-103
PPG1 PICST_85954	PAS_chr3_0217	54.58	273	8e-83
GLC7 PICST_85252	PAS_chr3_0217	41.52	289	2e-66
PICST_42763	PAS_chr3_0218	43.27	416	1e-75
HPR5 PICST_51012	PAS_chr3_0219	41.87	707	1e-132
PICST_76656	PAS_chr3_0220	50.21	486	5e-141
PICST_82902	PAS_chr3_0223	56.8	463	1e-123
RAD54 PICST_53653	PAS_chr3_0224	64.81	844	0
RDH54 PICST_15102	PAS_chr3_0224	40.81	566	1e-112
OSM2 PICST_53948	PAS_chr3_0225	44.58	489	4e-105
LSP1 PICST_75064	PAS_chr3_0227	84.06	276	5e-125
PICST_84089	PAS_chr3_0227	80.92	283	4e-123
HAT1 PICST_52077	PAS_chr3_0228	48.15	378	3e-76
SSA2.2 PICST_80761	PAS_chr3_0230	86.09	611	0
SSA2.1 PICST_84662	PAS_chr3_0230	85.92	611	0
KAR2 PICST_69996	PAS_chr3_0230	61.73	614	0
HSP70.1 PICST_79362	PAS_chr3_0230	60.07	606	0
HSP70.3 PICST_38489	PAS_chr3_0230	55.7	605	0
HSP70.4 PICST_28757	PAS_chr3_0230	53.51	527	1e-154
HSP70.2 PICST_45857	PAS_chr3_0230	47.99	596	5e-149
SSC1.1 PICST_87680	PAS_chr3_0230	47.8	546	9e-139
SSC1.2 PICST_78689	PAS_chr3_0230	47.58	620	2e-152
POL30 PICST_80864	PAS_chr3_0233	63.04	257	1e-76
PICST_20287	PAS_chr3_0236	72.34	282	1e-94
ELO2 PICST_34675	PAS_chr3_0236	56.88	320	4e-93
PICST_82025	PAS_chr3_0240	68.26	460	0
TOP1 PICST_46944	PAS_chr3_0242	66.29	626	0
CDC5 PICST_68049	PAS_chr3_0243	62.1	599	0
SIN3 PICST_62296	PAS_chr3_0245	54.03	1105	0
PICST_84430	PAS_chr3_0246	47.25	400	3e-117
PICST_89595	PAS_chr3_0248	43.86	399	5e-94
TGL1 PICST_29356	PAS_chr3_0252	45.18	436	2e-97
ACH1 PICST_78208	PAS_chr3_0253	81.87	524	0
YHM1 PICST_60316	PAS_chr3_0255	84.39	301	2e-141
PICST_89727	PAS_chr3_0256	42.86	217	9e-40
ADK1 PICST_65737	PAS_chr3_0257	78.86	246	1e-114
BED1.2 PICST_30244	PAS_chr3_0260	46.95	213	4e-51
CDC8 PICST_53211	PAS_chr3_0262	45.02	211	9e-39
HEM15 PICST_36859	PAS_chr3_0264	66.67	354	9e-141
PICST_62058	PAS_chr3_0265	49.57	1170	0
PICST_62072	PAS_chr3_0267	40.42	287	2e-44
PICST_33152	PAS_chr3_0268	66.21	364	8e-136
PICST_61839	PAS_chr3_0271	50.2	500	5e-136
PICST_46357	PAS_chr3_0273	52.82	301	2e-93
GND1 PICST_69500	PAS_chr3_0277	84.29	490	0
MCH2.2 PICST_60420	PAS_chr3_0278	40.25	564	5e-101
DUR3.2 PICST_32520	PAS_chr3_0282	50.71	637	4e-171
DUR3.1 PICST_52351	PAS_chr3_0282	40.22	629	4e-104
AMD2 PICST_47832	PAS_chr3_0283	48.81	547	3e-135
GLN4 PICST_72287	PAS_chr3_0285	64.17	815	0
COQ2 PICST_87025	PAS_chr3_0291	57.89	285	6e-97
BFR2 PICST_17370	PAS_chr3_0292	44.17	360	9e-67
PRO2 PICST_29301	PAS_chr3_0294	62.56	430	1e-149
PICST_81023	PAS_chr3_0295	43.22	428	1e-90
PICST_87014	PAS_chr3_0295	40.89	428	8e-79
CCT8 PICST_28177	PAS_chr3_0300	65.18	560	0
PICST_16361	PAS_chr3_0306	45.49	455	4e-112
PHR2 PICST_86602	PAS_chr3_0306	45.13	452	2e-106
PICST_88548	PAS_chr3_0306	44.38	489	3e-117
GAS4 PICST_4067	PAS_chr3_0306	42.28	298	3e-62
ADD1.2 PICST_88383	PAS_chr3_0309	45.45	374	2e-81
PICST_47518	PAS_chr3_0313	43.38	385	1e-78
PICST_35930	PAS_chr3_0316	65.14	327	1e-96
ERG9 PICST_83429	PAS_chr3_0317	63.66	399	1e-148
PICST_58842	PAS_chr3_0319	52.51	339	3e-90
TOP2 PICST_74317	PAS_chr3_0322	60.91	1210	0
PICST_53344	PAS_chr3_0324	45.31	309	9e-67
INT1 PICST_47208	PAS_chr3_0331	45.43	350	3e-80
PICST_34838	PAS_chr3_0332	53.67	395	2e-105
RPG1 PICST_75393	PAS_chr3_0340	44.43	763	5e-149
SEC18 PICST_86905	PAS_chr3_0342	52.44	738	0
CDC48 PICST_67138	PAS_chr3_0342	40.83	240	6e-39
ECM16 PICST_88040	PAS_chr3_0344	61.23	962	0
ECM16 PICST_88040	PAS_chr3_0344	52.29	262	1e-45
PICST_29380	PAS_chr3_0345	44.08	304	2e-61
RAD5 PICST_82083	PAS_chr3_0346	43.47	1102	0
KIN2 PICST_65458	PAS_chr3_0347	58.35	389	1e-142
KIN2 PICST_65458	PAS_chr3_0347	40	390	1e-54
YIM4 PICST_80053	PAS_chr3_0349	62.41	266	2e-97
YDF1 PICST_52102	PAS_chr3_0349	60.82	268	9e-87
CGT1 PICST_34303	PAS_chr3_0357	46.82	519	4e-128
BCK4 PICST_29203	PAS_chr3_0360	46.48	469	2e-110
PNC1 PICST_33075	PAS_chr3_0361	48.26	201	5e-47
SSC1.2 PICST_78689	PAS_chr3_0365	82.08	614	0
SSC1.1 PICST_87680	PAS_chr3_0365	59.03	620	0
SSA2.2 PICST_80761	PAS_chr3_0365	52.32	581	2e-138
KAR2 PICST_69996	PAS_chr3_0365	52.07	555	2e-145
HSP70.1 PICST_79362	PAS_chr3_0365	51.22	533	6e-139
SSA2.1 PICST_84662	PAS_chr3_0365	50.32	616	4e-146
HSP70.4 PICST_28757	PAS_chr3_0365	44.47	515	6e-113
HSP70.3 PICST_38489	PAS_chr3_0365	43.47	605	9e-131
HSP70.2 PICST_45857	PAS_chr3_0365	42.48	532	3e-105
NGD3 PICST_32280	PAS_chr3_0366	51.55	386	1e-103
SPF1 PICST_60393	PAS_chr3_0368	70.54	1212	0
SPF1.2 PICST_29627	PAS_chr3_0368	47.91	407	4e-102
PICST_88869	PAS_chr3_0369	44.34	530	2e-98
PICST_80971	PAS_chr3_0371	77.36	371	3e-176
PICST_67039	PAS_chr3_0372	58.33	300	1e-91
CRK1 PICST_5847	PAS_chr3_0375	50.45	333	1e-95
GRS1 PICST_64855	PAS_chr3_0376	73.62	652	0
OYE2.8 PICST_31316	PAS_chr3_0377	54.29	385	1e-115
OYE2.1 PICST_89722	PAS_chr3_0377	51.53	392	5e-112
OYE2.6 PICST_44614	PAS_chr3_0377	51.04	386	1e-107
OYE2.5 PICST_44456	PAS_chr3_0377	50.91	385	1e-109
OYE2.2 PICST_43720	PAS_chr3_0377	50.51	392	8e-101
OYE2.7 PICST_44613	PAS_chr3_0377	50.13	385	4e-107
OYE2.3 PICST_55621	PAS_chr3_0377	49.51	412	2e-100
OYE2.9 PICST_31957	PAS_chr3_0377	49.51	406	4e-111
OYE2.4 PICST_31958	PAS_chr3_0377	47.79	385	1e-100
OYE3.3 PICST_52325	PAS_chr3_0377	42.17	415	3e-79
PICST_50233	PAS_chr3_0378	44.82	386	8e-84
PICST_33737	PAS_chr3_0379	46.88	369	5e-87
YMC3 PICST_37167	PAS_chr3_0380	50.79	380	3e-104
URA3 PICST_50417	PAS_chr3_0381	82.1	257	9e-124
PICST_38006	PAS_chr3_0385	54.31	232	5e-74
MNT45 PICST_34399	PAS_chr3_0386	48.27	375	3e-80
MAP1 PICST_64750	PAS_chr3_0388	61.13	373	2e-141
GCD6 PICST_81885	PAS_chr3_0391	53.92	421	6e-143
PICST_54188	PAS_chr3_0392	54.77	325	4e-88
PICST_47429	PAS_chr3_0397	40.68	295	2e-55
ERF2 PICST_83594	PAS_chr3_0398	82.09	430	0
SPH1 PICST_54239	PAS_chr3_0399	42.21	462	8e-107
SSC1.1 PICST_87680	PAS_chr3_0402	61.57	648	0
SSC1.2 PICST_78689	PAS_chr3_0402	57.02	605	0
KAR2 PICST_69996	PAS_chr3_0402	47.49	537	7e-130
SSA2.1 PICST_84662	PAS_chr3_0402	45.96	570	6e-129
HSP70.1 PICST_79362	PAS_chr3_0402	45.92	527	5e-131
SSA2.2 PICST_80761	PAS_chr3_0402	44.87	604	9e-123
HSP70.3 PICST_38489	PAS_chr3_0402	41.39	546	8e-126
HSP70.4 PICST_28757	PAS_chr3_0402	40.18	555	5e-109
ACS2 PICST_79135	PAS_chr3_0403	73	674	0
ACS1 PICST_89873	PAS_chr3_0403	57.99	657	0
IFG3 PICST_33517	PAS_chr3_0406	52.89	346	3e-105
STO1 AOX1 PICST_67332	PAS_chr3_0408	55.9	288	1e-86
CNH1 PICST_83480	PAS_chr3_0409	53.74	748	0
CAR2 PICST_77538	PAS_chr3_0410	81.29	433	0
PICST_79024	PAS_chr3_0413	50.24	205	2e-39
PICST_90276	PAS_chr3_0414	63.35	573	0
SPE1 PICST_90612	PAS_chr3_0417	51.07	421	1e-126
PICST_32238	PAS_chr3_0419	48	475	6e-123
PICST_89047	PAS_chr3_0421	49.59	486	1e-120
PICST_31468	PAS_chr3_0422	54.3	337	3e-96
PICST_30373	PAS_chr3_0423	46.46	325	3e-70
SUR2 PICST_77904	PAS_chr3_0425	56.9	348	2e-114
FLX1 PICST_57133	PAS_chr3_0429	42.11	304	3e-61
CMC1 PICST_66704	PAS_chr3_0434	40.41	683	4e-112
PICST_66941	PAS_chr3_0438	42.43	337	2e-72
MPT5 PICST_80937	PAS_chr3_0438	41.09	387	5e-62
JEN12 PICST_85334	PAS_chr3_0440	55.28	492	9e-140
JEN11 PICST_30177	PAS_chr3_0440	47.84	464	8e-114
GCD14 PICST_65994	PAS_chr3_0443	55.38	372	2e-116
PICST_28917	PAS_chr3_0444	41.69	319	1e-60
GRP1 PICST_36555	PAS_chr3_0446	40.57	350	3e-62
GRP3.3 PICST_58065	PAS_chr3_0446	40.28	355	3e-59
GRP3.2 PICST_56762	PAS_chr3_0446	40.28	355	1e-58
GRP2.1 PICST_42452	PAS_chr3_0446	40	350	1e-63
GRP3.2 PICST_56762	PAS_chr3_0447	40.79	353	1e-59
GRP3.3 PICST_58065	PAS_chr3_0447	40.68	354	2e-63
GRP3.2 PICST_56762	PAS_chr3_0449	42.21	353	4e-60
GRP3.3 PICST_58065	PAS_chr3_0449	41.24	354	5e-64
GRP1 PICST_36555	PAS_chr3_0449	41.03	351	4e-61
GRP2.1 PICST_42452	PAS_chr3_0449	40.63	352	2e-65
GRP2.2 PICST_34974	PAS_chr3_0449	40.63	352	4e-61
GRP2.3 PICST_39216	PAS_chr3_0449	40.06	352	7e-55
PICST_63922	PAS_chr3_0450	73.42	222	3e-92
TAF5 PICST_64717	PAS_chr3_0453	58.92	628	0
PICST_33798	PAS_chr3_0454	47.08	291	9e-48
PGI1 PICST_84923	PAS_chr3_0456	73.87	551	0
PICST_78867	PAS_chr3_0457	51.26	396	2e-104
ARP2 PICST_36825	PAS_chr3_0458	87.63	388	0
ACT1 PICST_69529	PAS_chr3_0458	44.83	377	3e-96
MPS1 PICST_47887	PAS_chr3_0459	57.64	347	8e-116
ATP4 PICST_78422	PAS_chr3_0460	56.52	230	2e-59
ALA1 PICST_88206	PAS_chr3_0462	70.35	958	0
PICST_32655	PAS_chr3_0466	72.86	269	7e-110
ARE2 PICST_33115	PAS_chr3_0467	48.88	491	9e-134
ATP23 PICST_33116	PAS_chr3_0468	51.72	232	3e-72
PICST_67318	PAS_chr3_0469	61.27	284	6e-106
PICST_76656	PAS_chr3_0469	43.53	278	2e-64
HOM2 PICST_89195	PAS_chr3_0471	75.66	341	1e-153
PICST_33547	PAS_chr3_0474	42.26	265	4e-55
PICST_49944	PAS_chr3_0476	43.91	583	4e-108
XDJ1 PICST_49395	PAS_chr3_0480	43.08	390	3e-78
ALA2 PICST_70108	PAS_chr3_0482	58.11	487	6e-169
PICST_42196	PAS_chr3_0483	48.3	470	2e-116
ZAS1 PICST_42941	PAS_chr3_0484	40.58	589	8e-117
XYC1 PICST_68263	PAS_chr3_0488	46.31	745	0
XYC1 PICST_68263	PAS_chr3_0488	42.4	283	6e-59
SUL2 PICST_80830	PAS_chr3_0489	53.18	848	0
PHO91 PICST_83361	PAS_chr3_0495	61.76	625	0
PHO87 PICST_86239	PAS_chr3_0495	51.11	632	1e-159
PRP43 PICST_87921	PAS_chr3_0496	47.09	688	4e-159
PICST_30024	PAS_chr3_0499	40.97	576	1e-110
PICST_61599	PAS_chr3_0503	43.1	877	1e-176
PICST_65645	PAS_chr3_0505	53.36	253	1e-57
PICST_89141	PAS_chr3_0506	62.12	1560	0
ERG5 PICST_73043	PAS_chr3_0507	72.89	498	0
PICST_47873	PAS_chr3_0508	42.15	261	4e-49
PICST_41155	PAS_chr3_0511	59.78	460	2e-150
PICST_41725	PAS_chr3_0511	57.57	502	7e-148
SMP2 PICST_81508	PAS_chr3_0512	49.04	622	6e-151
ANP1 PICST_77556	PAS_chr3_0515	69.16	428	2e-177
VAN1 PICST_63364	PAS_chr3_0515	50.82	368	1e-102
ZRT2.3 PICST_63210	PAS_chr3_0516	52.39	439	6e-121
ANG1 PICST_20969	PAS_chr3_0517	48.04	306	5e-74
SGE1.2 PICST_50606	PAS_chr3_0519	41.47	475	7e-71
PICST_46376	PAS_chr3_0521	61.23	227	2e-85
[truncated: 1,071 more rows]

## Sheet: sst-ani
Query	Database	Identity	Alignment length	E-value
PICST_73878	An04g06510	98.68	304	2e-170
ACT1 PICST_69529	An15g00560	91.42	373	0
PICST_84260	An08g10060	89.6	202	2e-108
RPT3 PICST_66830	tbpA An02g07190	88.95	362	0
TEF1 TEF3 PICST_65303 PICST_77514	An18g04840	86.94	444	0
VMA2 PICST_48891	An02g02020	85.81	465	0
BMH1 PICST_84881	An07g07760	83.04	230	3e-111
RPL15A PICST_85750	rpl15 An01g03460	82.27	203	8e-88
ATP1 PICST_86570	An16g07410	82.16	510	0
SSA2.1 PICST_84662	An07g09990	82.04	607	0
HSP90 PICST_69965	sspB An09g06590	81.95	410	7e-157
RPT1 PICST_75017	An02g12760	81.86	441	0
SSA2.2 PICST_80761	An07g09990	81.77	609	0
CPA2 PICST_50410	An16g04970	81.45	636	0
SAH1 PICST_76463	An08g01960	81.29	449	0
GLC7 PICST_85252	An12g02980	80.73	301	7e-151
TUB2 PICST_84476	An08g03190	80.7	430	0
SAM2 PICST_65158	An08g02700	80.47	379	2e-165
PICST_61419	An07g08600	80.45	312	7e-141
ADT1 PICST_85436	An18g04220	80.13	297	2e-124
FDH1 PICST_29252	An10g00510	80.05	376	2e-165
PICST_83918	An04g01940	79.56	455	0
ARP2 PICST_36825	An08g06400	78.7	338	4e-151
CBF5 PICST_64832	An17g02170	78.59	397	2e-179
CDC48 PICST_67138	An04g09170	78.33	789	0
DHH1 PICST_90571	dhh1 An11g11210	78.33	420	0
EFT2 PICST_66828	An02g05700	78.32	844	0
ILV5 PICST_78299	An09g03940	78.29	350	4e-169
PET9 PICST_45104	An18g04220	78.26	299	3e-139
RPT5 PICST_52887	An18g05230	78.19	408	0
HOG1 PICST_54431	hog1 An08g05850	78.18	362	2e-165
RPT6 PICST_71824	An14g00180	78.13	384	4e-167
PICST_66051	An17g01815	78.05	246	2e-111
PICST_42410	An17g01660	77.52	556	0
RPL8B PICST_86627	An08g10480	77.42	217	2e-93
VMA8 PICST_80851	An18g02470	77.29	207	5e-91
HAS1 PICST_81459	has1 An01g09040	77.02	470	0
KGD2 PICST_68297	An11g11280	76.92	234	2e-105
RPS1B PICST_90304	rps1 An17g02390	76.6	235	7e-108
KRE30 PICST_89162	An17g00240	76.52	558	0
PHO85 PICST_48986	An09g06530	76.39	288	1e-128
GND1 PICST_69500	An11g02040	76.38	508	0
RPT4 PICST_85761	An18g06230	76.35	389	4e-177
LYS21 PICST_28701	An04g06210	76.13	398	7e-178
TUB1 PICST_89181	An01g05650	76	450	0
HSP90 PICST_69965	sspB An09g06590	75.98	204	4e-87
ENO1 PICST_70720	An18g06250	75.96	441	0
ERK1 PICST_38082	An08g10670	75.91	357	4e-146
HSP70.1 PICST_79362	An16g09260	75.9	614	0
RPL3 PICST_88844	An02g03950	75.9	390	7e-170
IDP1 PICST_72104	icdA An02g12430	75.85	410	0
NOP1 PICST_80065	An01g12230	75.83	240	2e-106
PRP43 PICST_87921	An18g03120	75.75	701	0
TFP1 PICST_75615	An02g10440	75.64	275	1e-127
LYS22 PICST_89386	An04g06210	75.54	417	0
RBV1 PICST_37582	An04g05960	75.38	455	0
PRS4 PICST_54032	An17g00270	75.29	425	0
SUP45 PICST_80337	An17g02210	75.29	425	0
NUC1 PICST_68160	An02g05470	75.26	473	0
SDH1 PICST_66251	An02g12770	75.12	627	0
MPG1 PICST_74665	An04g04990	75	364	2e-150
RPS2 PICST_74777	An12g01350	74.77	222	1e-89
PICST_85588	An09g04280	74.63	406	5e-177
RPS0 PICST_76999	rps0 An02g09200	74.63	205	4e-92
PICST_79556	An11g09500	74.62	260	5e-110
LSC1 PICST_69303	An17g01670	74.6	315	3e-103
SHM2 PICST_67292	An16g02970	74.57	468	0
PICST_76983	An12g04750	74.57	232	4e-101
PICST_87371	An02g03400	74.49	247	1e-98
KAR2 PICST_69996	bipA An11g04180	74.27	653	0
BMH1 PICST_84881	An18g06270	74.25	233	6e-102
SUB2 PICST_83587	sub2 An12g08030	74.15	441	0
RPS1A PICST_46030	rps1 An17g02390	74.15	236	2e-105
PICST_73480	An04g03360	74.15	205	1e-90
IPP1 PICST_83097	An02g12010	74.13	286	2e-120
RAD3 PICST_50344	An08g07060	74.1	749	0
PICST_63922	An02g10790	74.07	216	2e-91
RPL10 PICST_77042	An12g04870	73.95	215	6e-88
RS6 PICST_85801	An04g05850	73.93	211	1e-79
RPS4 PICST_34143	An11g09500	73.85	260	1e-109
PICST_89309	An01g06480	73.8	523	0
PICST_68058	An01g11810	73.53	238	2e-104
PICST_77777	An18g03250	73.49	332	1e-147
PICST_41824	An08g06540	73.36	274	3e-117
PICST_81735	An18g04400	73.33	360	2e-151
PICST_89215	An08g03910	73.27	217	8e-82
YCK1 PICST_89119	An18g06050	73.15	324	2e-132
PICST_88066	An02g08920	72.97	529	0
PICST_90190	An12g04940	72.94	547	0
FUM2 PICST_74587	An12g07850	72.93	458	0
PICST_62487	An04g01800	72.82	206	1e-90
RPL8A PICST_26963	An08g10480	72.8	250	2e-103
DED1 PICST_55603	ded1 An04g02030	72.73	451	0
SSC1.2 PICST_78689	An16g05090	72.65	618	0
YCK2 PICST_65270	An18g06050	72.58	299	9e-131
FBA1 PICST_85951	An02g07470	72.44	352	1e-148
RVB2 PICST_29898	An01g05780	72.41	453	0
PICST_81790	An12g02970	72.41	319	7e-145
SAP11 PICST_86369	An06g01740	72.35	311	2e-122
PICST_81386	An15g06370	72.23	551	0
FUM1 PICST_85745	An12g07850	72.2	464	0
TFP1 PICST_75615	An02g10440	72.19	356	1e-154
PGI1 PICST_84923	An16g05420	72.13	549	0
ACO1 PICST_85181	An08g10530	72.09	774	0
ANP1 PICST_77556	An15g06230	72.08	308	2e-139
YHM1 PICST_60316	An07g10010	72.05	297	5e-118
SPT15 PICST_38880	An16g03940	71.97	264	4e-99
PICST_81790	An11g00420	71.95	328	2e-146
DBP2 PICST_82821	dbp2 An02g02530	71.92	438	0
PYC1 PICST_90975	pyc An04g02090	71.66	1175	0
FAL1 PICST_52941	fal1 An02g10390	71.61	398	1e-176
YHM2 PICST_78537	An09g06670	71.58	292	7e-111
PGK1 PICST_78267	An08g02260	71.46	417	1e-168
NUO51 PICST_31688	nuo51 An04g05640	71.43	462	0
IDP2 PICST_43870	icdA An02g12430	71.43	406	5e-180
RNR1.2 PICST_75662	An04g01080	71.41	871	0
RPD3 PICST_81035	An07g07850	71.4	444	0
TIF1 TIF41 PICST_74636	tif1 tif41 An02g11680	71.36	391	2e-161
PICST_84038	An02g10210	70.86	374	1e-150
PUR92 PICST_68505	An04g02060	70.83	593	0
PICST_84089	An07g08890	70.8	274	2e-107
CIT1 PICST_85554	citA An09g06680	70.78	462	4e-175
RPN11 PICST_32542	An07g07860	70.77	284	2e-117
STT3 PICST_82607	An16g08570	70.58	724	0
MCO15 PICST_50823	An18g02350	70.57	299	8e-126
KAP1 PICST_90976	An08g02990	70.53	207	7e-73
PMA1 PICST_87366	An01g05670	70.45	836	0
PICST_84352	An08g06560	70.45	291	2e-122
LSP1 PICST_75064	An07g08890	70.44	274	2e-106
PICST_81403	An11g06720	70.4	250	1e-97
PICST_70266	pkaC An02g04270	70.35	317	6e-132
GDH3 PICST_82969	gdhA An04g00990	70.31	458	0
PCK1 PICST_71471	An11g02550	70.12	512	0
ADK1 PICST_65737	adk1 An07g10100	70.12	251	8e-101
PRS2 PICST_66107	An07g02210	70	200	4e-84
MDH1 PICST_66451	An07g02160	69.97	333	6e-125
VAC8 PICST_74520	An14g05020	69.88	488	0
GLN1 PICST_68474	An01g08800	69.86	355	7e-151
TPS1 PICST_41330	tpsA An08g10510	69.66	468	0
CDC28 PICST_90135	An11g02960	69.62	316	4e-125
CST20 PICST_84188	An11g04320	69.62	293	1e-117
LPD1 PICST_36951	An07g06840	69.54	453	6e-171
[truncated: 2,512 more rows]

## Sheet: ani-sst
Query	Database	Identity	Alignment length	E-value
[truncated: 2,665 more rows]

[truncated: 2 more sheets: KO, sugar rransporters]
