# Supplementary material for: A constraint-based model of Scheffersomyces stipitis for improved ethanol production
Source: Biotechnol Biofuels. 2012 Sep 21;5:72. doi: 10.1186/1754-6834-5-72 (PMC3503688; doi:10.1186/1754-6834-5-72)
Supplement: Additional file 3 — Essential genes. This Excel workbook is a list of the predicted essential genes with glucose as sole carbon source and the original reactions corresponding to the abbreviations in Figure 6. [file 1754-6834-5-72-S3.xlsx]

## Sheet: essential genes on glucose
PICST_35750
PICST_55623
PICST_60752
PICST_52948
PICST_62615
PICST_34492
PICST_35868
PICST_76463
PICST_65158
PICST_78051
PICST_48738
PICST_62151
PICST_43206
PICST_51913
PICST_89195
PICST_69242
PICST_57619
PICST_83915
PICST_67692
PICST_68474
PICST_74393
PICST_91065
PICST_67165
PICST_89228
PICST_33066
PICST_65481
PICST_89976
PICST_34105
PICST_68020
PICST_88705
PICST_50442
PICST_70210
PICST_86170
PICST_66767
PICST_43263
PICST_34016
PICST_73224
PICST_89141
PICST_62322
PICST_44612
PICST_52223
PICST_33690
PICST_38245
PICST_69669
PICST_44973
PICST_80460
PICST_75802
PICST_78299
PICST_31707
PICST_40866
PICST_88119
PICST_77083
PICST_81149
PICST_61206
PICST_85554
PICST_43870
PICST_72090
PICST_77262
PICST_74665
PICST_29246
PICST_28132
PICST_81231
PICST_41330
PICST_60441
PICST_79118
PICST_87591
PICST_81158
PICST_85125
PICST_80966
PICST_57055
PICST_63274
PICST_78259
PICST_36016
PICST_73043
PICST_29811
PICST_71224
PICST_61325
PICST_28450
PICST_73274
PICST_63421
PICST_77382
PICST_80971
PICST_75910
PICST_83429
PICST_42028
PICST_66087
PICST_34960
PICST_65046
PICST_53707
PICST_40011
PICST_30471
PICST_50354
PICST_40556
PICST_51333
PICST_77822
PICST_70077
PICST_50942
PICST_65737
PICST_84718
PICST_85387
PICST_68505
PICST_81265
PICST_34864
PICST_72675
PICST_78788
PICST_70121
PICST_65804
PICST_67856
PICST_78660
PICST_49451
PICST_75569
PICST_32048
PICST_55711
PICST_90848
PICST_50417
PICST_78143
PICST_90609
PICST_37780
PICST_59792
PICST_83540
PICST_54505
PICST_90976
PICST_49723
PICST_75451
PICST_90752
PICST_72872
PICST_68990
PICST_40742
PICST_52257
PICST_29031

## Sheet: reactions abbreviation
	Pathway	Reaction	EC	Abbreviation
	Glycolysis/Gluconeogenesis	ATP + GLC -> ADP + G6P + H	2.7.1.1	G1
		G6P <=> F6P	5.3.1.9	G2
		ATP + F6P -> ADP + FDP + H	2.7.1.11	G3
		FDP <=> DHAP + GA3P	4.1.2.13	G4
		DHAP <=> GA3P	5.3.1.1	G5
		GA3P + NAD + PI <=> 13PDG + H + NADH	1.2.1.12	G6
		13PDG + ADP <=> 3PG + ATP	2.7.2.3	G7
		3PG <=> 2PG	5.4.2.1	G8
		2PG <=> H2O + PEP	4.2.1.11	G9
		ADP + H + PEP -> ATP + PYR	2.7.1.40	G10
	Citrate cycle (TCA cycle)	COA + NAD + PYR -> ACCOA + CO2 + NADH	1.2.4.1	C1
		ACCOA + H2O + OAA -> CIT + COA + H	2.3.3.1	C2
		CIT <=> ICIT	4.2.1.3	C3
		ICIT + NADP -> AKG + CO2 + NADPH	1.1.1.42	C4
		AKG + COA + NAD -> SUCCOA + NADH + CO2	1.2.4.2:2.3.1.61:1.8.1.4	C5
		ADP + PI + SUCCOA <=> ATP + COA + SUCC	6.2.1.4	C6
		SUCC + FAD <=> FADH2 + FUM	1.3.99.1	C7
		FUM + H2O -> MAL	4.2.1.2	C8
		MAL + NAD <=> H + NADH + OAA	1.1.1.37	C9
	Pentose Phosphate Pathway	XUL5P <=> RL5P	5.1.3.1	P1
		ATP + R5P <=> AMP + H + PRPP	2.7.6.1	P2
		RL5P <=> R5P	5.3.1.6	P3
		GA3P + S7P <=> E4P + F6P	2.2.1.2	P4
		R5P + XUL5P <=> GA3P + S7P	2.2.1.1	P5
		E4P + XUL5P <=> F6P + GA3P	2.2.1.1	P6
	Ethanol Synthesis	PYR + H -> ACAL + CO2	4.1.1.1	E1
		ACAL + NAD + H2O -> NADH + AC + 2 H	1.2.1.3	E2
		ATP + HCO3 + PYR -> ADP + H + OAA + PI	6.4.1.1	E3
		ACAL + H + NADH -> ETH + NAD	1.1.1.1	E4
	Xylose Degradation	H + NAD(P)H + XYL -> NAD(P) + XOL	1.1.1.21	X1
		XOL + NAD <=> XUL + NADH + H	1.1.1.9	X2
		ATP + XUL -> ADP + H + XUL5P	2.7.1.17	X3
